# Supplementary material for: Mitochondrial Genome Sequence and Expression Profiling for the Legume Pod Borer Maruca vitrata (Lepidoptera: Crambidae)
Source: PLoS One. 2011 Feb 2;6(2):e16444. doi: 10.1371/journal.pone.0016444 (PMC3032770; doi:10.1371/journal.pone.0016444)
Supplement: Data S1 — Maruca vitrata mitochondrial DNA assembled contigs. (TXT) [file pone.0016444.s001.txt]

Supplemental data S1.

>MvEST_Contig01 1033 bp
AATTCTAATAAAATATTTTTCTTATTTATTATTTTTTTCAGAACATTAATCTCTATTTCT
TCTAATTCTTGATTTGGTTGCTGAATTGGATTAGAAATTAATTTATTAAGTTTTATCCCC
CTAATTAATAATTCTAATAATATTTTATCTACAGAAGCCTCATTAAAATATTTTCTAGTA
CAATCAATTGCTTCTATTAATCTATTATTTTGTATTATTTTTAAAATAATCTTATAAAAA
ATTTTGAAATAAATAATATTTTATCAATCTTAATTAATTCATCACTATTAATAAAAATGG
GATCAACCCCTTTTCACTTTTGATTCCCTAATATTGTAGAAGGATTATCCTGATTTAATA
ATTTTATTTTAATAACTTGACAAAAAATTACCCCCATAATTTTATTATCATATTATTTTA
ATAAAAATTTTTTAATTATTATTATTATTATAAATTCTATTATTGGTGCTATTGGAGGAT
AAAATCAAACTTCTCTACGAAAATTAATGGCTTTTTCATCAATTAATAATTTAAGATGAA
TAATTTCTTCTTTAATAATCAGAGAAAATTTATGAATAATATATTTTTTTTTTTTATAGT
TTTTTAATTAGAATTATATGTTTATTATTTTACTTGACTAATATATATTTTATTAATCAA
TTATTTTTTTTTAATATAAATTACATAATTAAATTGTCTTTATTAATTAATTTTTTATCT
TTAGGGGGTTTACCTCCATTTATTGGATTCTTTCCTAAATGAATCATTATTAATTTCTTA
CTAAAAAATAATTTTTTTTTAACTTTTATCTTAATTATAATAAGATTAATTTTATATTTT
TTTATATTCGAATTTTATATTCATCATTCATATTTAATTACTTAAAATTAAAATGAATAA
AAATTTTTATAAAAATAAAATAATATATTTTATTAATTTACTTTCACTTATTTCTTCTAT
AGGCTTAATTTTAAGTAATTTTTTATTTATAAGAAGGTTTTAAGTTAATTAAAACTAATA
ATCTTCAAAATTA

>MvEST_Contig02  1532 bp coxI
GCGAAAATGAATTTACTCAACAAATCATAAAGATATTGGAACATTATATTTTATTTT
TGGAATTTGAGCAGGAATAGTAGGAACATCTTTAAGTTTATTAATTCGAGCAGAATTAGG
TAATCCAGGATCTTTAATTGGAGATGATCAAATTTATAATACTATTGTAACAGCTCACGC
ATTTATTATAATTTTTTTTATGGTTATACCTATTATAATTGGAGGATTTGGAAATTGATT
AGTTCCTTTAATATTAGGAGCCCCAGATATAGCTTTTCCACGAATAAATAATATAAGATT
CTGAATATTACCCCCATCATTAACTTTATTAATTTCGAGAAGAATTGTAGAAAATGGAGC
AGGTACTGGATGAACAGTATACCCCCCTCTTTCATCTAATATTGCTCATGGAGGAAGATC
AGTTGATTTAGCTATTTTTTCTTTACATTTAGCTGGAATTTCATCAATTTTAGGAGCAAT
CAATTTTATTACTACGATTATTAATATACGAGTAAATGGATTAACTTTTGATCAAATACC
TTTATTTGTTTGATCTGTTGGAATTACAGCTCTTTTATTATTACTTTCTCTACCAGTTTT
AGCAGGTGCTATTACTATACTTTTAACAGACCGAAATCTTAATACTTCTTTTTTTGATCC
AGCTGGAGGAGGAGATCCAATTTTATATCAACATTTATTTTGATTTTTTGGTCACCCTGA
AGTTTATATTTTAATTCTTCCTGGATTTGGAATAATTTCCCATATTATTTCACAAGAAAG
TGGAAAAAAAGAAACATTTGGATCTTTAGGAATAATTTATGCTATAATAGCAATTGGATT
ATTAGGATTTGTAGTATGAGCTCATCATATATTTACAGTAGGTATAGATATTGATACACG
AGCTTATTTTACTTCCGCAACTATAATTATTGCTGTACCAACAGGAATTAAAATTTTTAG
ATGATTGGCTACTTTTCACGGAACTCAAATTAATTATAGTCCTTCAATTTTATGAAGATT
AGGATTTGTTTTTTTATTCACTGTTGGAGGATTAACAGGAGTAATTTTAGCTAATTCCTC
AATTGATGTAGCTCTACATGATACTTATTATGTAGTAGCCCATTTTCACTATGTTTTATC
TATAGGAGCAGTTTTTGCAATTATAGCAGGATTTATTCACTGATATCCTTTATTTACTGG
TCTTACTCTTAACCCTTTTATATTAAAGATTCAATTTTTTACTATATTTATTGGAGTAAA
TTTAACATTTTTCCCACAACATTTCTTAGGATTAGCAGGAATACCCCGACGATATTCTGA
TTATCCTGATGTTTATACTTCATGAAATATTGCTTCTTCTTTAGGATCTTATATCTCTCT
ATTAGCAGTATTATTATTTTTAATTATTATTTGAGAATCTATAATTAGTCAACGAATAAT
TTTATTTTCATTAAATTTATCATCTTCAATTGAATGATATCAAAATTTACCACCTGCAGA
ACATTCATATAATGAACTTCCAATTTTAAGAAATT

>MvEST_Contig03  713 bp
ATGGCAACATGATCTAATTTTAACTTACAAAACGGAGCATCTCCACTTATAGAACAA
ATTATTTTTTTCCATGATCATACTTTAATTATTTTAATTATAACTACTATTTTAGTAGGA
TATTTAATATTAAGTTTATTTTTTAATAAATATATTAATCGATTTTTATTAGAAGGTCAA
ATAATTGAGTTAATTTGAACAATTTTACCAGCTATTACTTTAATTTTTATTGCTTTACCT
TCATTACGTTTACTTTATTTATTAGATGAACTTAATAATCCATTAATTACTTTAAAATCT
ATTGGCCATCAATGATATTGAAGATACGAATATTCAGATTTTAATAATATTGAATTTGAT
TCATATATAACCCCTATGAATGAAATAAATAATAATAATTTTCGATTATTAGATGTTGAT
AATCGAATTGTTTTACCGATGGGGAATCAAATTCGAATTATAGTAACTGCTACAGATGTT
ATTCACTCATGAACTATCCCATCTTTAGGTGTAAAAGTAGATGCTAATCCAGGACGATTA
AATCAAACAAATTTCTTTATTAATCGTCCTGGAATTTTTTATGGACAATGTTCTGAAATT
TGTGGAGCAAACCACAGTTTTATACCTATTGTTATTGAAAGAATTTCAATTAAAAATTTT
ATTAATTGAATTAATAATTATTCAAAAAAAAAAAAAAAAAAACAAAACATGACATG

>MvEST_Contig04_atp8_atp6_coxIII
CCTCAAATAATACCAATTAATTGAATTTTTTCTTTCTTTTTTTTGTTATTATTTTTATTA
TTTTTAATATCATAAATTATTTTATTTTTATTAATAAAAATAATAGAAATAATATTTTTT
TTCAAAAAAAAATAAAAACCTATTTTGAAAATGATAACTAATCTTTTTTCAATTTTTGAC
CCATCTACTAATTTATTATATTTACCTTTAAATTGAATTAGAACTTTATTAGGAATTATA
TTTATTCCTTATTCATTTTGATTAATCCCTAATCGATACTACTTATTTTGAAATTTTATT
TTAAATAAACTCCATAAAGAATTTAAAACTTTATTAGGAAATAATTCAAATGGATCGACT
TTTATTTTTATTTCGATATTTACTTTTGTTCTATTTAATAATTTTTTAGGATTATTCCCA
TATATTTTTACTAGAACAAGCCACTTAACCTTATCACTATCAATTTCACTACCATTGTGA
TTAAGATTTATATTTTATGGATGAATTAATAATACTCAACATATATTTATTCACATAATT
CCACAAGGTACTCCTGGTATTTTAATACCTTTTATAGTTTTAATTGAAACAATCAGAAAT
ATTATTCGACCAGGAACATTAGCTGTTCGACTTACAGCCAATATAATTGCAGGACATTTA
TTAATAACTTTATTAAGAGGGACAGGACCTAACTTACCTATTTATTTTATTATTGTATTA
ATTATTATTCAAATTTTATTATTAGTTTTAGAATCAGCAGTTGCGGTTATTCAATCTTAT
GTTATTGCTATTTTAAGAACATTATATTCTAGAGAAGTAAATTAATCTACTAATGAAAAA
TAATTTTAATCACCCCTATCACTTAGTTGATTATAGTCCATGACCCTTAACAGGAGCTAT
TGGAGTTTTAACCTTAGTAACTGGAATAGTAAAATGATTCCATAATTTTAATATAAATTT
ATTAATTCTAGGATATTTTATTGTCATCTTAACTATATATCAATGATGACGAGATATTTG
CCGAGAAGGAACTCTTCAAGGAAAACATACAATTTTAGTAACTAAAGGATTACGATGAGG
AATAATTTTATTTATTATTTCAGAAATTTTCTTTTTCGTATCTTTTTTTTGAGCTTTTTT
TCATAGAAGTTTATCACCAAATATTGAAATTGGTGCTTTATGACCCCCAATAAGTATCAC
CCCATTTAATCCTTTCCAAATTCCTCTCTTAAATACTATTATTTTAATTACTTCAGGAAT
TACAGTTACATGAGCTCATCATGCAATTATAGAAAATAATCATTCACAAATAACCCAAGG
ACTTTTTTTTTACTATTATTTTAGGAATTTATTTTACAATTTTACAAGCATATGAATATA
TTGAAGCACCTTTTTCTATTGCTGATAGTATTTACGGATCAACTTTTTTTATAGCTACTG
GATTTCATGGATTACATGTAATAATCGGAACATTATTTTTATTAATTTGTTTAATTCGGC
ATATTTATAATCATTTTTCTAATAATCATCATTTTGGCTTTGAAGCTGCTGCTTGATATT
GACATTTCGTAGATGTAGTTTGATTATTCCTTTATATTTCTATTTATTGATGAGGAAATT
AATTATTTATATAATATATTTAGTATATTTGACTTCCAATCAAAAAGTTTAATTATTTTT
AATATAAATAATTTTATTAATTTTTTATATAACTTTAATTTTAATTTTAATTTCTAATAT
TATAATATTTTATCAATTTTATTATCAAAAAAATCTTTTTCTGACCGTGAAAAATGTTCA
CCTTTTGAATGTGGATTTGACCCTAAATCTTCTGCTCGAATTCCTTTCTCTATACATTTT
TTTTTAATACTGTAATTTTTTTAATTTTTGATGTAGAAATTGCATTAATTTTTCCAATTA
TTAATTTATTTAAAAATACTAATTTTATTATTTGATCTAAAATTAGTTTTTTTTTTATAT
TATTTTACTTTTAGGGCTATTTTCACGAATGAAATCAAAACATACTTAATTGAATTAATT
AAAAAAAAA

>MvESTContig05  1736 bp
TAAAATATAATTATTATTATAAAATAAATTATTATTCATAAAATAAAACTAAATAAATAA
ATTTTATAATTAGTTAATTGAAATAAATTATATAAAACTGAATACTTTTTTAAAATTATA
TAAATTCCATAACCGCTATAAACTTCTCTTCAACCTATATCAATATTTTTCAATAAATCA
TAACCAAAATTTAAAAAATGATAATTTAAACCATAAGTAGAAAGTCTAGGTATAAATCAT
ATTATTCTTAAAAAATTTCTAACTTCATAACTAATAAGAAACTTATTAATTGAATAAATA
TTTATATTTCTAACTAAATAACCTAATAGTAAACCTAAAATTCTAACATAAATTACTATT
ATTTTTAAATTAAAAGGCAAATAAATTATATAAGGATAAGGAAAAATTATTCACATTAAT
ATACTTCCTCTAATAATTCTTATAAATAATAAAATAAATATACTTTTTAATATAGTAAAA
TCTTCATCATATAAATTATAAATAGATAATAAATTAAAATCATTTACTATTAAATATATT
GTTAAACGAAATCTATAAAATATTGTTAATCCTGTAGAAATATAATATAATAAAAAAATT
AAAAAATTTAAATTTCTTATTCTAACTATTTCTAAAATTAAATCCTTAGAATAAAAACCA
GCTAAAAAAGGAATACCACATAAAGCTATATTAGAAATATTTATACATAAAGAAGTTAAA
GGAATAAATCTACCAATTCCCCCTATAAAACGAATATCTTGAATATCTAATATTATATGA
ATAATAACCCCAGCACATATAAATAATAAAGCTTTAAATATAGCATGAGTTAGTAAATGA
AAAAAAGCTAAATCAGGTAATCCCATTCTTAAAATTCTTATTATTAAACCTAATTGTCTT
AAAGTAGATAAAGCAATAATTTTTTTTAAATCAAATTCATAATTAGCAGAAATTCCAGCT
ATAAATATAGTTAAACCAGATAATAATATTAAAAATTTTATAAACATTATATCAACTAAT
AATAAATTAAAACGAATTAATAAATAAACTCCTGCTGTTACTAAAGTAGAAGAATGCACT
AAAGCAGAAACTGGAGTTGGTGCTGCTATTGCAGCAGGTAATCAAGATCTAAAAGGAATT
TGAGCACTTTTAGTTATAGCTGCTATAATAATTATTCTACCGACTATTATTATATAATAA
TCATTCTTTATAAATTCTAAATAAAAAATATAATTTCATCTTCCATAATTTATTATTCAA
GAAATAACTATTAAAATAAATACATCCCCAATTCGATTAGATAAAGCAGTTAATATCCCA
GCATTATATGATTTAATATTTTGATAATAAATTACCAAACAATAAGATACTAAACCTAAA
CCATCTCAACCTAATAAAATTCTAATAATATTAGGACTAATAATTAATAAAATCATTGAA
AATACGAATAGTAAAACTAATATAATAAAACGATTTAAATTTAATTCTGAACTTATATAT
CTTTTTCTATAAAAAATAACCACTGAAGAAATTAATATAACAAATATTATAAATAATAAA
GATATTCAATCTAATAAAATTCTTATTACAATTCTTATTGAATTGAATGAAATTAATTCT
CACTCTAAAAAAATAACTAAATTATTTATAATAAAATAAATTATCATAAAAAAATTTATT
ATACTTAAAAAAAATAAAAAAAATCTTCTAATAAAACAAATTGAATTTTTAAAAAT

>MvESTContig06 1640 bp
TTNTTTTTTTTTAAAATCAAATTATTACATAATCAATCTTTATAACTAAAATATTTA
AAGGTAATCAATGTAATATTATTAATAAATATTCACGAGATAAGCCTGTATAAAATCTAT
AAATTCCTGAATAATATTTACCATGTTGAATATAAGAATATAAATATAGTCTATAACCAG
CTACTAAAAAAAGAAATAAATATTAATATTAATATTGAAATTCAAGATCATCTTATTAAT
CTATTAATTAAACTAATTTCTCCCATTAAATTTAAAGAAGGTGGTGCTGCTATATTTGAA
GATATAATTAAAAATCATCATAGTCTTATTGAAGGTATAAAATTTATTATACCCTTATTA
ATATATAATCTTCGTCTATGTAATCGTTCATAATTAATATTAGCTAAACAAAATATACCA
GAAGAACATAATCCATGACCAATTATTAAAATATAAGAACCAATAAATCCTCAATAATTT
ATTGTTATAATTCCACCAATAACTATTCTTATATGAGCAACCGAAGAATAAGCAATTAAT
GATTTAATATCAACTTGACATAAACACTTTAATCTAATATAAAATCCACCTACTAAACTA
ATAGTAATAAAAATGATATTATATTTTAAATTTATATTTTGTAATATAATTATTAAACGA
ATTAAACCATAACCTCCTAATTTTAATATAATACCAGCTAAGATTATAGAACCTGAAACT
GGTGCTTCAACATGAGCTTTAGGTAATCATAAATGAACAAAATATATTGGTATTTTAACT
AAAAAAGCTATAATTATAGAAAAATATAATAAATATAAATCAAAATTAAAAAATTTCATA
AAATAAATTATAATATGATTTACTTCATTAAAAATATAAAAAATACCTAATAATAAAGGT
AAAGAAACAAATAAAGTATAAAATAATAAATATATTCCAGCTTGAATTCGTTCAGGTTGA
TAACCTCAACCAATAATTAATAATAATGTAGGAATTAATCTTCCTTCAAAAAATAAATAA
AATATAAATATATTTATAACTCTAAAAGTTAAATATAATATTATTAATAGAAAAATTAAA
TTAAATAAAAAAAATTTAAATAATAATCTTCTTTATATAAATTTTCACTAGCCATAATTA
TTAAAATACAAATTCAAACTCTTAATATAATTAAACCATAAGATAAAATATCACATGAAT
ATATATAACTAAAATTACTATAAGTTTCAATACTTAATGTTAAATTTATTAATAAAAATA
TTATAAAAAATAAAATTATTTGAACCATTCAATATATATTAAAATTAAAACATAAAGGAA
TTATAAAAATTATTATAAATAAAAATTTTATCATTATAATAAATTAAAACTTTGAAAATA
ATCATTTCCATGAGTACGAATTATTGAAACTAAAATTGATAAACCTAAAGCTCCCTCACA
AACTGAGAAAACTAAAAAAACTATTAATATATATATATCATATTCAATATAGTTAAATAA
TAAAATTATAAAAAAAAAATTCTTAAAACAATAAATTCTAATCTTAATAAAACAATCAAT
AAATGCTTATGTTTAGAAACAAAAATTATATTACCTAAAATAAATATAATAATAACTAAA
ATTCATATATTTATAACTATCAT

>MvESTContig07  1768 bp
ATTATTAAAATATTCTTATCTCTATTAATTATTATATTTTCTTTTtCTATAATTTTTCTA
AATCATCCTTTATCAATAGGATTAATAATTTTAATTCAAACTATATTAACTTGTTTAATTT
CAAGAATTATAATATCAACATATTGATTCTCTTATATCTTATTTCTAACCTTTTTAGGAG
GATTATTAGTATTATTTATTTATGTATCAAGAATTGCATCAAATGAAATATTTACAATTT
CATTTACTATAAAAAATAATAATAATAATAAGAATTACTATCATTATTATTATAAGAATT
ATTAAAATAAATAATTTAAAATGAATAAATTTTAATACAAATTTAGAAATAAATAAATTT
TTTAATAAATTCATATTTTTTAATAATGAAAATAAAATTAATTTATCTAAATTATAcTAAT
AACCAAACATTTTTATAATAATAATAATAATTATTTACTTATTTATTACATTAATTGCAG
TAGTAAAAAATCACAAATATTTTTTATGGTCCTTTACGATCTTCATTTTAAAAATGATAA
ATATATTTAAACCAATTCGAAAAACACACCCTATTTTAAAAATTATTAATGGATCTTTTG
TAGATCTACCATCTCCATCAAATATTTCATCATTATGAAATTTTGGATCACTTTTATTTA
TATGCTTAATAATTCAAATTATTACTGGATTATTTTTAACTATATATTATACAGCAAATA
TTGAATTAGCTTTTTATAGAGTAAATTATATTTGCCGAAATGTTAATTATGGATGATTAA
TTCGAACTTTACATGCAAATGGAGCATCTTTTTTTTTTTTTGTATTTATATTCATATTGG
ACGAGGAATTTATTATGAATCTTTTAATTACAAATACACATGAATAGTAGGTGTAATTAT
TTTATTTTTATTAATAGCAACAGCTTTTATAGGATATGTTCTCCCTTGAGGACAAATATC
ATTTTGAGGAGCAACTGTTATTACTAATTTATTATCTGCCATCCCTTATTTAGGAACAAC
ATTAGTAAATTGAATTTTGAGGAGGATTTGCTATTGATAACACCACTTTAACGCGATTTT
ATACTTTTCATTTTATTTTACCTTTTATTATATTAATAATAAGAATAATTCATTTACTAT
TCCTTCATCAAACAGGATCTAATAATCCTTTAGGAATCAATAGAAATTTAGATAAAATTC
CTTTTCATCCATTTTTTATATTTAAGGATTTAATTGGATTTATTTTAGTTATATTTATAT
TAATTTTATTAACACTTACAAACCCTTATTTATTAGGAGACCCAGATAATTTCATCCCAG
CCAACCCATTAGTAACTCCAATTCATATTCAACCAGAATGATATTTTTTATTTGCCTATG
CTATTTTACGATCAATTCCTAATAAATTAGGAGGAGTTATTGCTTTAGTAATATCAATTC
TTATTTTAATTATTTTACCAATAACTTTTAAAAAAAAAAACAAGGAATTCAATTTTACCC
ATTAAATCAAATTATATTTTGAATAATAGTAACAACAATTATTCTACTAACATGAATTGG
AGCACGACCTGTAGAAGACCCTTACATTATCGTAGGACAAATTTTAACAATTTTATACTT
CTCATATTATATCTTTAATCCCTTAATTAGAATATACTGAGATAAATTAATTTTTAATTA
ATTAATGAGCTTGTAAAAGCATTTGGTTTTTGAAAAACTTAAGAAAGAATATATTATTCT
ATTAATTTATACTAAAATAATATAATAA

>MvESTContig08  1022 bp
AATAATATAATAATTAAAAGAAAAAAATTTTTTAATCCTAAATAAAATATCATAAAA
TTTAATGATAAAGGTAAATAAATTTTTCAAGCTAAATATATTAATTTATCATATCGATAA
CGAGGTAAAGTCCCTCGAACTCAAATAAATAAAAAAGAAATTAATCTTAATTTTAAATAA
AAAAAGAAATCTAATGAAAATCCACCTATATATAATAAAATAAATAATAATCTTATAAAT
AAAATTCTAGAATATTCAGCTAAAAAAATTAATGCAAATCCACCTCTTCTATATTCAATA
TTAAATCCTGAAACTAATTCTCTTTCCCCTTCAGCAAAATCAAAAGGAGTACGATTAGTC
TCAGCTAATCTAGAAGAAAATCAACATATTCTTAACGGAATTATTAAAAAAAAAAAATCA
AATTAAATTTTGATAATATGAAAAACTAATTATATTAAAATCTATAACTATAATAATTCT
AGATATTAAAATTAAAGCTAAACTAACTTCATAAGAAATAGTTTGAGCAACAGCTCGTAA
ACCTCCTAATAAAGAATAATTAGAATTAGAAGATCAACCAGCAATTATAACTGTATATAC
ACCCATTCTCGTACAACATAAAAAAATAAAATACCTAAATTAAATCTAATAAAATTAAAA
TAATAAGGAATTATTATTCAAATTATTAAAGACAAAATAAATCTAATGACAGGAGAAAAA
TAATAAATTAAATAATTAGAAAATTTAGGATAAGTTTGTTCTTTAGTAAATAACTTAATA
GCATCTGAAAAAGGTTGTAAAATTCCTATTAAACCAACCTTATTAGGCCCTTTACGAATT
TGAATATAACCTAAAACTTTTCGCTCCAATAAAGTTAAGAAAGCAACACCAATTAAAACC
CCTACAATTAAAATTAATAAACCTAAAAAAATTAAAATTATATCTAATATTATCATTACT
ACCTATATAAATAAAATTATACATTTATGATTTCTAAAACCATTACATTTTTCTGCCAAA
ATAG

>MvESTContig09  1408 bp
TTATAATATTTATTTTATAAATTCATTAATAAAATTCTTTAATTAAATTTAATTTAAATA
TTTATTCCTTTCGTACTAAAATATCTTTTTTAGTTTAAAGATAGAAACCAACCTGGCTCA
CACCGGTTTGAACTCAGATCATGTAAGATTTTAATGATCGAACAGATCAAAATTTTAAAC
TTTTGCATTATAAATTTTATCTTAATCCAACATCGAGGTCGCTAAACTTTTTTTTTTATT
TGAACTAAAAAAAAAAATTACGCTGTTATCCCTAAGGTAATTTTTTCTTCTAATCAAAAT
AATTTTGGATCAAATACTCACTTATTAATGAATCTTATAAAAAAAAAGTTAAATATATTT
TTCTATCACCCCAACAAAATAAATATTATTATTTTAATTATTAAATATATAAATAATTTC
AAAAAAAAAATTTATCAAACTCTATAGGGTCTTCTCGTCTTTTAAATTTATTTTAACTTT
TTAATTAAAAAATTAAATTTTTCTAATAAAATTGAGACAGTTTATATTTCATCCAATCTT
TCATACAAGTCACCAATTAAGAGACTAATGATTATGCTACCTTTGTACAGTCAATATACT
GCAGCCCTTTAATTAAAAATCAGTGGGCAGATTAGACTTTAAATTATTATTCAAAAAGAC
ATGTTTTTGATAAACAAGTGAATATAAAATTTTGCCGAATTACTTAATTTTATTTTTCAA
TAAATTATTAATACTATTTAATTATTAAATACTAATTTTATCATTATAATTAATTTTTAA
TTATTAAAAATTATTTTTTTTAAAAAATTAAACTTTTTTAAATTTTAATATAATTAAAAT
TAATTTATAATAAATAAAAAATTATAAACAATATAAATTTTAAAAATTTTAATTAATACA
TTATTATTATTATAAATATTTAATTTAAAGCTTATCCCTTAAAATATAATTTTTTTACTT
ATAATAAATTAATTAATTAATTTATTATAAAGAAAAAATAAAATAAAATTTTTTTCTAAA
AAAAACTAGATATCTAAAAAAACGATTAACATTTCATTTCAAATTAATTATAAAAAATAT
TTATGCTACAATAACTTTTATAATTAATTATCTCTTTTTTAATTCGAGAAATATTTTAAC
TAAAATTTTTAATTAATAAACTCTGATACACAAGATACAATAAATAAAATTTACTTTTAA
ATAAATTCATTTTCAAATTTATTTAAAATTTCTTATACAATACTAATTGACTATAAAATT
TATAATTTTTTTTATTAATACTAAAACCCCCATTTTAATATTAAAATTATTTTTATTATT
TATAAATTATTAATTATTCATCTCCCGGCCGTAATGGCCACTCTGCGTTGATACCACTGC
TTTTTTTCTTTTTTTTCTTTTTTTTTTT


>MvESTContig10 456 bp
ATGTTTTGTTTTTTTTTTCTTTTTTTTTTGTTTCTAGAAACACTTTCCAGTACCTCTACT
TTGTTACGACTTATTCCAATTTATTAATGAAAGCGACGGGCAATATGTACATATTTTAAT
TTTTAATCATTTTAATAAATTAAATAAAATTACATTTAAATCCACTTTCAATTAATTTTT
ACAAATTAATATTCATATAAATAAATTCATTGTAATCCATTATATTCTTAATTATAATCT
GCATCTTGATCTGATTTAATTTTTTATTTAAATTTTTAAATATTATTTTTATTTTAAAAT
ATTTTTATAACAACGATATACAAAATAATAAATTAAGTAAATTTATTCGTGGATTATCAA
TTATTAAACAGATTCCTCTAAATGAACTAAAATACCGCCAAATTATTTAAGTTTCAATAA
ATGATTATATACTATTTTAGTATTATAAATTTAAAT
