# Supplementary material for: Mitochondrial Genome Sequence and Expression Profiling for the Legume Pod Borer Maruca vitrata (Lepidoptera: Crambidae)
Source: PLoS One. 2011 Feb 2;6(2):e16444. doi: 10.1371/journal.pone.0016444 (PMC3032770; doi:10.1371/journal.pone.0016444)
Supplement: Data S2 — Maruca vitrata 454 raw reads corresponding to the mitochondrial genome assembly. (TXT) [file pone.0016444.s002.txt]

Supplemental data S2.


>FTWCV4ILA6B


AATTCTAATAAAATATTTTTCTTATTTATTATTTTTTTTCAGAACATTAATCTCTATTTCTTCTAATTCTTGATTTGGTTGCTGAATTGGATTAGAAATTAATTTATTAAGTTTTATCCCCCTAATTAATAATTCTAATAATATTTTATCTACAGAAGCCTCATAAAAAATTTTCTGGTACAATCAATTGCTTCTATTAATCTATTATTTGTATTATTTTTAAAATAATCTTATTAAAAAATTTTGAAATAAATAATATTTTATCAATCTTAATTAATTCATCACTATTAATAAAAATGGGATCAACCCCTTTTC
>FTWCV6JSZ8G


AATTCTAATAAAATATTTTCTTATTTATTATTTTTTTCTAGAACATTAATCTCTATTTCTTCTAATTCTTGATTTGGTTGCTGAATTGGATTAGAAATTAATTTATTAAGTTTTATCCCCCTAATTAATAATTCTAATAATATTTTATCTACAGAAGCCTCATTAAAATATTTTCTAGTACAATCAATTGCTTCTATTAATCTATTATTTTGTATTATTTTTTAAAAATATCTTATTAAAAAAATTTTGAAATAAATAATATTTTATCAATCTTAATTAATTCATCACTATTAATAAAAATGGGATCAACCCCTTTTC
>FTWCV5JFPAK


AATTCTAATAAAATATTTTCTATTTATTATTTTTTTCAGAACATTAAATCTCTATTTCTCTAATTCTTGATTTGGTTGCTAGAAATAGATTAGAAATTAATTTATTAAGTTTTATCCCCCTAATTAATAATTCTAATAATATTTTATCTACAGAAGCCTCATAAAATATTTTCTAGTACAATCAATTGCTTCTATTAATCTATTATTTTGTATTATTTTTAAAAATATCTTATAAAAAAATTTTGAAATAAATAATATTTTATCAATCTTAATTAATTCATCACTATTAATAAAAATGGGATCAACCCCTTTTCACTTTTGATTCCCTAATATTGTAGAAGGATTATCCTGATTTAATAATTTTATTTTAATAACTTGACAAAAAATTACCCCCATAATTTATTATCATATTATTTTA
>FTWCV4IQEX7


ATAAAATATTTTTCTTATTTATTATTTTTTCAGAACATTAATCTCTATTTCTTCTAATTCTTGATTTGGTTGCTGAATTGGATTAGAAATTAATTTATTAAGTTTTATCCCCCTAATTAATAATTCTAATAATATTTTATCTACAGAAGCCTCATAAAATATTTTCTAGCACAATCAATTGCTTCTATTAATCTATTATTTTGTATTATTTTTAAAATATCTTATAAAAATTTTGAAATAAATAATATTTTATCAATCTTAATTAATTCATCACTATTAATAAAAATGGGATCAACCCCTTTTCACTTTTGATTCCCTAATATTGTA
>FTWCV6JZ8P5


ATTTTTCTTATTTATATTTTTTTCAGAACATTAATCTCTATTTCTTCTAATTCTTGATTTGGTTGCTGAATTGGATTAGAAATTAATTTATTAAGTTTTATCCCCCTAATTAATAATTCTAATAATATTTTATCTACAGAAGCCTCATTAAAATATTTTCTAGTACAATCAATTGCTTCTATTAATCTATTATTTTGTATATTTTAAATAATCTTATAAAAAATTTTGAAATAAATAATATTTTATCAATCTTAATTAATTCATCACTATTAATAAAAATGGGATCAACCCCTTTTCACTTTTGATTCCCTAATATTGTAGAAGGATTATCCTGATTTAATAATTTTATTTTAATAACTTGACAAAAAATTACCCCCATAATTTTATTATCATATATTTTAATAAAAATTTTTTAATTATTATTATTATTATAAATTCTATTATTGGTGCTATTGGAGGATAAAATCAAAACTTCTCTACGAAAATTAATGG
>FTWCV6JQGFL


TATTTCTTCTAATTCTTGATTTGGTTGCTGAATTGGATTAGAAATTAATTTTATAAGTTTTATCCCCTAATTAATAATTCTAAATATTTTATCTACAGAAGCTCATAAAATATTTTCTAGTACAATCAATTGCTTCTATTAATCTATTATTTGTATTTTTTAAATATCTTATAAAAATTTTGAAATAAATAATATTTTATCAATCTTAATTAATTCATCACTATTAATAAAAATGGGATCAACCCCTTTTCACTTTTTGATTCCCTAATATTGTAGAAGGATTATCCTGATTTAATAATTTTATTTTAATAACTTGACAAAAAATTACCCCCATAATTTTATTATCATATTATTTTATAAAAAATTTT
>FTWCV3HX80J


TTCTAATTCTTGATTTGGTTGCTGAATTGGATTAGAAATATTTATTAAGTTTTATCCCCCTAATTAATAATTCTAATAATATTTTTATCTACAGAAGCCTCATTAAAATATTTTCTAGTACAATCAATTGCTTCTATTAATCTATTATTTTGTATTATTTTTAAAATAATCTTATAAAAAATTTTGAAATAAATAATATTTTATCAATCTTAATTAATTCATCACTATTAATAAAAATGGGATCAACCCCTTTTCACTTTTGATTCCCTAATATTGTAGAAGGATTATCCTGATTTATAATTTTATTTTATAACTTGACAAAAATTACCCCCATAATTTTATTATCATATTATTTTAA
>FTWCV6JQ4K


AATTCTTGATTTGGTTGCTGAATTGGATTAGAAATTAATTTATTAAGTTTTATCCCCCTAATTAATAATTCTAATAATATTTTTATCTACAGAAGCCTCATTTAAAAATATTTTTCTAGTACAATCAATTGCTTCTATTAATCTATTATTTTGTATTTTTTTAAAATAATCTTATTAAAAAATTTTTGAAATAAATAATATTTTTATCAATCTTAATTAATTCATCACTATTAATAAAAATGGGATCAACCCCTTTTCACTTTTGATTCCCTAATATTGTAGAAGGATTATCCTGATTTAATAATTTTATTTTAATAACTTGACAAAAAATTACCCCCATAATTTTATTATCATATTATTTTATAAAAATTTTTAATTATTATTATTATTATAAATTCTATTATTGGTGCTATTGGAGGATTAAATCAAACTTCTCTACGAAAATTAATGGCTTTT
>FTWCV2HELB9


AATAATTCTAATAATATTTTATCTACAGAAGCCTCATTAAAATATTTTATAGTACAATCAATTGCTTCTATTAATCTATTATTTTGTATTATTTTTAAAATAATCTTATTAAAAATTTTGAAATAAATAATATTTTATCAATCTTAATTAATTCATCACTATTAATAAAAATGGGATCAACCCCTTTTCACTTTTGATTCCCTAATATTGTAGAAGGATTATCCTGATTTAATAATTTTATTTTAATAACTTGAC
>FTWCV6J2P37


ATATTTTCTAGTACAATCAATTGCTTCTATTAATCTATTATTTTGTATTATTTTTAAAATAATCTTATAAAAAATTTTGAAATAAATAATATTTTATCAATCTTAATTAATTCATCACTATTAATAAAAAATGGGATCACCCCTTTTCACTTTTGATCCCTAATATTGTAGAAGGATTATCCTGATTTAATAATTTTATTTTAATAACTTGACAAAAAATTACCCCCCATAATTTTATTATCATATTATTTTAATAAAAAATTTTTTAAATATTATTATTATTATAAATTCTNTTATTGGTGCTATTGGAGGATTAAATCAAACTTCTCTACGAAAATTAATGGCTTTTTCATCAATTAATAATTTAAGATGAATAATTTCT
>FTWCV5I6CMM


AATCTATTATTTTGTATTATTTTTAAAATAATCTTATAAAAATTTTGAAATAAATAATATTTTATCAATCTTAATTAATTCATCGCTATTAATAAAAATGGGATCAACCCCTTTTCACTTTTGATTCCCTAATATTGTAGAAGGATTATCCTGATTTTATAATTTTATTTTAATAACTTGACAAAAAATTACCCCCATAATTTTATTATCATATTATTTTAATAAAAATTTTTTATATTATTATTATTATAAATTCTATTATTGGTGCTATTGGAGGATAAATCAAACTTCTCTACGAAAATTAATGGCTTTTTCATCAATTAAT
>FTWCV4IKPDR


AATAAATATATTTTATCAATCTTAATTAATTCATCACTATTAATTAAAAATGGGATCAACCCCTTTTCACTTTTTGATTCCCTAATATTGTAG
>FTWCV4ISMNE


AATAAAATAAATATTTTTAATCAATCTATTAATTCATCACTATTAATAAAAAATGGGATCACCCCTTTTCACTTTTGATTCCCTAATATTGTAGAAGGATTATCCTGATTTAATAATTTTATTTTAATCTTGACAAAAAATTACCCCCATAATTTTATTATCATATTATTTTAATAAAAATTTTTATTATTATTATTATTATAAATTCTATTATTGGTGCTATTGGAGGATTAAAATCAAACTTCTCTACGAAAATTAATGGCTTTTTCATCAATTAATAATTTAAGATGAGTAATTTCTTCTTTAATAATCAGAGAAAAATTTATGAATAATATATTT
>FTWCV6JSYRO


CTTAATTAATTCATCACTATTAATAAAAATGGGATCAACCCCTTTTCACTTTTGATTCCCTAATATTGTAGAAGGATTATCCTGATTTAATAATTTTATTTTAATAACTTGACAAAAAATTACCCCCATAATTTTATTATCATATTATTTTATAAAAATTTTTTAATTATTATTATTATTATAAATTCTATTATTGGTGCTATTGGAGGATTAAATCAAACTTCTCTACGAAAATTAATGGTCTTTTTCATCAATTAATAATTTAAGATGAATAATTTCTTCTTTAATAATCAGAGAAAATTTATGAATAATATATTTTTTATAGTTTTTAATTAGA
>FTWCV2HIIQT


ACTATTAATAAAAATGGGATCAACCCCTTTTCACTTTTGATTCCCTAATATTGTAGAAGGATTATCCTGATTTAATAATTTTATTTTAATAACTTGACAAAAAATTACCCCCATAATTTTATTATCATATTATTTTATAAAATTTTTTAATTATTATTATTATTATAAATTCTATTATTGGTGCTATTGGAGGATAAATCAAACTTCTCTACGAAAATTAATGGCTTTTTCATCAATTAATAATTTAAGATGAATAATTTCTTCTTTAATAATCAGAGAAAATTTATGAATAATATATTTTTTTTATAGTTTTTTATTAGAATTATAT
>FTWCV2HD5ED


ACCCCTTTTCACTTTTGATTCCCTAATATTGTAGAAGGATTATCCTGATTTTAATAATTTTATTTTAAATAACTTGACAAAAAATACCCCCATAATTTTATTATCATATTATTTTAATAAAAATTTTTTAATTATTATTATTATTATAAATTCTATTATTGGTGCTATTGGAGGATAAAATCGAACTTCTCTACGAAAATTAATGGCTTTTTCATCAATTAATAATTTAAGATGAATAATTTCTTCTTTAATAATCAGAGAAAATTTATGAATAATATATTTTTTTTTATAGTTTT
>FTWCV3HXP8S


AACTTGACAAAAAATTACCCCCATAATTTTATTATCATATTATTTTAATAAAAATTTTTATTATTATTATTATTATAAATTCTATTATTGGTGCTATTGGAGGATAAATCAAACTTCTCTACGAAAATTAATGGCTTTTTTCATCAATTAATAATTTAGATGAATAATTTCTTCTTTAATAATCAGAGAAAAATTTTAGAATAATATATTTTTTTTTTTTANAGTTTTTTTAATAGAATTATATGTTTATATTTTACTTGACTAATATATATTTTTATAATCAATTATTTTTTTTTTAATATAAATTACATAATTAAATTGTCTTTATTAATTAATTTTTTATCTTTAGGGGGTTTACCTCCATTTATTGGATTCTTTCCTAAATGAATCATTATTAATTTCTTACTAAAAAAAATTTTTTTTTTAACTTTTATCTTAATTATAATAAGATTA
>FTWCV4IORWV


ATTTTATTATCATATTATTTATAAAAATTTTTTATTATTATTATTATTATAAATTCTATTATTGGTGCTATTGGAGGATTAAATCAAACTTCTCTACGAAAATTAATGGCTTTTTCATCAATTAATAATTTAAGATGAATAATTCTTCTTTAATAATCAGAGAAAATTTATGAATAATATTATTTTTATAGTTTTTAATTAGAATTATATGTTTATTATTTTACTTGACTAATATATATTTTATTAATCAATTATTTTTAATATAAATTACATAATTAAATT
>FTWCV4ISFSR


AATTATTATTATTATTATAAATTCTATTATTGGTGCTATTGGAGGATAAAATCAAACTTCTCTACGAAAATTAATGGCTTTTTCATCAATTAATAATTTAAGATGAATAATTTCTTCTTTAATAATCAGAGAAAATTTATGAATAATATATTTTTTTTTTTATAGTTTTTTAATTAGAATTATATGTTTATTATTTTACTTGACTAATATATATTTTATTAATCAATTATTTTTTTTTAATATAAATTACATAATTAAATTGTCTTTATTAATTAATTTTTTTCTTTAGGGGGTTTACCTCCATTTATTGGATTCTTTCCTAA
>FTWCV6JUL9H


TAATGGCTTTTTTCATCAATTAATAATTTAAGATGAATAATTTCTTCTTTAATAATCAGAGAAAATTTATGAATAATANATTTTTTTTNTTTTTATAGTTTTTAATAGAATTATATGTTTA
>FTWCV4IJ894


TCATCAATTAATAATTTAGGATGAATAATTTCTTCATATAATTTAGAGAAAAATTTATGAATAATANATTTTTTTTTTTTATAGTTTTTATAATTAGAATTATATGTTTATTGTTTTATTTACTAATATATATTTTATTAATCAATATTTTTTTTTATTAAAATTATATAATTAAATTATCTTTATTAATTAATTTTTTATCTTTAGGAGGTTTACCTCCTTTTATTGGATTTTTTCCTAAATGAATTATTATTAATTTTCTATTAAAAAATAATTTTTTTTTTACTTTTATTTTAATTATAATAAGATTAATTTTAT
>FTWCV4IQLAF


TAATCAGAGAAAATTTTATGATAATATATTTTTTTTTTATAGTTTTTTAATTAGAATTATATGTTTATTATTTTACTTGACTAATATATATTTTATTAATCAATTTATTTTTTTTTTAATATAAAATTACATAATTAAATTGTCTTTATTAATATTTTTTTATCTTTAGGGGGTTTACCTCCATTTATTGGATTCTTTCCTAAATGAATCATTATTAATTTCTTACTAAAAAATAATATTTTTTTATAACTTTTATCTTAATTATAATAAGATTAATTTTATATTTTTTTATATTCGAATTTTATATTCATCATTCATATTTAATTACTTAAAATTAAAATGAATAAAAATTTTTATAAAAATAAAATAATATATTTTATTAATTTACTTTCACTTATTTCTTCTATAGGCTTAATTTTAAGTAATTTTTTATTTATAAGAAGGTTTTAAGTTAATTAAAACTAATAATCTTCAAAATTA
>FTWCV6J3MF0


TTTTTTAATTAGAATTATATGTTTATTATTTTACTTGACTAATATATATTTTATTAATCAATTATTTTTTTT
>FTWCV5I5O9M


TTATTATTTTACTTGACTAATATATATTTTATTATTCAATTATTTTTTTATATAAATTACATAATTAAATTGTCTTTATTAATTAATTTTTTATCTTTAGGGGGTTTACCTCCATTTATGGATTCTTTCCTAA
>FTWCV2HB74


TTTTTTAACTTTTATTTTAATTATAATAAGATTAATTTTATTTATTTTTTATATTCGAATTTTATATTCATCATTAATATTTAATTATTTAAAATTAAAATGAATAAAAATTTTCATCAAAAATAAAATAATATATTTTATAATTTTCTTTCACTTATTTCTTCTATAGGTTTAATTTAAGTACTTTTATTATAATTTAAGAAGGTTTAAGTTAATTTAAACTAATAATCTTCAAAATTA


>FTWCV3H0I56


AGCGAAAATGAATTTACTCAACAAATCATAAAGATATTGGAACATTATATTTTATTTTTGGAATTTGAGCAGGAATAGTAGGAACATCTTTAAGTTTATTAATTCGAGCAGAATTAGGTAATCCAGGATCTTTAATTGGAGATGATCAAATTTATAATACTATTGTAACAGCTCACGCATTTATTA
>FTWCV5JDDCO


GCGAAAATGAATTTACTCAACAAATCATAAAGATATTGGAACATTATATTTTATTTTTGGAATTTGAGCAGGAATAGTAGGAACATCTTTAGTTTTTTATCGAGCAGAATTAGGTAATCCAGGATCTTTAATTGGAGATGATCAAATTTATAATACTATTGTAACAGCTCACGCATTTATTATAATTTTTTTATGGTTATACCTATTATAATTGGAGGATTTGGAAATTGATTAGTTCCTTTAATATTAGGAGCCCCAGATATAGCTTTTCCACGAATAAATAATATAAGATTCTGAATATTACCCCCATCATTAACTTTATAATTTCGAGAAGAATTGTAGAAAATGGAGCAGGTACTGGATGAACAGTATACCCCCCTCTTTCATCTAATATTGCTCATGGAGGAAGATCAGTTGATTTAGCT
>FTWCV2HHADU


GCGAAAATGAATTTACTCAACAAATCATAAAGATATTGGAACATTATATTTTATTTTTGGAATTTGAGCAGGAATAGTAGGAACATCTTTAAGTTTATTAATTCGAGCAGAATTAGGTAATCCAGGATCTTTAATTGGAGATGATCAAATTTATAATACTATTGTAACAGCTCACGCATTTATTATAATTTTTTTATGGTTATACCTATTATAATTGGAGGATTTGGAAATTGATTAGTTCCTTTAATATTAGGAGCCCCAGATATAGCTTTTCCACGAATAAATAATATAAGATT
>FTWCV5I6LZ6


GCGAAAATGAATTTACTCAACAAATCATAAAGATATTGGAACATTATATTTTATTTTGGAATTTGAGCAGGAATAGTAGGAACATCTTTAAGTTTATTAATTCGAGCAGAATTAGGTAATCCAGGATCTTTAATTGGAGATGATCAAATTTATAATACTATTGTAACAGCTCACGCATTTATTATATTTTTTTTATGGTTATACCTATTATAATTGGAGGATTTGGAAATTGATTAGTTCCTTTAATAGCAGGAGCCCCAGATATAGCTTTTCCACGAATAAATAATATAAGATTCTGAATATTAC
>FTWCV4INP


GCGAAAATGAATTTACTCAACAAATCATAAAGATATTGGTACATTATATTTTATTTTTGGAATTTGAGCAGGAATAGTAGGAACATCTTTAAGTTTATTAATTCGAGCAGAATTAGGTAATCCTGGATCTTTAATTGGAGACGATCAAATTTATAATACTATTGTAACAGCTCATGCATTTATTATAATTTTTTTTTAGTAATACCTATTATAATTGGAGGATTTGGTAAACTGATTAGTACCTTTAATATTAGGAGCTCCAGATATAGCTTTCCCACGAATAAATAAT
>FTWCV5JAP4N


GCGAAAATGAATTTAACTCAACAAATCATAAAGATATTGGAACATTATATTTTATTTTTGGATTTTGAGTCAGGAATAGTAGGAACATCTTTTAGTTTATAATTCGAGCAGAATTAGGTAATCCAGGATCTTTAATTGGAGATGATCAAATTTATAATACTATTGTAACAGCTCACGCATTTATATAATTTTTTTTTATGGTTATACCTATTATAATTGGAGGATTTGAAATTTGATTAGTTCCTTTAATATTAGGAGCCCCAGATATAGCTTTCCCACGATAAATAATATAAGATTCTGAATATTACCCCCATCATTAACTTTTTAATTTACGAGAAGAATTGTAGAAAATGAGCAGGTACTGGATGA
>FTWCV4IMWYQ


GCGAAAATGAATTTACTCAACAAATCATAAAGATATTGGAACATTATATTTTATTTTTGGAATTTGAGCAGGAATAGTAGGAACATCTTTAAGTTTATTAATCCGAGCAGAATTAGGTAATCCAGGATCTTTAATTGGAGATGATCAAATTTATAATACTATTGTAACAGCTCACGCATTTATTATAATTTTTTTTATGGTTATACCTATTATAATTGGAGGATTTGGAAATTGATTAGTTCCTTTAATATTAGGAGCCCCAGATATAGCTTTCCCACGAATAAATAATATAAGATTCTGAATATTACCCCCATCATTAACTTTATTAATTTCGAGAAGAATTGTAGAAAATGGAGCAGGTACTGGATGAACAGTATACCCCCCTCTTTCATCTAATATTGCTCATGGAGGAAGATCAGTTGATTTAGCTATTTCTTCTTTAC
>FTWCV4IUSKN


GCGAAAATGAATTTACTCAACAAATCATAAAGATATTGGAACATTATATTTATTTTTGGAATTTGAGCAGGAATAGTAGGAACATCTTTAGTTTATTAATTCGAGCAGAATTAGGTAATCCAGGATCTTTAATTGGAGATGATCAAATTTATAATACTATTGTAACAGCTCACGCATTTATTATAATTTTTTTATGGTTATACCTATTATAATTGGAGGATTTGGAAATTGATTAGTTCCTTTAATATTAGGAGCCCCAGATATAGCTTTCCCACGAATAAATAATATAAGATTCTGAATATTACCCCCATCATTAACTTTATTAATTTCGAGAAGAATTGTAGAAAATGGAGCAGGTACTGGATGAACAGTATACCCCCCTCTTTCATCTAATATTGCTCATGGAGGAAGATCAGTTGATTTTAGCTATTTTTTCTTTTACATTTTAGCTGGAATTTCATCAATTTTAGGAGCAATCAATTTTATTACTACGATTATTAATA
>FTWCV4IT79L


GCGAAAATGAATTTACTCACAAATCATAAAGATATTGGAACATTATATTTTATTTTTGGAATTTGAGCAGGAATAGTAGGAACATCTTTAAGTTTATTAATTCGAGCAGAATTAGGTAATCCAGGATCTTTAATTGGAGATGATCAAATTTATAATACTATTGTAACAGCTCATGCATTTATTATAATTTTTTTTATGGTTATACCTATTATAATTGGAGGATTTGGAAATTGATTAGTTCCTTTAATATTAGGAGCCCCAGATATAGCTTTTCCACGAATAAATAATATAAGATTCTGAATATTACCCCCATCATTAACTTTATTAATTTCGAGAAGAATTGTAGAAAATGGAGCAGGTACTGGATGAACAGTATACCCCCCTCTTTCATCTAATATTGCTCATGGAGGAAGATCAGTTGATTTAGCTATTTTTTTCTTTTACATTTTAGCTGGAATTTTCATCAATTTTAGGGGCAATCAATTTTATTACTACGATTATTAATATACGAGTAAATGG
>FTWCV2HLIO6


GCGAAAATGAATTTACTCAACAAATCATAAAGATATTGGAACATTATATTTTATTTTTGGAATTTGAGCAGGAATAGTAGGAACATCTTTAAGTTTATTAATTCGAGCAGAATTAGGTAATCCAGGATCTTTAATTGGAGATGATCAAATTTATAATACTATTGTAACAGCTCACGCATTTATTATAATTTTTTTATGGTTATACCTATTATAATTGGAGGATTTGGAAATTGATTAGTTCCTTTAATATTAGGAGCCCCAGATATAGCTTTTCCACGAATAAATAATATAAGATTCTGAATATTAGCCCCATCATTAACTTTATTAATTTCGAGAAGAATTGTAGAAAAATGGAGCAGGTACTGG
>FTWCV2HFMEO


GCGAAAATAATTTTACTCAACAAATTCTATAAAGATATTGACATTATATTTTATTTTGATTTGAGCAGGAATAGTAGGAACATCTTTAAGTTTATTAATTCGAGCAGAATTAGGTAATCCAGGATCTTTAATTGGAGATGATCAAATTTATAATACTATTGTAACAGCTCACGCATTTATATAATTTTTTTTATGGTTATACCTATTATAATTGGAGGATTTGGAAATTGATTAGTTCCTTTAATATTAGGAGCCCCAGATATAGCCTTTTCCACGAATAAATAATATAAGATTCTGAATATTACCCCCATCATTAACTTTATAATTTCGAGAAGAATTGTAGAAAATGGAGCAGGTACTGGATGAACAGTAACCCCCCCTTTCATCTAATATTGCTCATGGAG
>FTWCV4IS9SH


GCGAAAATGAATTTTACTTCAACAAATCATAAAGATATTGGAACATTATATTTTATTTTTGGATTTTGAGCAGGAATAGTAGGAACATCTTTAAGTTTATTAATTCGAGCAGAATTAGGTAATCCAGGATCTTTAATTGGAGATGATCAAATTTATAATACTATTGTAACAGCTCACGCATTTATTATAATTTTTTTTATGGTTATACCTATTATAATTGGAGGATTTGGAAATTGATTAGTTCCTTTAATATTAGGAGCCCCAGATATAGCTTTTTCACGAATAAATAATATAAGATTCTGAATATTACCCCCATCATTAACTTTATTAATTTCGAGAAGAATTGTAGAAAATGGAGCAGGTACTGGATGAACAGTATACCCCCCTCTTTCATCTAATATTGCTCATGGAGG
>FTWCV6JR0FJ


GCGAAAATGAATCTACTCAACAAATCATAAAGATATTGGAACATTATATTTTATTTTTGGAATTTGAGCAGGAATAGTAGGAACATCTTTAAGTTTATTAATTCGAGCAGAATTAGGTAATCCAGGATCTTTAATTGGAGATGATCAAATTTATAATACTATTGTAACAGCTCACGCATTTATTATAATTTTTTTTATGGTTATACCTATTATAATTG
>FTWCV3H02DT


GCGAAAATGAATTTACTCAACAAATCATAAAGATATTGGAACATTATATTTTATTTTTGGAATTTGAGCAGGAATAGTAGGAACATCTTTAAGTTTATTAATTCGAGCAGAATTAGGTAATCCAGGATCTTTAATTGGAGATGATCAAATTTATAATACTATTGTAACAGCTCACGCATTTATTATAATTTTTTT
>FTWCV3HXMMW


GCGAAAATGAATTTACTCAACAAATCATAAAGATATTGGTACATTATATTTTATTTTTGGAATTTGAGCAGGAATAGTAGGAACATCTTTAAGTTTATTAATTCGAGCAGAATTAGGTAATCCTGGATCTTTAATTGGAGATGATCAAAATTTAATACTATTGTAACAGCTCATGCATTTATTATAATTTTTTTTATAGTAATACCTATTATAATTGGAGGATTTGGAAACTGATTAGTTCCTTTAATATTAGGAGCTCCAGATATAGCTTTCCCACGAATAAATATATAAGATTTTGAATATACCCCATCATACTTTATATTTCGAAGAATTGTAGAAAATGGAGCAGGTACTGGATGAACAGTATACCCCCCTCTCTCATCAAATATTGCCCACGGAGGTAGATCAGTTGATTTAGCTATTTTTTCTTTAATTTAGCTGGTATTTCATCAATTTTAGGAGCAATTAATTTTAT
>FTWCV6JVOO8


GCGAAAATGAATTTACTCAACAAATCATAAAGATATTGGAACATTATATTTTATTTTTGGAATTTGAGCAGGAATAGTAGGAACATCTTTAAGTTTATAATTCGAGCAGAATTAGGTAATCCAGGATCTTTAATTGGAGATGATCAAATTTATAATACTATTGTAACAGCTCACGCATTTATTATAATTTTTT
>FTWCV3H2G8M


GCGAAAATGAATTTACTCAACAAATCATAAAGATATTGGAACATTATATTTATTTTGGAATTTGAGCAGGAATAGTAGGAACATCTTTAAGTTTATTAATTCGAGCAGAATTAGGTAATCCAGGATCTTTAATTGGAGATGATCAAATTTATAATACTATTGTAACAGCTCACGCATTTATTATAATTTTTTTTTTGTTATACCTATTATAATTGGAGGATTTGGAAATTGATTAGTTCCTTTAATATTAGGAGCCCCAGATATAGCTTTCCCACGAATAAATAATATAAGATTCTGAATATTACCCCCATCATTAACTTTATTAATTTCGAGAAGAATTGTAGAAAATGGAGCAGGTACTGGATGAACAGTATACCCCCCTCTTTCATCTAATATTGCTCATG
>FTWCV3H4XQQ


GCGAAAATGAATTTTACTCTAAAATCATAAAGATATTGGAACATTATATTTTATTTTTGGAATTTGAGCAGGAATAGTAGGAACATCTTTAAGTTTATTAATTCGAGTAGAATTAGGTAATCCAGGATCTTTAATTGGAGATGATCAAATTTATAATACTATTGTAACAGCTCACGCATTTATTATAATTTTTTTTATGGTTATACCTATTATAATTGGAGGATTTGGGAATTGATTAGTTCCCTTAATATTAGGAGCCCCCAGATATAGCTTTTCACGAATAAATAATATAAGATTCTGAATATTACCCCCATCATTAACTTTATTATTTCGAGTAGAATTGTAGAAAATGGAGCAGGTACTGGATGAACAGTATACCCCCCTCTTTCATCTAATATTGCTCATGGAG
>FTWCV4II2U6


GCGAAAATGAATTTACTCAACAAATCATAAAGATATTGGAACATTATATTTTATTTTTGGAATTTTGAGCAGGAATAGTAGGAACATCTTTAAGTTTATTAATTCGAGCAGAATTAGGTAATCCAGGATCTTTTATGGAGATGATCAAATTTATAATACTATTGTAACAGCTCACGCATTTATTATAATTTTTTTTTTAGTTATACCTATTATAATTGAGATTTGGTAAATTGATTAGTTCCTTTAATATTAGGAGCCCCACGATATAGCTTTTCCTCGAATAAAAAATAAGTTTGAATATTACCCCC
>FTWCV6JVUIZ


GCGAAAATGAATTTACTCAACAAATCATAAAGATATTGGAACATTATATTTTATTTTTGGAATTTGAGCAGGAATAGTAGGAACATCTTTAAGTTTATAATTCGAGCAGAATTAGGTAATCCAGGATCTTTAATTGGAGATGATCAAATTTATAATACTATTGTAACAGCTCACGCATTTATTATAATTTTTT
>FTWCV4IQPQF


GCGAAAATGAATTTACTCAACAAATCATAAAGATATTGGTACATTATATTTTATTTTTGGAATTTGAGCAGGAATAGTAGGAACATCTTTAAGTTTATTAATTCGAGCAGAATTAGGTAATCCTGGATCTTTAATTGGAGATGATCAAATTTATAATACTATTGTAACAGCTCATGCATTTATTATAATTTTTTTATAGTAATACCTATTATAATTGGAGGATTTGGAAACTGATTAGTTCCTTTAATATTAGGAGCTCCAGATATAGCTTTCCCACGAATAAATAATATAAGATTTTGAATATTACCCCCATCATTAACT
>FTWCV2HNBJC


GCGAAAATGAATTTACTCAACAAATCATAAAGATATTGGAACATTATATTTTATTTTTGGAATTTGAGCAGGAATAGTAGGAACATCTTTAAGTTTATTAATTCGAGCAGAATTAGGTAATCCAGGATCTTTAATTGGAGATGATCAAATTTATAATACTATTGTAACAGCTCACGCATTTTATTTAATTTTTTTTATGGTTATACCTATTATAATTGGAGGATTTTGGAAATTGATTAGTTCCTTTTAATATTAGGAGCCCCAGATATAGCTTTCCCACGAATAAATAATATAAGATTCTGAATATTACCCCC
>FTWCV2HGDHI


GCGAAAATGAATTTACTCAACAAATCATAAAGATATTGGAACATTATATTTTATTTTTGGAATTTGAGCAGGAATAGTAGGAACATCTTTAAGTTTATTAATTCGAGCAGAATTAGGTAATCCAGGATCTTTAATTGGAGATGATCAAATTTATAATACTATTGTAACAGCTCACGCATTTATTATAATTTTTTTTATGGTTATACCTATTATAATTGGAGGATTTGGAAATTGATTAGTTCCTTTAATATTAGGAGCCCCAGATATAGCTTTTCACGAATAAATAATATAAGATTCTGAATATTACCCCCATCATTAACTTTATTAATTTCGAGAAGAATTGTAGAAAATGGAGCAGGTACTGGATGAACAGTATACCCCCCTCTTTCATCTAATATTGCTCATGGAGGAAGATCAGTTGATTTAGCTATTTTTTCTTTACATTTAGCTGGAATTTCATC
>FTWCV4INOII


GCGAAAATGAATTTACTCAACAAATCATAAAGATATTGGAACATTATATTTTATTTTTTGGAATTTGAGCAGGAATAGTAGGAACATCTTTAAGTTTATTAATTCGAGCAGAATTAGGTAATCCAGGATCTTTAATTGGAGATGATCAAATTTATAATACTATTGTAACAGCTCACGCATTTATTATAATTTTTTTTATGGTTATACCTATTATAATTGGAGGATTTGGAAATTGATTAGTTCCTTTAATATTAGGAGCCCCAGATATAGCTTTTCCACGAATAAATAATATAAGATTCTGAATATTACCCCCATCATTAACTTTATTGATTTCGAGAAGAATTGTAGAAAATGGAGCAGGTACTGGATGAACAGTATACCCCCCTCTTTCATCTAATATTGCTCATGGAGGAAGATCAGTTGATTTAGCTATTTTTTCTT
>FTWCV2HEKH2


GCGAAAATGAATTTACTCAACAAATCATAAAGATATTGGAACATTATATTTTATTTTTGGAATTTGAGCAGGAATAGTAGGAACATCTTTAAGTTTATTAATTCGAGCAGAATTAGGTAATCCAGGATCTTTAATTGGAGATGATCAAATTTATAATACTATTGTAACAGCTCACGCATTTATTATAATTTTTT
>FTWCV4ISM68


GCGAAAATGAATTTACTCAACAAATCATAAAAGATATTGGAACATTATATTTTATTTTTGGAATTTGAGCAGGAATAGTAGGAACATCTTTAAGTTTATTAATTCGAGCAGAATTAGGTAATCCAGGATCTTTAATTGGAGATGATCAAATTTATAATACTATTGTAACAGCTCACGCATTTATTATAATTTTTTTTATGGTTATACCTATTATAATTGGAGGATTTGGAAATTGATTAGTTCCTTTAATATTAGGAGCCCCAGATATAGCTTTCCCACGAATAAATAATATAAGATTCTGAATATTACCCCCATCATTAACTTTATTAATTTCGAG
>FTWCV3H3ZFQ


GCGAAAATGAATTTACTCAACAAATCATAAAGATATTGGAACATTATATTTTATTTTTGGAATTTGAGCAGGAATAGTAGGAACATCTTTAAGTTTATTAATTCGAGCAGAATTAGGTAATCCAGGATCTTTAATTGGAGATGATCAAATTTATAATACTATTGTAACAGCTCACGCATTTATTATAATTTTTTTTATGGTTATACCTATTATAATTGGAGGATTTGGAAATTGATTAGTTCCTTTAATATTAGGAGCCCCAGATATAGCTTTTCCACGAATAAATAATATAAGATTCTGAATATTACCCCCATCATTAACTTTATTAATTTCGAGAAGAATTGTAGAAAATGGAGCAGGTACTGGATGAACAGTATACCCCCCCTCTTTCATCTAATATTGCTCATGGAGGAAGATCAGTTGATTTAGCTATTTTTTTCTTTACATTTAGCTGGAATTTCATCAATTTTTAGGAGCAATCAATTTTTATTACTACGATTAT
>FTWCV3H4849


GCGAAAATGAATTTACTCAACAAATCATAAAGATATTGGAACATTATATTTTATTTTTGGAATTTGAGCAGGAATAGTAGGAACATCTTTAAGTTTATTAATTCGAGCAGAATTAGGTAATCCAGGATCTTTAATTGGAGATGATCAAATTTATAATACTATTGTAACAGCTCACGCATTTATTATAATTTTTTTTATGGTTATACCTATTATAATTGGAGGATTTGGAAATTGATTAGTTCCTTTAATATTAGGAGCCCCAGATATAGCTTTTCCACGAATAAATAATATAAGATTCTGAATATTACCCCCATCATTAACTTTATTAATTTCGAGAAGAATTGTAGAAAATGGAGCAGGTACTGGATGAACAGTATACCCCCCTCTTTCATCTAATATTGCTCATGGAGGAAGATCAGTTGATTTAGCTATTTTTTCTTTACATTTAGCTGGAATTTCATCAATTT
>FTWCV4IIPQL


GCGAAAATGAATTTACTCAACAAATCATAAAGATATTGGAACATTATATTTTATTTTTGGAATTTGAGCAGGAATAGTAGGAACATCTTTAAGTTTATTAATTCGAGCAGAATTAGGTAATCCAGGATCTTTAATTGGAGATGATCAAATTTATAATACTATTGTAACAGCTCACGCATTTATTATATTTTTTTTTTTTTTACTATATATTGGAGGATTTGGAAATTGATTAGTTCCTTTAATATTAGGAGCCCCAGATATAGCTTTTCCACGAATAAATAATATAAGATTCTGAATATTACCCCCATCATTAACTTTATTAATTTCGAGAAGAATTGTAGAAAATGGAGCAGGTACTGGATGAACAGTATACCCCCTCTTCATCTAATATTGCTCATGGAG
>FTWCV4IPBDK


GCGAAAATGAATTTACTCAACAAATCATAAAGATATTGGAGCATTATATTTATTTTTGGAATTTGAGCAGGAATAGTAGGAACATCTTTAAGTTTATAATTCGAGCAGAATTAGGTAATCCAGGATCTTTAATTGGAGATGATCAAATTTATAATACTATTGTAACAGCTCACGCATTTATTATATTTTTTTATGGTTATACCTATTATAATTGGAGGATTTGGAAATTGATTAGTTCCTTTAATATTAGGAGCCCCAGATATAGCTTTTCCACGAATAAATAATATAAGATTCTGAATATTACCCCCATCGTTAACTTTATTAATTTCGAGAAGAATTGTAGAAAATGGAGCAGGTACTGGATGAACAGTATACCCCCCTCTTTCATCTAATATTGCTCATGGAGGAAGATCAGTTGATTTAGCTATTTTTCTTTACATTTAGCTGGAATTTCATCAATTTTAGGAGCAATCAA
>FTWCV2HL8EU


GCGAAAATGAATTTACTCAACAAATCATAAAGATATTGGTACATTATATTTTATTTTTGGAATTTGAGCAGGAATAGTAGGAACATCTTTAAGTTTATTAATTCGAGCAGAATTAGGTAATCCTGGATCTTTAATTGGAGATGATCAAATTTATAATACTATTGTAACAGCTCATGCATTTATTATAATTTTTTTTATAGTAATACCTATTATAATTGGAGGATTTGGAAACTGATTAGTTCCTTTAATATTAGGAGCTCCAGATATAGCTTTCCCACGAATAAATAATATAAGATTTTGAATATTACCCCCATCATTAACTTTATTAATTTCGAGAAGAATTGTAGAAAATGGAGCAGGTACTGGATGAACAGTATACCCCCCTCTCTCATCAAATATTGCCCACGGAGGTAGATCAGTTGATTTAGCT
>FTWCV5JEAVX


GCGAAAATGAATTTACTCAACAAATCATAAAGATATTGGAACATATATTTATTTTGGAATTTGAGCAGGAATAGTAGGAACATCTTTAAGTTTATTAATTCGAGCAGAATTAGGTAATCCAGGATCTTTAATTGGAGATGATCAAATTTATAATACTATTGTAACAGCTCACGCATTTATTATAATTTTTTTTTGGTTATACCTATTATAATTGGAGGATTTGGAAATTGATTAGTTCCTTTAATATTAGGAGCCCCAGATATAGCTTTTCCACGAATAAATAATATAAGATTCTGAATATTACCCCCATCATTAACTTTATTAATTTCGAGAAGAATTGTAGAAAATGGAGCAGGTACTGGATAGAACAGTATACCCCCCTCTTTCATCTAATATTGCTCATGGAGGAAGATCAGTTGATTTAGCTATTTTTCTTTACATTTAGCTGGAATTTCAT
>FTWCV2HM6VL


GCGAAAATGAATTTACTCAACAAATCATAAAAGATATTGGAACATTATATTTTATTTTTGGAATTTGAGCAGGAATAGTAGGAACATCTTTAAGTTTATTAATTCGAGTAGAATTAGGTAATCCAGGATCTTTAATTGGAGATGATCAAATTTATAATACTATTGTAACAGCTCACGCATTTATTATAATTTTTTTTATGGTTATACCTATTATAATTGGAGGATTTGGGAATTGATTAGTTCCCTTAATATTAGGAGCCCCAGATATAGCTTTTCACGAATAAATAATATAAGATTCTGAATATTACCCCCATCATTAACTTTATTAATTTCGAGAAGAATTGTAGAAAATGGAGCAGGTACTGGATGAACAGTATCCCCCCTTTCTCTAATATTGCTCATGGAGGAAGATCAGTTGATTTAGCTTTTTTTCTTTACATTTAGCTGGAATTTCATCA
>FTWCV4IPOHA


GCGAAAAATGATTTACTCAACAAATCATAAAGATATTGGAACATTATATTTTATTTTTGGAATTTGAGCAGGAATAGTAGGAACATCTTTAAGTTTATAATTCGAGCAGAATTAGGTAATCCAGGATCTTTAATTGGAGATGATCAAATTTATAATACTATTGTAACAGCTCACGCATTTATTATAATTTTTTTTATGGTTATACCTATTATAATTGGAGGATTTGGAAATTGATTAGTTCCTTTAATATTAGGAGCCCCAGATATAGCTTTTCCACGAATAAATAATATAAGATTCTGAATATTACCCCCATCATCAACTTTATTAATTTCGAGAAGAATTGTAGAAAATGGAGCAGGTACTGGATGAACAGTATACCCCCCTCTTTCATCTAATATTGCTCATGGAGGAAGATCAGTTGATTTAGCTATTTTTTCTTTACATTTAGCTGGAATTTCATCAATTTTAGGAGCAATCAAT
>FTWCV4IUEWU


GCGAAAATGAGTTTACTCAACAAATCATAAAGATATTGGAACATTATATTTTATTTTTGGAATTTGAGCAGGAATAGTAGGAACATCTTTAAGTTTATTAATTCGAGCAGAATTAGGTAATCCAGGATCTTTATGGAGATGATCAAATTTATAATACTATTGTAACAGCTCACGCATTTATTATAATTTTTTT
>FTWCV5JA2V7


GCGAAAATGAATTTACTCAACAAATCATAAAGATATTGGAACATTATATTTTATTTTTGGAATTTGAGCAGGAATAGTAGGAACATCTTTAAGTTTATTAATTCGAGCAGAATTAGGTAATCCAGGATCTTTATTGGAGATGATCAAATTTATAATACTATTGTAACAGCTCACGCATTTATTATAATTTTTTTTTANGGTTATACCTATTATAATTGGAGGATTTGGAAATTGATTAGTTCCTTTAATATTAGGAGCCCCAGATATAGCTTTTCCACGAATAAATAATATAAGATTCTGAATATTACCCCCATCATTAACTTTATTAATTTCGAGAGAATTGTAGAAAATGGAGCAGGTACTGGATGAACAGTATACCCCCCTTTCATCTAATATTGCTCATGGAGAAGATCAGTTGATTTAGCATTTTTTTCTTTACATTTTAGCTGGAATTTCA
>FTWCV2HD2SZ


GCGAAAATGAATTTACTCAACAAATCATAAAGATATTGGAACATTATATTTATTTTGGAATTTGAGCAGGAATAGTAGGAACATCTTTAAGTTTATTAATTCGAGCAGAATTAGGTAATCCAGGATCTTTAATTGGAGATGATCAAATTTATAATACTATTGTAACAGCTCACGCATTTATTATAATTTTTTTTATAGTTATACCTATTATAATTGGAGGATTTGGAAATTGATTAGTTCCTTTAATATTAGGAGCCCCAGATATAGCTTTTCCACGAATAAATAATATAAGATTCTGAATATTACCCCCATCATTAACTTTATTAATTTCGAGAAGAATTGTAGAAAATGGAGCAGGTACTGGATGAACAGTATACCCCCCTCTTTCATCTAATATTGCTCATGGAGGAAGATCAGTTGATTTAGCTATTTTTTCTTTACATTTAGCTGGAATTTCATCAATTTTAGGGGCAATCAATTTTATTACTACGATTATTAATATACGAGTAAATG
>FTWCV5JAH9E


GCGAAAATGAATTTACTCAACAAATCATAAAGATATTGGAACATTATATTTATTTTGGAATTTGAGCAGGAATAGTAGGAACATCTTTAAGTTTATTAATTCGAGCAGAATTAGGTAATCCAGGATCTTTAATTGGAGATGATCAAATTTATAATACTATTGTAACAGCTCACGCATTTATTATATTTTTTTTTTGTATACCTATTATAATTGGGATTTGGTAAATAGTATTAAGTCTTTATTTAGTGCCCACGATATAGCTTTTCCTACGAATAAATAATATAAGATTCTGATATTCCCCCCTCATTAACTTTAT
>FTWCV5I5GI6


GCGAAAATGAATTTACTCAACAAATCATAAAGATATTGGAACATTATATTTTATTTTGGAATTTGAGCAGGAATAGTAGGAACATCTTTAAGTTTATTAATTCGAGCAGAATTAGGTAATCCAGGATCTTTAATTGGAGATGATCAAATTTATAATACTATTGTAACAGCTCACGCATTTATTATAATTTTTTTTATGGTTATACCTATTATAATTGGAGGATTTGAAATTGATTAGTTCCTTTAATTTAGGAGCCCCAGATATAGCTTTTCCACGAATAAATAATATAAGATTCTGAATATTACCCCCTCATTAACTTTATTAATTTCTAGAAGATTGTAGAAAAATAGGAGCAGGTACTGGATGAACAGTATACCCCCCTTTCATCTAATATTGCTCATG
>FTWCV2HCEN5


GCGAAAATGAATTTACTCAACAAATCATAAAGATATTGGAACATTATATTTTATTTTTGGAATTTGAGCAGGAATAGTAGGAACATCTTTAAGTTTATTAATTCGAGCAGAATTAGGTAATCCAGGATCTTTTAATTGGAGATGATCAAATTTATAATACTATTGTACAGCTCACGTATTTATTATAATTTTTTTTAGGTTATACCTATTATAATTGGAGGATTTGGAAATTGATTAGTTCCTTTAATATTAGGAGCCCCAGATATAGCTTTTCCACGAATAAATAATATAAGATTCTGAATATTACCCCATCATTAACTTTATTAATTTCGAGAAGAATT
>FTWCV2HGBI


GCGAAAATGAATTTACTCAACAAATCATAAAGATATTGGAACATTATATTTTATTTTTGGAATTTGAGCAGGAATAGTAGGAACATCTTTAAGTTTATTAATTCGAGCAGAATTAGGTAATCCAGGATCTTTAATTGGAGATGATCAAATTTATAATACTATTGTAACAGCTCACGCATTTATTATAATTTTTTTTATGGTTATACCTATTATAATTGGAGGATTTGGGAATTGATTAGTTCCTTTAATATTAGGAGCCCCAGATATAGCTTTTCCACGAATAAATAATATAAGATTCTGAATATTACCCCCATCATTAACTTTATTAATTTCGAGAAGAATTGTAGAAAATGGAGCAGGTACTGGATGAACAGTATACCCCCCTCTTTCATCTAAT
>FTWCV5I4XCM


GCGAAAATGAATTTACTCAACAAATCATAAAGATATTGGAACATTATATTTTATTTTTGGAATTTGAGCAGGAATAGTAGGAACATCTTTAAGTTTATTAATTCGAGCAGAATTAGGTAATCCAGGATCTTTAATTGGAGATGATCAAATTTATAATGCTATTGTAACAGCTCACGCATTTATTATAATTTTTTTTATTAGTTATACCTATTATAATTGGAGGATTTG
>FTWCV2HICNB


GCGAAAATGAATTTTACTCAACAAATCATAAAGATATTGGAACATTATATTTTATTTTTGGAATTTGAGCAGGAATAGTAGGAACATCTTTAAGTTTATTAATTCGAGCAGAATTAGGTAATCCAGGATCTTTAATTGGAGATGATCAAATTTATAATACTATTGTAACAGCTCACGCATTTATTATAATTTTTTTTATGGTTATACCTATTATAATTGGAGGATTTTGGGAATTGATTAGTTCCTTTAATATTAGGAGCCCCAGATATAGCTTTTCCACGAATAAATAATATAAGATTCTGAATATTACCCCCATCATTAACTTTATTAATTTCGAGAAGAAATTGTAGAAAATGGAGCAGGTACTGGATGAACAGTATACCCCCCTCTTTCATCTAATATTGCTCATGGA
>FTWCV4IUBQE


GCGAAAATGAATTTACTCAACAAATCATAAAGATATTGGAACATTATATTTTATTTTTGGAATTTGAGCAGGAATAGTAGGAACATCTTTAAGTTTATTAATTCGAGCAGAATTAGGTAATCCAGGATCTTTAATTGGAGATGATCAAATTTATAATACTATTGTAACAGCTCACGCATTTATTATAATTTTTTTATGGTTATACCTATTATAATTGGAGGATTTGGGAAATTGATTAGTTCCTTTAATATTAGGAGCCCCAGATATAGCTTTTCCACGAATAAATAATATAAGATTCTGAATATTACCCCCATCATTAACTTTATTAATTTCGAGAAGAATTGTAGAAAATGGAGCAGGTACTGGATGAACAGTATACCCCCCTCTTTCATCTAATATTGCTCATGGAGGAAGATCAGTTG
>FTWCV4IOSE7


GCGAAAATGAATTTACTCAACAAATCATAAAGATATTGGAACATTATATTTTATTTTTGGAATTTGAGCAGGAATAGTAGGAACATCTTTAAGTTTATTAATTCGAGCAGAATTAGGTAATCCAGGATCTTTAATTGGAGATGATCAAATTTATAATACTATTGTAACAGCTCACGCATTTATTATAATTTTTTTATGGTTATACCTATTATAATTGGAGGATTTGGAAATTGATTAGTTCCTTTAATATTAGGAGCCCCAGATATAGCTTTTCCACGAATAAATAATATAAGATTCTGAATATTACCCCCATCATTAACTTTATTAATTTCGAGAAGAATTGTAGAAAATGGAGCAGGTACTGGATGAACAGTATACCCCCCTCTTTCATCTAATATTGCTCATGGAGG
>FTWCV2HKXP6


GCGAAAATGAATTTACTCAACAAATCATAAAGATATTGGAACATTATATTTTATTTTTGGAATTTGAGCAGGAATAGTAGGAACATCTTTAAGTTTATTAATTCGAGCAGAATTAGGTAATCCAGGATCTTTAATTGGAGATGATCAAATTTATAATACTATTGTAACAGCTCACGCATTTTTATAATTTTTTTTTATGGTTATACCTATTATAATTGGAGGATTTGGAAATTGATTAGTTCCTTTAATATTAGGAGCCCCAGATATAGCTTTTCCCACGAATAAATAATATAAGATTCTGAATATTACCCCCATCATTAACTTTATTAATTTCGAGAAGAATTGTAGAAAATGGAGCAGGTACTGGATGAACAGTATACCCCCCTCTTTCATCTAATATTGCTCATGGAGGAAGATCAGTTGATTTAGCTATTTTTTCTTTACATTTAGCTGGAATTTCATCAATTTTAGGAGCAATCAATTTTA
>FTWCV5I66TZ


GCGAAAATGAATTTACTCGACAAATCATAAAGATATTGGAACATTATATTTTATTTTTGGAATTTGAGCAGGAATAGTAGGAACATCTTTAAGTTTATTAATTCGAGCAGAATTAGGTAATTCAGGATCTTTAATTGGAGATGATCAAATTTATAATACTATTGTAACAGCTCACGCATTTATTATAATTTTTTTTATGGTTATACCTATTATAATTGGAGGATTTGGAAATTGATTAGTTCCTTTAATATTAGGAGCCCCAGATATAGCTTTTCCACGAATAAATAATATAAGATTCTGAATATTACCCCCATCATTAACTTTATTAATTTCGAGAAGAATTGTAGAAAATGGAGCAGGTACTGGATGAACAGTATACCCCCCTCTTTCATCTAATATTGCTCATGGAGGAAGATCAGTTGATTTAGCTATTTTTTCTTT
>FTWCV5JCI2T


GCGAAAATGAATTTTACTCAACAAATCATAAAGATATTGGAACATTATATTTTATTTTTGGAATTTGAGCAGGAATAGTAGGAACATCTTTAAGTTTATTAATTCGAGCAGAATTAGGTAATCCAGGATCTTTAATTGGAGATGATCAAATTTATAATACTATTGTAACAGCTCACGCATTTATTATAATTTTTTTTATGGTTATACCTATTATAATTGGAGGATTTGGAAATTGATTAGTTCCTTTAATATTAGGAGCCCCAGATATAGCTTTTCCACGAATAAATAATATAAGATTCTGAATATTACCCCCATCATTAACTTTATTAATTTCGAGAAGAATTGTAGAAAATGGAGCAGGTACTGGATGAACAGTATACCCCCCTCTTTCATCTAATATTGCTCATGGAGGAAGAT
>FTWCV2HJRLV


GCGAAAATGAATTTTACTCAACAAATCATAAAGATATTGGAACATTATATTTTATTTTTGGAATTTGAGCAGGAATAGTAGGAACATCTTTAAGTTTATTAATTCGAGCAGAATTAGGTAATCCAGGATCTTTAATTGGAGATGATCAAATTTATAATACTATTGTAACAGCTCACGCATTTATATAATTTTTTTATGGTTATACCTATTATAATTGGAGGATTTGGAAATTGATTAGTTCCTTTAATATTAGGAGCCCCAGATATAGCTTTTCCACGAATAAATAATATAAGATTCTGAATATTACCCCCATCATTAACTTTATTAATTTCGAGAAGAATTGTAGAAAATGGAGCAGGTACTGGATGAACAGTATACCCCCCTCTTTCATCTAATATTGCTCATGGAGGAAGATCAGTTGATTTAGCTATTTTTTCTTTACATTTAGCTGGAATTTCATCAAT
>FTWCV2HDZ4A


GCGAAAAACGAATTTTACTCAACAAAATCATAAAGATATTGGAACATTATATTTTATTTTTGGAATTTGAGTAGGAATAGTAGGAACATCTTTAAGTTTATTAATTCGAGCAGAATTAGGTAATCCAGGATCTTTAATTGGAGATGATCAAATTTATAATACTATTGTAACAGCTCACGCATTTATTATATTTTTTTTATGGTTATACCTATTATAATTGGAGGATTTGGAAATTGATTAGTTCCTTTAATATTAGGAGCCCCAGATATAGCTTTTCCACGAATAAATAATATAAGATTCTGAATATTACCCCCATCATTAACTTTATTAATTTCGAGAAGAATTGTAGAAAATGGAGCAGGTACTGGATGAACAGTATACCCCCCTCTTTCATCTAATATTGCT
>FTWCV5JFWE8


GCGAAAATGAATTTACTCAACAAATCATAAAGATATTGGAACATTATATTTTATTTTTGGAATTTGAGCAGGAATAGTAGGAACATCTTTAAGTTTATTAATTCGAGCAGAATTAGGTAATCCAGGATCTTTATGGAGATGATCAAATTTATAATACTATTGTAACAGCTCACGCATTTATTATAATTTTTTT
>FTWCV4IR4UU


GCGAAAATGAATTTACTCAACAAATCATAAAGATATTGGAACATTATATTTATTTTTGGAATTTGAGCAGGAATAGTAGGAACATCTTTAAGTTTATTAATTCGAGCAGAATTAGGTAATCCAGGATCTTTAATTGGAGATGATCAAATTTATAATACTATTGTAACAGCTCACGCATTTATTATAATTTTTTTTATGGTTATACCTATTATAATTGGAGGATTTGGAAATTGATTAGTTCCTTTAATATTAGGAGCCCCAGATATAGCTTTCCCACGAATAAATAATATAAGATTCTGAATATTACCCCCATCATTAACTTTATTAATTTCGAGAAGAATTGTAGAAAATGGAGCAGGTACTGGATGAACAGTATACCCCCCTCTTTCATCTAATATTGCTCATGGAGGAAGATCAGTTGATTTAGCTATTTTTTCTTTACATTTAGCTGGAA
>FTWCV5I5XDN


GCGAAAATGAATTTACTCAACAAATCATAAAGATATTGGAACATTATATTTCATTTTTGGAATTTGAGCAGGAATAGTAGGAACATCTTTAAGTTTATTAATTCGAGCAGAATTAGGTAATCCAGGATCTTTAATTGGAGATGATCAAATTTATAATACTATTGTAACAGCTCACGCATTTATTATATTTTTTTAGGTTATACCTATTATAATTGGAGGATTTGGAAATTGATTAGTTCCTTTAATATAGGAGCCCCAGATTAGCTTTTCCACGAATAAATAATATAAGATTCT
>FTWCV2HEOIU


GCGAAAATGAATTTACTCAACAAATCATAAAGATATTGGAACATTATATTTTATTTTTGGAATTTGAGCAGGAATAGTAGGAACATCTTTAAGTTTATTAATTCGAGCAGAATTAGGTAATCCAGGATCTTTATTGGAGATGATCAAATTTATAATACTATTGTAACAGCTCACGCATTTATTATAATTTTTTTATGGTTA
>FTWCV5JFQH


GCGAAAATGAATTTTATCAACAAATCATAAAGATATTGGAACATTATATTTATTTTGAATTTGAGCAGGAATAGTAGGAACATCTTTAAGTTTATTAATTCGAGCAGAATTAGGTAATCCAGGATCTTTAATTGGAGATGATCAAATTTATAATACTATTGTAACAGCTCACGCATTTATTATAATTTTTTTTATGGTTATACCTATTATAATTGGAGGATTTGGAAATTGATTAGTTCCTTTAATATTAGGAGCCCCAGATATAGCTTTTCAGATAAATAATATAAGATTCTGAATATTACCCCCATCATTAACTTTATAATTTCGAGAAGAATTGTAGAAAATGGAGCAGGTACTGGATGAACAGTATACCCCCCTTTCATCTAATATTGCTCATGGAGG
>FTWCV2HHE56


GCGAAAATGAATTTACTCAACAAATCATAAAGATATTGGAACATTATATTTTATTTTTGGAATTTGAGCAGGAATAGTAGGAACATCTTTAAGTTTATTAATTCGAGCAGAATTAGGTAATCCAGGATCTTTAATTGGAGATGATCAAATTTATAATACTATTGTAACAGCTCACGCATTTATTATAATTTTTTTTATGGTTATACCTATTATAATTGGAGGATTTGGAAATTGATTAGTTCCTTTAATATTAGGAGCCCCAGATATAGCTTTTCCACGAATAAATAATATAAGATTCTGAATATTACCCCCATCATTAACTTTATTAATTTCGAGAAGAATTGTAGAAAATGGAGCAGGTACTGGATGAACAGTATACCCCCCTCTTTCATCTAATATTGCTCATGGAGGAAGATCAGTTGATTTAGCTATTTTTTCTTTACATTTAGCTGGAATTTCATCAATTTTAGGGGCAATCAATTTTATACTACGATTATTAATATACGAGTAAATGGATTAACTTTTGATCAAATACCTTTATTTGTTTGATCTGTTGGAATT
>FTWCV5JASAK


GCGAAAATGAATTTACTCAACAAATCATAAAGATATTGGAACATTATATTTTATTTTTGGAATTTGAGCAGGAATAGTAGGAACATCTTTAAGTTTATTAATTCGAGCAGAATTAGGTAATCCAGGATCTTTAATTGGAGATGATCAAATTTATAATACTATTGTAACAGCTCACGCATTTATTATATTTTTTTATGGTTATACCTATTATAATTGGAGGATTTGGAAATTGATTAGTTCCTTTAATATTAGGAGCCCCAGATATAGCTTTTCCACGAATAAATAATATAAGATTCTGAATATTACCCCCATCATTAACTTTATTAATTTCGAGAAGAATTGTAGAAAATGGAGCAGGTACTGGATGAACAGTATACCCCCCTCCTTCATCTAATATTGCTCATGGAGGAAGATCAGTTGATTTAGCT
>FTWCV4IR9HB


GCGAAAATGAATTTAACTCAACAAATCATAAAGATATTGGAACATTATATTTTATTTTTGGAATTTGAGCAGGAATAGTAGGAACATCTTTAAGTTTATTAATTCGAGCAGAATTAGGTAATCCAGGATCTTTAATTGGAGATGATCAAATTTATAATACTATTGTAACAGCTCACGCATTTATTATAATTTTTTTTTATGGTTATACCTATTATAATTGGAGGATTTGGAAATTGATTAGTTCCTTTAATATTAGGAGCCCCAGATATAGCTTTCCCACGAATAAATAATATAAGATTCTGAATATTACCCCCATCATAACTTTATTAATTTCGAGAAGAATTGTAGAAAATGGAGCAGGTACTGGATGAACAGTATACCCCCCTCTTTCATCTAATATTGCTCATGGAGAAGATCAGTTGATTTAGCTATTTTTCTTTACTATTTAGCTGGAATTTCATCAATTTTAGGAG
>FTWCV4IK9DA


GCGAAAATGATTTTACTCAACAAATCATAAAGATATTGGAACATTATATTTTATTTTTGGAATTTGAGCAGGAATAGTAGGAACATCTTTAAGTTTATTAATTCGAGCAGAATTAGGTAATCCAGGATCTTTAATTGGAGATGATCAAATTTATAATACTATTGTAACAGCTCACGCATTTATTATAATTTTTTATGGTTATACCTATTATAATTGGAGGATTTGGAAATTGATTAGTTCCTTTAATATTAGGAGCCCCAGATATAGCTTTCCCACGAATAAATAATATAAGATTCTGAATATTACCCCCATCATTAACTTTATTAATTTCGAGAAGAATTGTAGAAAATGGAGCAGGTACTGGATGAACAGTAT
>FTWCV2HDMZO


GCGAAAATGAATTTACTCAACAAATCATAAAGATATTGGAACATTATATTTTATTTTTGGGATTTGAGCAGGAATAGTAGGAACATCTTTAAGTTTATTAATTCGAGCAGAATTAGGTAATCCAGGATCTTTAATTGGAGATGATCAAATTTATAATACTATTGTAACAGCTCACGCATTTATTATAATTTTTTTTATAGTTATACCTATTATAATTGGAGGATTTGGAAATTGATTAGTTCCTTTAATATTAGGAGCCCCAGATATAGCTTTTCCACGAATAAATAATATAAGATTCTGAATATTACCCCCATCATTAACTTTATTAATTTCGAGAAGAATTGTAGAAAATGGAGCAGGTACTGGATGAACAGTATACCCCCCTCTTTCGTCTAATATTGCTCATGGAGGAAGATCAGTTGATTTAGCT
>FTWCV5I8Y6F


GCGAAAATGAATTTACTCAACAAATCATAAAGATATTGGAACATTATATTTTATTTTGGAATTTGAGCAGGAATAGTAGGAACATCTTTAAGTTTATTAATTCGAGCAGAATTAGGTAATCCAGGATCTTTAATTGGAGATGATCAAATTTATAATACTATTGTAACAGCTACAACGCATTTATTATAATTTTTTTTATGGTTATACCTATTATAATTGGAGGATTTGGGAAATGATTAGTTCCTTTAATATTAGGAGCCCCCAGATATAGCTTTTCCACGAATAAATAATATAAGATTCTGAATATTACCCCCATCATTAACTTTATTAATTTCGAGAAGAATTGTAGAAAATGGAGCAGGTACTGGATGAACAGTATACCCCCCCTCTTTCATCTAATATTGCTCATGGAGGAAGATCAGTTGATTTAGCTATTTTTTCTTTACATTTAGCTGGAATTTCATCAATTTTAGGGCAATCAATTTTATACTACGATTAT
>FTWCV4INNFZ


GCGAAAATGAATTTACTCACAAATCATAAAGATATTGGAACATTATATTTATTTTTGGAATTTGAGCAGGAATAGTAGGAACATCTTTAAGTTTATTAATTCGAGCAGAATTAGGTAATCCAGGATCTTTAATTGGAGATGATCAAATTTATAATACTATTGTAACAGCTCATGCATTTATTATAATTTTTTTATGGTTATACCTATTATAATTGGAGGATTTGGAAATTGATTAGTTCCTTTAATATTAGGAGCCCCAGATATAGCTTTTCCACGAATAAATAATATAAGATTCTGAATATTACCCCCATCATTAACTTTATTAATTTCGAGAAGAATTGTAGAAAATGGAGCAGGTACTGGATGAACAGTATACCCCCCTCTTTCATCTAATATTGCTCATGGAGGAAGATCAGTTGATTTAGCTATTTTTTTCTTTACATTTTAGCTGGAATTTCATCAATTTTAGGGGCAATCAATTTTTATTACTACGATTATTAATATACGAGTAAATGG
>FTWCV5JBFCL


GCGAAAATGAATTTTACTCAACAAATCATAAAGATATTGGAACATTATATTTTATTTTTTGGAATTTGAGCAGGAATAGTAGGACACTTTAGTTTATAATTCGAGCAGAATTAGGTAATCCAGGATCTTTAATTGGAGATGATCAAATTTATAATACTATTGTAACAGCTCACGCATTTATTATAATTTTTTTTATGGTTATACCTATTATAATTGGAGGATTTGGAAATTGATTAGTTCCTTTAATATTAGGAGCCCCAGATATAGCTTTTCCACGAATAAATAATATAAGATTCTGAATATTACCCCCATCATTAACTTTATAATTTCGAGAAGAATTGTAGAAAATGGAGCAGGTACTGGATGAACAGTATACCCCCCTCTTTACAATCTAATATTGCTC
>FTWCV4IJ0MU


GCGAAAATGAATTTACTCAACAAATCATAAAGATATTGGAACATTATATTTTATTTTTGGAATTTGAGCAGGAATAGTAGGAACATCTTTAAGTTTATTAATTCGAGCAGAATTAGGTAATCCAGGATCTTTAATTGGAGATGATCAAATTTATAATACTATTGTAACAGCTCACGCATTTATTATAATTTTTTTTAGGTTATACCTATTATAATTGGAGGATTTGGAAATTGATTAGTTCCTTTAATATTAGGAGCCCCAGATATAGCTTTTCCACGAATAAATAATATAAGATTCTGAATATTACCCCCATCATTAACTTTATTAATTTCGAGAAGAATTGTAGAAAATGGAGCAGGTACTGGATGAACAGTATACCCCCCTCTTTCATCTAATATTGCTCATGGAGGAAGATCAGTTGATTTAGCTATTTTTTTCTTTACATTTAGCTGGAATTTCATCAATTTTAGGAGCAATCAATTTTATTACTACGATTATTAATATACGAGTAAATGGATTAACTTTTGATCAAAT
>FTWCV2HJ4GR


GCGAAAATGAATTTACTCAACAAATCATAAAGATATTGGAACATTATATTTATTTTTGGAATTTGAGCAGGAATAGTAGGAACATCTTTAAGTTTATTAATTCGAGCAGAATTAGGTAATCCAGGATCTTTAATTGGAGATGATCAAATTTATAATACTATTGTAACAGCTCACGCATTATTATATTTTTTTTATGGTTATACCTATTATAATTGGAGGATTTGGAAATTGATTAGTTCCTTTAATATTAGGAGCCCCAGATATAGCTTTTCCACGAATAAATAATATAAGATTCTGAATATTACCCCCATCATTAACTTTATTAATTTCGAGAAGAATTGTAGAAAATGGAGCAGGTACTGGATGAACAGTATACCCCCCTCTTTCATCTAATATTGCTCATGGAGGAAGATCAGTTGATTTAGCTATTTTTTCTTTACATTTAGCTGGAATTTCATCAATTTTAGGAGCAATCAATTTTATTACTACGATTATTAATATACGAGTAAATGGA
>FTWCV5I965


GCGAAAATGAATTTTACTCAACAAATCATAAAGATATTGGAACATTATATTTTATTTTTGGAATTTGAGCAGGAATAGTAGGAACATCTTTAAGTTTATTAATTCGAGCAGAATTAGGTAATCCAGGATCTTTATTGGAGATGATCAAATTTATAATACTATTGTAACAGCTCACGCATTTATTATAATTTTTTTTTATGGTTATACCTATTATAATTGGAGGATTTGGAAATTGATTAGTTCTTTATATTAGGAGCCCCAGATATAGCTTTTCCACGAATAAATAATATAAGATTCTGAATATTACCCCCATCATTAACTTTATTAATTTCGAGAAGAATTGTAGAAAATGGAGCAGGTACTGGATGAACAGT
>FTWCV4IKWDW


GCGAAAATGAATTTACTCAACAAATCATAAAGATATTGGAACATTATATTTTATTTTTGGAATTTGAGCAGGAATAGTAGGAACATCTTTAAGTTTATTAATTCGAGCAGAATTAGGTAATCCAGGATCTTTAATTGGAGATGATCAAATTTATAATACTATTGTAACAGCTCACGCATTTATTATAATTTTTTTTATGGTTATACCTATTATAATTAGAGGATTTGGAAATTGATTAGTTCCTTTAATATTAGGAGCCCCAGATATAGCTTTTCCACGAATAAATAATATAAGATTCTGAATATTACCCCCATCATTAACTTTATTAATTTCGAGAAGAATTGTAGAAAA
>FTWCV2HDJVQ


GCGAAAATGAATTTACTCAACAAATCATAAAGATATTGGAACATTATATTTTATTTTTGGAATTTGAGCAGGAATAGTAGGAACATCTTTAAGTTTATTAATTCGAGCAGAATTAGGTAATCCAGGATCTTTAATTGGAGATGATCAAATTTATAATACTATTGTAACAGCTCACGCATTTATTATAATTTTTTT
>FTWCV2HD4WA


GCGAAAATGAATTTACTCAACAAATCATAAAGATATTGGAACATTATATTTTATTTTTGGAATTTGAGCAGGAATAGTAGGAACATCTTTAAGTTTATTAATTCGAGCAGAATTAGGTAATCCAGGATCTTTAATTGGAGATGATCAAATTTATAATACTATTGTAACAGCTCACGCATTTATTATAATTTTTTTATGGTTATACCTATTATAATTGGAGGATTTGGAAATTGATTAGTTCCTTTAATATTAGGAGCCCCAGATATAGCTTTTCCACGAATAAATAATATAAGATTCTGAATATTACCCCCATCATTAACTTTATTAATTTCGAGAAGAATTGTAGAAAATGGAGCAGGTACTGGATGAACAGTATACCCCCCTCTTTCATCTAATATTGCTCATGGAGGAAGATCAGTTGATTTAGCTATTTTTTCTTTACATTTAGCTGGAATTTCATCATTTTAGGGGCAATCAATTTTATACTACGATTATTAATATACGAGTAAATGGATTAACTTTTGATCAAATACCTTTATGTTTTATTCTGTTGGAATT
>FTWCV3H2ZP4


GCGAAAATGAATTTTACTCAACAAATCATAAAGATATTGGAACATTATATTTTATTTTTGGAATTTTGAGCAGGAATAGTAGGAACATCTTTAAGTTTATTAATTCGAGCAGAATTAGGTAATCCAGGATCTTTAATTGGAGATGATCAAATTTATAATACTATTGTAACAGCTCACGCATTT
>FTWCV2HK474


GCGAAAATGAATTTACTCAACAAATCATAAAGATATTGGAACATTATATTTTATTTTTGGAATTTGAGCAGGAATAGTAGGAACATCTTTAAGTTTATTAATTCGAGCAGAATTAGGTAATCCAGGATCTTTAATTGGAGATGATCAAATTTATAATACTATTGTAACAGCTCACGCATTTATTATAATTTTTTTATGGTTATACTTATTATAATTGGAGGATTTGGAAATTGATTAGTTCCTTTAATATTAGGAGCCCCAGATATAGCTTTTCCACGAATAAATAATATAAGATTCTGAATATTACCCCCATCATTAACTTTATTAATTTCGAGAAGAATTGTAGAAAATGGAGCAGGTACTGGATGA
>FTWCV6JUC8W


GCGAAAATGAATTTTACTCACAAATCATAAAGATATTTGGAACATTTATTTTTATTTTTTGGAATTTGAGCAGGAATAGTTAGGTAACTATCTTTTTAGTTTTATTTATTCGAGCAGAATTAGGTAATCCAGGATCTTTAATTGGAGATGATCAAATTTATAATACTATTGTAACAGCTCACGCATTTATTTATAATTTTTTTTTATGGTTATACCTATTATAATTGGAGGATTTGGAAATTGATTAGTTCCTTTAATATTAGGAGCCCCAGATATAGCTTTTCCACGAATAAATAATATAAGATTCTGAATATTACCCCCATCATTAACTTTATTAATTTCGAGAAGAATTGTAGAAAATGGAGCAGGTACTGGATGAACAGTATACCCCCCTCTTTCATCTAATCTTGCTCATGGAGGAAGATCAGTTGATTTAG
>FTWCV6J2LQT


GCGAAAATGAATTTACTCAACAAATCATAAAGATATTGGAACATTATATTTTATTTTTGGAATTTGAGCAGGAATAGTAGGAACATCTTTAAGTTTATTAATTCGAGCAGAATTAGGTAATCCAGGATCTTTAATTGGAGATGATCAAATTTATAATACTATTGTAACAGCTCACGCATTTATTATAATTTTTTTTATGGTTATACCTATTATAATTGGAGGATTTGGAAATTGATTAGTTCCTTTAATATTAGGAGCCCCAGATATAGCTTTTCCACGAATAAATAATATAAGATTCTGAATATTACCCCCATCATTAACTTTATTAATTTCGAGAAGAATTGTAGAAAATGGAGCA
>FTWCV4IT0S


GCGAAAATGAATTTACTCAACAAATCATAAAGATATTGGAACATTATATTTTATTTTTGGAATTTGAGCAGGAATAGTAGGAACATCTTTAAGTTTATTAATTCGAGCAGAATTAGGTAATCCAGGATCTTTAATTGGAGATGATCAAATTTATAATACTATTGTAACAGCTCACGCATTTATTATAATTTTTTTTATGGTTATACCTATTATAATTGGAGGATTTGGAAATTGATTAGTTCCTTTAATATTAGGAGCCCCAGATATAGCTTTTCCACGAATAAATAATATAAGATTCTGAATATTACCCCCATCATTAACTTTATTAATTTCGAGAAGAATTGTAGAAATGGAGCAGGTACTGGATGAACAGTATACCCCCCCTTTCATCTAATATTGCTCATG
>FTWCV3HZE6A


GCGAAAATGAATTTACTCAACAAATCATAAAGATATTGGAACATTATATTTTATTTTTGGAATTTGAGCAGGAATAGTAGGAACATCTTTAAGTTTATTAATTCGAGCAGAATTAGGTAATCCAGGATCTTTAATTGGAGATGATCAAATTTATAATACTATTGTAACAGCTCACGCATTTATTATAATTTTTTTTATGGTTATACCTATTATAATTGGAGGATTTGAAATTGATTAGTTCCTTTAATATTAGGAGCCCCAGATATAGCTTTTCCACGAATAAATAATATAAGATTCTGAATATTACCCCCATCATTAACTTTATTAATTTCAGAAGAATTGTAGAAAATGGAGCAGGTACTGGATGAACAGTATACCCCCCTCTTTCATCTAATATTGCTCATGGAGGAAGATCAGTTGATTTAGCTATTTTTTCTTTACTTTAGCTGGAATTTCATCAATTT
>FTWCV4INSW3


GCGAAAATGAATTTACTCAACAAATCATAAAGATATTGGAACATTATATTTTATTTTTGGAATTTGAGCAGGAATAGTAGGAACATCTTTAAGTTTATTAATTCGAGCAGAATTAGGTAATCCAGGATCTTTAATTGGAGATGATCAAATTTATAATACTATTGTAACAGCTCACGCATTTATTATAATTTTTTTTATGGTTATACCTATTATAATTGGAGGATTTGGAAATTGATTAGTTCCTTTAATATTAGGAGCCCCAGATATAGCTTTTCCACGAATAAATAATATAAGATTCTGAATATTACCCCCATCATTAACTTTATTAATTTCGAGAAGAATTGTAGAAAATGGAGCAGGTACTGGATGAACAGTATACCCCCCTCTTTCATCTAATATTGCTCATGGAGGAAGATCAGTTGATTTAGCTATTTTTTCTTTACATTTAGCTG
>FTWCV6JZ4H


GCGAAAATGAATTTTAACTACAAACAAAATACAATAAAGATATTGGAACATTATATTTTATTTTTGGAATTTGAGCAGGAATAGTAGGAACATCTTTAAGTTTATTAATTCGAGCAGAATTAGGTAATCCAGGATCTTTAATTGGAGATGATCAAATTTATAATACTATTGTAACAGCTCACGCATTTATTATAATTTTTTTTATGGTTATACCTATTATAATTGGGGGATTTGGAAATTGATTAGTTCCTTTAATATTAGGAGCCCCAGATATAGCTTTTCCACGAATAAATAATATAAGATTCTGAATATTACCCCATCATTAACTTTATTAATTTCGAGAAGAATTGTAGAAATGGAGCAGGTACTGGATGAACAGTATACCCCCCTCTTTCATCT
>FTWCV3H3H5O


GCGAAAATGAATTTACTCAACAAATCATAAAGATATTGGAACATTAATTTATTTTTGGAATTTGAGCAGGAATAGTAGGAACATCTTTAAGTTTATTAATTCGAGCAGAATAGTAATCCAGGATCTTTAATTGGAGATGATCAAATTTATAATACTATTGTAACAGCTCACGCATTTATTATAATTTTTTTTATGGTTATACCTATTATAATTGGAGGATTTGGAAATTGATTAGTCCTTTAATATTAGGAGCCCCAGATATAGCTTTTCCACGAATAAATAATATAAGATTCTGAATATTACCCCCATCATTAACTTTATTAATTTCGAGAAGAATTGTAGAAAATGGAGCAGGTACTGGATGAACAGTATACCCCCCTCTTTCATCTAATATTGCTCATGGAGGAGGATCAGTTGATTTAGCTATTTTTCTTTACATTTAGCTGGAAATTTACATCAATTTTAGGAG
>FTWCV2HLFRX


GCGAAAATGAATTTACTCAACAAATCATAAAGATATTGGAACATTATATTTTATTTTTGGAATTTGGGCAGGAATAGTAGGAACATCTTTAAGTTTATTAATTCGAGCAGAATTAGGTAATCCAGGATCTTTAATTGGAGATGATCAAATTTATAATACTATTGTAACAGCTCACGCATTTATTATAATTTTTTTTATGGTTATACCTATTATAATTGGAGGATTTGGAAATTGATTAGTTCCTTTAATATTAGGAGCCCCAGATATAGCTTTTCCACGAATAAATAATATAAGATTCTGAATATTACCCCCATCATTAACTTTATTAATTTCGAGAAGAATTGTAGAAAATGGAGCAGGTACTGGATGAACAGTATACCCCCCTCTTTCATCTAATATTGCTCATGGAGGAAGATCAGTTGATTTAGCTATTTTTTCTTTACATTTAGCTG
>FTWCV3HKHO


GCGAAAATGAATTTACTCAACAAATCATAAAGATATTGGTACATTATATTTTATTTTTGGAATTTGAGCAGGAATAGTAGGAACATCTTTAAGTTTATTAATTCGAGCAGAATTAGGTAATCCTGGATCTTTAATTGGAGATGATCAAATTTATAATACTATTGTAACAGCTCATGCATTTATTATAATTTTTTATAGTAATACCTATTATAATTGGAGGATTTGGAAACTGATTAGTTCCTTTAATATTAGGAGCTCCAGATATAGCTTTCCCACGAATAAATAATATAAGATTTTGAATATTACCCCCATCATTAACT
>FTWCV4ILEG7


GCGAAAATGAATTTACTCAACAAATCATAAAGATATTGGAACATTATATTTTATTTTTGGAATTTGAGCAGGAATAGTAGGAACATCTTTAAGTTTATTAATTCGAGCAGAATTAGGTAATCCAGGATCTTTAATTGGAGATGATCAAATTTATAATACTATTGTAACAGCTCACGCATTTATTATAATTTTTTTTATAGTTATACCTATTATAATTGGAGGATTTGGAAATTGATTAGTTCCTTTAATATTAGGAGCCCCAGATATAGCTTTTCCACGAATAAATAATATAAGATTCTGAATATTACCCCCATCATTAACTTTATATTTCGAGAGAATTGTAGAAAATGGAGCAGGTACTGGATGAACAGTATACCCCCCTCTTTCATCTAATATTGCTCATGGAGGAAGATCAGTTGATTTAGCTATTTTTTCTTTACTTTAGCTGGAATTTC
>FTWCV6JTE29


GCGAAAATGAATTTTACTCAACAAATCATAAAGATATTGGAACATTATATTTTATTTTTGGAATTTGAGCAGGAATAGTAGGAACATCTTTAAGTTTATTAATTCGAGCAGAATTAGGTAATCCAGGATCTTTAATTGGAGATGATCAAATTTATAATACTATTGTAACAGCTCACGCATTTTATATAATTTTTTTTATGGTTATACCTATTATAATTGGAGGATTTGGAAATTGATTAGTTCCTTTAATATTAGGAGCCCCAGATATAGCTTTTCCACGAATAAATAATATAAGATTCTGAATATTACCCCCATCATTAACTTTATATTTCGAGAAGAATTGTAGAAAATGGAGCAGGTACTGGATGAACAGTATACCCCCCTCTTTCATCTAATATTGCTCATGGAGGAAGATCAGTTGATTTAGCTATTTTTCTTTACTATTTAGTCTGGAATTTCATCAATTTTAGGAGCAATCAATTTTATACTACGATTATTAATATACGAGTAAA
>FTWCV6JIUZ


GCGAAAATGAATTTAACTCAACAAATCATAAAGATATTGGAACATTATATTTTATTTTGGAATTTGAGCAGGAATAGTAGGAACATCTTTAAGTTTATTAATTCGAGCAGAATTAGGTAATCCAGGATCTTTAATTGGAGATGATCAAATTTATAATACTATTGTAACAGCTCACGCATTTATTATAATTTTTTTTATGGTTATACCTATTATAATTGGAGGATTTGGAAATTGATTAGTTCCTTTAATATTAGGAGCCCCAGATATAGCTTTTCCACGAATAAATAATATAAGATTCTGAATATTACCCCC
>FTWCV3H7AF5


GCGAAAATGAATTTACTCAACAAATCATAAAGATATTGGAACATTATATTTTATTTTTGGAATTTGAGCAGGAATAGTAGGAACATCTTTAAGTTTATTAATTCGAGCAGAATTAGGTAATCCAGGATCTTTAATTGGAGAAGATCAAATTTATAATACTATTGTAACAGCTCACGCATTTATTATAATTTTTTTTATGGTTATACCTATTATAATTGGTGGATTTGGAAATTGATTAGTTCCTTTAATATTAGGAGCCCCCAGATATAGCTTTTCCACGAATAAATAATATAAGATTCTGAATATTACCCCCATCATTAACTTTATTAATTTCGAGAAGAATTGTAGAAAATGGAGCAGGTACTGGATGAACAGTATACCCCCCT
>FTWCV6JZ7KK


GCGAAAATGAATTTTACTCAACAAATCATAAAGATATTGGTACATTATATTTTATTTTTGGAATTTGAGCAGGAATAGTAGGAACATCTTTAAGTTTATTAATTCGAGCAGAATTAGGTAATCCTGGATCTTTAATTGGAGATGATCAAATTTATAATACTATTGTAACAGCTCATGCATTTATTATAATTTTTTTATAGTAATACCTATTATAATTGGAGGATTTGGAAACTGATTAGTTCCTTTAATATTAGGAGCTCCAGATATAGCTTTCCCACGAATAAATAATATAAGATTTTGAATATTACCCCCATCATTAACTTTATAATTTCGTAGAAGAATTGTAGAAAATGGAGCAGGTACTGGATGAACAGTATACCCCCCCTCTCATCAATATTGCCCACGGAGGTAGATCAGTTGATTTAGCTTTTTTTCTTTACATTTAGCTGGTATTTCATCAATTTTAGGAGCAAT
>FTWCV6JQPVF


GCGAAAATGAATTTACTCACAAATCATAAAGATATTGGAACATTATATTTTATTTTTGGAATTTGAGCAGGAATAGTAGGAACATCTTTAAGTTTATTAATTCGAGCTAGTAATTTAGGTAATCCAGGATCTTTAATTGGAGATGATCAAATTTATAATACTATTGTAACAGCTCACGCATTTATTATATTTTTTTATGGTTATACCTATTATAATTGGAGGATTTGGAAATTGATTAGTTCCTTTAATATTAGGAGCCCCAGATATAGCTTTTCCACGAATAAATAATATAAGATTCTGAATATCCCCCCCCATCATTAACTTTATTAATTTC
>FTWCV6JQBIQ


GCGAAAATGAATTTACTCACAAATCATAAAGATATTGGAACATTATATTTTATTTTTGGAATTTGAGCAGGAATAGTAGGAACATCTTTAGTTTATTAATTCGAGCAGAATTAGGTAATCCAGGATCTTTAATTGGAGATGATCAAATTTATAATACTATTGTAACAGCTCACGCATTTATTATAATTTTTTTTTATGGTTATACCTATTATAATTGGAGGATTTGGAAATTGATTAGTTCCTTTAATATTAGGAGCCCCAGATATAGCTTTTCCACGAATAAATAATATAAGATTCTGAATATCACCCCCATCATTAACTTTATTAATTTCGAGAAGAATTGTAGAAAATGGAGCAGGTACTGGATGAACAGTATACCCCCCTCTTTCATCTAATATTGCTCATGGAGGAAGATCAGTTGATTTAGCTATTTTTTCTTTACATTTAGCTGGAATTTCATCAATTTTAGGAGCAATCAATTTTATTACTACGATTATTAATATACGAGTAAATGGATTAACTTTTGATCAAATACCTTTATTTGTTTGAT
>FTWCV2HLNA9


GCGAAAATGAATTTTACTCAACAAATCATAAAGATATTGGAACATTATATTTATTTTGGAATTTGAGCAGGAATAGTAGGAACATCTTTAAGTTTATTAATTCGAGCAGAATTAGGTAATCCAGGATCTTTAATTGGAGATGATCAAATTTATAATACTATTGTAACAGCTCACGCATTTATTATAATTTTTTTTATGGTTATACCTATTATAATTGGAGGATTTGGAAATTGATTAGTTCCTTTAATATTAGGAGCCCCAGATATAGCTTTCCCACGAATAAATAATATAAGATTCTGAATATTACCCCCATCATTAACTTTATTAATTTCGAGAAGAATTGTAGAAAATGGAGCAGGTACGGGATGAACAGTATACCCCCCCCTTTCATCTAATATTGCTCATGGAGGAAGATCAGTTGATTTAGCTATTTTTTTCTTTACATTTAGCTGGAATTTCATCAATTTTAG
>FTWCV4IMRLQ


GCGAAAATGAATTTTACTCAACAAATCATAAAGATATTGGAACATTATATTTTATTTTTGGAATTTGAGCAGGAATAGTAGGAACATCTTTAAGTTTATTAATTCGAGCAGAATTAGGTAATCCAGGATCTTTAATTGGAGATGATCAAATTTATAATACTATTGTAACAGCTCACGCATTTATTATAATTTTTTTT
>FTWCV2HJU2


GCGAAAATGAATTTACTCAACAAATCATAAAGATATTGGTACATTATATTTTATTTTTGGAATTTGAGCAGGAATAGTAGGAACATCTTTAAGTTTATTAATTCGAGCAGAATTAGGTAATCCTGGATCTTTAATTGGAGATGATCAAATTTATAATACTATTGTAACAGCTCATGCATTTATTATAATTTTTTT
>FTWCV3H795W


GCGAAAATGAATTTACTCAACAAATCATAAAGATATTGGAACATTATATTTTATTTTTGGAATTTGAGCAGGAATAGTAGGAACATCTTTAAGTTTATTAATTCGAGCAGAATTAGGTAATCCAGGATCTTTAATTGGAGATGATCAAATTTATAATACTATTGTAACAGCTCACGCATTTTATATAATTTTTTTTTGGTTATACCTATTATAATTGGAGGATTTGGAAATTGATTAGTTCCTTTAATATTAGGAGCCCCAGATATAGCTTTTC
>FTWCV3H3VGR


GCGAAAATGAATTTACTCAACAAATCATAAAGATATTGGAACATTATATTTTATTTTTGGGTTTTGTAGCAGGAATAGTAGGAACATCTTTAAGTTTTTATCGAGCAGAATTAGGTAATCCAGGATCTTTA
>FTWCV6J4EL


GCGAAAATGAATTTACTCAACAAATCATAAAGATATTGGAACATTATATTTTATTTTTGGAATTTGAGCAGGAATAGTAGGAACATCTTTAAGTTTATTAATTCGAGCAGAATTAGGTAATCCAGGATCTTTTATTGGAGATGATCAAATTTATAATACTATTGTAACAGCTCACGCATTTATTATAATTTTTTTTTAGGTTATACCTATTATAATTGGAGGATTTAGGAAATTAGATTAGTTCCTTTAATATTAGGAGCCCCAGATATAGCTTTTCCACGAATAAATAATATAAGATTCTGAATATTACCCCCATCATTAACTTTATTAATTTCGAGAAGAATTGTAGAAAATGGAGCAGGTACTGGATGAACAGTATACCCCCCCTTTCATCTAATATTGCTCATGGAG
>FTWCV3H4Q3Z


GCGAAAATGAATTTACTCAACAAATCATAAAGATATTGGAACATTATATTTATTTTGAATTTGAGCAGGAATAGTAGGAACATCTTTAAGTTTATTAATTCGAGCAGAATTAGGTAATCCAGGATCTTTAATTGGAGATGATCAAATTTATAATACTATTGTAACAGCTCACGCATTTATTATAATTTTTTTATGGTTATACCTATTATAATTGGAGGATTTGGAAATTGATTAGTTCCTTTAATATTAGGAGCCCCAGATATAGCTTTTCCACGAATAAATAATATAAGATTCTGAATATTACCCCCATCATTAACTTTATTAATTTCGAGAAGAATTGTAGAAAATGGAGCAGGTACTGGATGAACAGTAT
>FTWCV3H4UCO


GCGAAAATGAATTTACTCAACAAATCATAAAGATATTGGAACATTATATTTTATTTTTGGAATTTGAGCAGGAATAGTAGGAACATCTTTAAGTTTATTAATTCGAGCAGAATTAGGTAATCCAGGATCTTTAATTGGAGATGATCAAATTTATAATACTATTGTAACAGCTCACGCATTTATTATAATTTTTTTTATGGTTATACCTATTATAATTGGAGGATTTGGAAATTGATTAGTTCCTTTAATATTAGGAGCCCCAGATATAGCTTTCCCACGAATAAATAATATAAGATTCTGAATATTACCCCCATCATTAACTTTATTAATTTCGAGAAGAATTGTAGAAAATGGAGCAGGTACTGGATGAACAGTATACCCCCCTTTCATCTAATATTGCTCATGGAGGAAGATCAGTTGATTTAGCTATTTTTTCTTTACATTTAGCTGGAATTTCATCAATTTTAGGAGCAATCAATTTTA
>FTWCV3H2867


GCGAAAATGAATTTACTCAACAAATCATAAAGAGTATTGGAACATTATATTTTATTTTTGGAATTTGAGCAGGAATAGTAGGAACATCTTTAGTTTAATTAATTCGAG
>FTWCV2HLCCE


GCGAAAATGAATTTACTCAACAAATCATAAAGATATTGGAACATTATATTTTATTTTTGGAATTTGAGCAGGAATAGTAGGAACATCTTTAAGTTTATTAATTCGAGCAGAATTAGGTAATCCAGGATCTTTAATTGGAGATGATCAAATTTATAATACTATTGTAACAGCTCACGCATTTATTATAATTTTTTTTTGGTTATACCTATTATAATTGGAGGATTTGGAAATTGATTAGTTCCTTTAATATTAGGAGCCCCAGATATAGCTTTTCCACGAATAAATAATATAAGATTCTGAATATTACCCCCATCATTAACTTTATTAATTTCGAGAAGAATTGTAGAAAATGGAGCAGGTACTGGATGAACAGTATACCCCCCTCTTTCATCTAATATTGCTCATGGGGGAAGATCAGTTGATTTAGCTATTTTTTCTTTACATTTAGCTGGAATTTCATCAATTTTAGGGCATCATTTTATTACTACGATTATTAATATACGAGTAAATGGATTAACTTTTGATCAAATA
>FTWCV3H2AHE


GCGAAAATGAATTTACTCAACAAATCATAAAGATATTGGAACATTATATTTTATTTTTGATTTGAGCAGATAGTAGGAACATCTTTAAGTTTATTAATTCGAGCAGAATTAGGTAATCCAGGATCTTTAATTGGAGATGATCAAATTTATAATACTATTGTAACAGCTCACGCATTTAT
>FTWCV4IKKXV


GCGAAAATGAATTTACTCAACAAATCATAAAGATATTGGAACATTATATTTTATTTTTGGAATTTGAGCAGGAATAGTAGGAACATCTTTAAGTTTATTAATTCGAGCAGAATTAGGTAATCCAGGATCTTTAATTGGAGATGATCAAATTTATAATACTATTGTAACAGCTCACGCATTTATTATAATTTTTTTTATGGTTATACCTATTATAATTGGAGGATTTGGAAATTGATTAGTTCCTTTAATATAGAGCCCCCAGATATAGCTTTTCCACGAATAAATAATATAAGATTCTGAATATTACCCCCATCATTAACTTTATTAATTTCGAGAAGAATTGTAGAAAATGGAGCAGGTACTGGATGAACAGTATACCCCCCTCTTTCATCTAATATTGCTCATGGA
>FTWCV6JG8N


GCGAAAATGATTTTACTCAACAAATCATAAAGATATTGGAACATTATATTTTATTTTTGGAATTTGAGCAGGAATAGTAGGAACATCTTTAAGTTTATTAATTCGAGCAGAATTAGGTAATCCAGGATCTTTAATTGGAGATGATCAAATTTATAATACTATTGTAACAGCT
>FTWCV3HXNGX


GCGAAAATGATTTACTCAACAAATCATAAAGATATTGGAACATTATATTTTATTTTGGAATTTGAGCAGGAATAGTAGGAACATCTTTAAGTTTATTAATTCGAGCAGAATTAGGTAATCCAGGATCTTTTATGGAGATGATCAAATTTATAATACTATTGTAACAGCTCACGCATTTATTATAATTTTTTTTATGGTTA
>FTWCV6JYZ4


GCGAAAATGAATTTACTCAACAAATCATAAAGATATTGGAACATTATATTTTATTTTTGGAATTTGAGCAGGAATAGTAGGAACATCTTTAAGTTTATTAATTCGAGCAGAATTAGGTAATCCAGGATCTTCAATTGGAGATGATCAAATTTATAATACTATTGTAACAGCTCACGCATTTATTATAATTTTTTTTATGGCTATACCTATTATAATTGGAGGATTTGGAAATTGATTAGTCCCTTTAATATTAGGAGCCCCAGATATAGCTTTTCCTCGAATAAATAATATAAGATTCTGAATATTACCCCCACTCATTAACTTTATTAATTTCGTAGAAGAATTGTAGAAAATAGGAGCAGGTACTGGATGAACAGTATACCCCCCT
>FTWCV3HZGKL


GCGAAAATGAATTTACTCAACAAATCATAAAGATATTGGAACATTATATTTTATTTTTGGAATTTGAGCAGGAATAGTAGGAACATCTTTAAGTTTATTAATTCGAGCAGAATTAGGTAATCCAGGATCTTTAATTGGAGATGATCAAATTTATAATACTATTGTAACAGCTCACGCATTTATTATAATTTTTTTTATGGTTATACCTATTATAATTGGAGGATTTGGAAATTGATTAGTTCCTTTAATATTAGGAGCCCCAGATATAGCTTTTCCACGAATAAATAATATAAGATTCTGAATATTACCCCCATCATTAACTTTATTAATTTCGAGAAGAATTGTAGAAAATGGAGCAGGTACTGGATGAACAGTATACCCCCCTCTTTCATCTAATATTGCTCATGGAGGAAGATCAGTTGATTTAGCTATTTTTTCTTTACATTTAGCTGGAATTTC
>FTWCV3H5LN


GCGAAAAATGATTTACTCAACAAATCATAAAGATATTGGAACATTATTTTTATTTTTGAATTTGAGCAGGAATAGTAGGAACATTTTAAGTTTATTAATTCGAGCAGAATTAGGTAATCCAGGACTTTAATTGGAGATGATCAAATTTATATACTATTGTAACAGCTCACGCATTTATTATAATTTTTTTATGGTTATACCTATTATAATTGGAGGATTTGGAAATTGATTAGTTCCTTTAATATTAGGAGCCCCAGATATAGCTTTTCCACGAATAATAATATAAGATTCTGAATATTACCCCCATCATTTACTTTATAATTTTCGAGAAGAATTGTAGAAAATGGAGCAGGTACTGGATGAACAGTATACCCCCTCTTTCATCTAAT
>FTWCV3HXPM3


GCGAAAATGAATTTACTCAACAAATCATAAAGATATTGGAACATTATATTTTATTTTTGGAATTTGAGCAGGAATAGTAGGAACATCTTTAAGTTTATTAATTCGAGCAGAATTAGGTAATCCAGGATCTTTAATTGGAGATGATCAAAATTTATAATACTATTGTAACAGCTCACGCATTTATTATAATTTTTTTTATGGTTATACCTATTATAATTGGAGGATTTGAAATTGATTAGTTCCTTTAATATAGGAGCCCCAGATATAGCTTTTCCACGAATAAATAATATAAGATTCTGAATATTACCCCCATCATTAACTTTATTAATTTCGAGAAGAATTGTAGAAAATGGAGCAGGTACTGGATGAACAGTAACCCCCCTCTTTCATCTAATATTGCTCATGAAGATCAGTTGATTTAGCTATTTTTTCTTTACATTTAGCTGGAATTTCATCAATTTTAGGATCAATCAATTTTAT
>FTWCV6JWZW4


GCGAAAATGAATTTACTCAGCAAATCATAAAGATATTGGAACATTATATTTTATTTTTGGAATTTGAGCAGGAATAGTAGGAACATCTTTAAGTTTATTAATTCGAGCAGAATTAGGTAATCCAGGATCTTTAATTGGAGATGATCAAATTTATAATACTATTGTAACAGCTCACGCATTTATTATAATTTTTTTTATGGTTATACCTATTATAATTGGAAGATTTGGAAATTGATTAGTTCCTTTAATATTAGGAGCCCCAGATATAGCTTTTCCACGAATAAATAATATAAGATTCTGAATATTACCCCCATCATTAACTTTATTAATTTCGAGAAGAATTGTAGAAAATGGAGCAGGTACTGGATGAACAGTATGCCCCCCTCTTTCATCTAATATTGCTCATGGAG
>FTWCV2HNCNL


GCGAAAATGAATTTACTCAACAAATCATAAAGATATTGACATTATATTTTATTTTTGGAATTTGAGCAGGAATAGTAGGAACATCTTTAAGTTTATAATTCGAGCAGAATTAGGTAATCCAGGATCTTTAATTGGAGATGATCAAATTTATAATACTATTGTAACAGCTCACGCATTTATTATAA
>FTWCV2HBH5


CGAAAATGAATTTACTCAACAAATCATAAAGATATTGGAACATTATATTTTATTTTTGGAATTTGAGCAGGAATAGTAGGAACATCTTTTAGTTTTATATTCGAGCAGAATTAGGTAATCCAGGATCTTTATTGGAGATGATCAAATTTATAATACTATTGTAACAGCTCACGCATTTATTATTAATTTTTTTTGTTATACCTATTATAATTGGAGGATTTGGAAATTGATTAGTTCCTTTAATATTAGGAGCCCCAGATATAGCTTTTCCACGAATAAATAATATAAGATTCTGAATA
>FTWCV5I7KXB


GAAAATGATTTACTCAACAAATCAAAAGATATTGGAACATTATATTTTATTTTTGGAATTTGAGCAGGAATAGTAGGAACATCTTTAAGTTTATTAATTCGAGCAGAATTAGGTAATCCAGGATCTTTAATTGGAGATGATCAAATTTATAATACTATTGTAACAGCTCACGCATTTATTATAATTTTTTTTATGGTTATACCTATTATAATTGGAGGATTTGGAAATTGATTAGTTCCTTTAATATTAGGAGCCCCAGATATAGCTTTTCCACGAATAAATAATATAAGATTCTGAATATTACCCCCATCATTAACTTTATTAATTTCGAGAAGAATTGTAGAAAATGGAGCAGGTACTGGATGAACAGTATACCCCCCTCTT
>FTWCV4IJDUL


AAAATGATTTTACTCAACAAATCATAAAGATATTGGAACATTTATATTTTTATTTTTTGGAATTTGAGCAGGAATAGTAGGAACATCTTTAAGTTTATTAATTCGAGCAGAATTAGGTAATCCAGGATCTTTAATTGGAGATGATCAAATTTATAATACTATTGTAACAGCTCACGCATTTATTATATTTTTTTATGGTTATACCTATTATAATTGGAGGATTTGGAAATTGATTAGTTCCTTTAATATTAGGAGCCCCAGATATAGCTTTTCCACGAATAAATAATATAAGATTCTGAATATTACCCCCATCATTAACTTTATTAATTTCGAGAAGAATTGTAGAAAATGGAGCAGGTACTGGATGAACAGTATACCCCCCTCTTTCATCTAATATTGCTCATGGAGGAAGATCAGTTGATTTAGCTATTTTCTTTACATTTAGCTGGAATTTCATCAATTTTAGGAGC
>FTWCV6JOXV


AAAATGAATTTACTCAACAAATCATAAAGATATTGGAACATTATATTTTATTTTGGAATTTGAGCAGGAATAGTAGGAACATCTTTAAGTTTATTAATTCGAGCAGAATTAGGTAATCCAGGATCTTTAATTGGAGATGATCAAATTTATAATACTATTGTAACAGCTCACGCATTTATTATAATTTTTTTTATGGTTATACCTATTATAATTGGAGGATTTGGAAATTGATTAGTTCCTTTAATATTAGGAGCCCCAGATATAGCTTTTCCACGAATAAATAATATAAGATTCTGAATATTACCCCCATCATTAACTTTATTAATTTCGAGAAGAATTGTAGAAAATGGAGCAGGTACTGGATGAACAGTATACCCCCCTCTTTCATCTAATATTGCTCATGGAGG
>FTWCV6JZ827


AAAATGAATTTACTCAACAAATCATAAAGATATTGGAACATTATATTTTATTTTGGAATTTGAGCAGGAATAGTAGGAACATCTTTAAGTTTATTAATTCGAGCAGAATTAGGTAATCCAGGATCTTTAATTGGAGATGATCAAATTTATAATACTATTGTAACAGCTCACGCATTTATTATAATTTTTTTTATGGTTATACCTATTATAATTGGAGGATTTGGAAATTGATTAGTTCCTTTAATATTAGGAGCCCCAGATATAGCTTTTCCACGAATAAATAATATAAGATTCTGAATATTACCCCCATCATTAACTTTATTAATTTCGAGAAGAATTGTAGAAAATGGAGCAGGTACTGGATGAACAGTATACCCCCCTCTTTCATCTAATATTGCTCATGGAGG
>FTWCV4IL8JC


AAAATGAATTTACTCAACAAATCATAAAGATATTGGAACATTAATTTTATTTTTGGAATTTGAGCAGGAATAGTAGGAACATCTTTAAGTTTATTAATTCGAGCAGAATTAGGTAGTCCAGGATCTTTAATTGGAGATGATCAAATTTATAATACTATTGTAACAGCTCACGCATTTATTATAATTTTTTTTATGGTTTATACCTATTATAATTGGAGGATTTGGAAATTGATTAGTTCCTTTAATATTAGGAGCCCCAGATATAGCTTTTCCACGAATAAATAATATAAGATTCTGAATATTACCCCCATCATTAACTTTATTAATTTCGAGAAGAATTGTAGAAAATGGAGCAGGTACTGGATGAACAGTATACCCCCCTCTTTCATCTAATATTGCTCATGGAGGAAGATCAGTTGATTTAGCTATTTTTTCTTTACATTTAGCTGGAATTTCATCAATTTTAGGGGCAATCAATTTTATTACTACGATTATTAATATACG
>FTWCV5I60A


AAATGAATTTACTCAACAAATCATAAAGATATTGGAACATTATATTTTATTTTGGAATTTGAGCAGGAATAATAGGAACATCTTTAAGTTTATTAATTCGAGCAGAATTAGGTAATCCAGGATCTTTAATTGGAGATGATCAAATTTATAATACTATTGTAACAGCTCACGCATTTATTATAATTTTTCTTATGGTTATACCTATTATAATTGGAGGATTTGGAAATTGATTAGTTCCTTTAATATTAGGAGCCCCAGATATAGCTTTTCCACGAATAAATAATATAAGATTCTGAATATTACCCCCATCATTAACTTTATAATTTCGAGAAGAATTGTAGAAAAATGGAGCAGGTACTGGAT
>FTWCV2HKQM8


AAATGAATTTACTCAACAAATCAATAAAGATATTGGAACATTATATTTTATTTTGGAATTTGAGCAGGAATAGTAGGAACATCTTTATTTTAATTCGAGCAGAATTAGGTAATCCAGGATCTTTAATTGGAGATGATCAAATTTTATAATACTATTGTAACAGCTCACGCATTT
>FTWCV2HEW43


AAATGAATTTACTCAACAAATCATAAAGATATTGGAACATTATATTTTATTTTGGTAATTTGTAGCAGGAATAGTAGGAACATCTTTAAGTTT
>FTWCV2HH5N5


ATTTACTCAACAAATCATAAAGATATTGGAACATTATATTTTATTTTTGGAATTTGAGCAGGAATAGTAGGAACATCTTTAAGTTTATTAATTCGAGCAGAATTAGGTAATCCAGGATCTTTAATTGGAGATGATCAAATTTATAATACTATTGTAACAGCTCACGCATTTATTATAATTTTTTTTATGGTTATACCTATTATAATTGGAGGATTTGGAAATTGATTAGTTCCTTTAATATTAGGAGCCCCAGATATAGCTTTTCCACGAATAAATAATATAAGATTCTGAATATTACCCCCATCATTAACTTTATTAATTTCGAGAAGAATTGTAGAAAATGGAGCAGGTACTGGATGAACAGTATACCCCCCTCTTTCATCTAATATTGCTCATGGAGGAAGATCAGTTGATTTAGCTATTTTTTCTTTACATTTAGCTGGAATTTCATCAATTTTAGGAGCAATCAATTTT
>FTWCV6JUQWN


ATTTACTCAACAAATCATAAAGATATTGGAACATTATATTTTATTTTTGGAATTTTGAGCAGGAATAGTAGGAACATCTTTAAGTTTATTAATTCGAGCAGAATTAGGTAATCCAGGATCTTTAATTGGAGATGATCAAATTTATAATACTATTGTAACAGCTCACGCATTTATTATAATTTTTTTTTGGTTATACCTATTATAATTGGAGGATTTGAAATTGATTAGTTCCTTTAATATTAGGAGCCCCAGATATAGCTTTTCACGAATAAATAATATAAGATTCTGAATATTACCCCCATCATTAACTTTATTAATTTCGAGAAGAATTGTAGAAAATGGAGCAGGTACTGGATGAACAGTATACCCCCTCTTTCATCTAATATTGCTCATGGAGGAAGATCAGTTGATTTAGCTATTTTTTCTTTACATTTAGCTGGAATTTCATCAATTTTAGGAG
>FTWCV6JUXCK


ATTTACTCAACAAATCATAAAGATATTGGAACATTATATTTTATTTTTGGAATTTGAGCAGGAATAGTAGGAACATCTTTAAGTTTATTAATTCGAGCAGAATTAGGTAATCCAGGATCTTTAATTGGAGATGATCAAATTTATAATACTATTGTAACAGCTCACGCATTTATTATAATTTTTTTATGGTTATACCTATTATAATTGGAGGATTTGGAAATTGATTAGTTCCTTTAATATTAGGAGCCCCAGATATAGCTTTCCCACGAATAAATAATATAAGATTCTGAATATTACCCCATCATTAACTTTATTAATTTCGAGAAGAATTGTAGAAAATGGAGCAGGTACTGGA
>FTWCV2HIINS


TTTACTCAACAAATCATAAAGATATTGGAACATTATATTTTATTTTTTGGAATTTTGAGCAGGAATGGTAGGAACATCTTTAAGTTTATTAATTCGAGCAGAATTAGGTAATCCTGGATCTTTAATTGGAGATGATCAAATTTATAATACTATTGTAACAGCTCACGCATTTATTATAATTTTTTTTTATGGTTATACCTATTATAATTGGAGGATTTGGAAATTGATTAGTTCCTTTAATATTAGGAGCCCCAGATATAGCTTTTCCACGAATAAATAATATAAGATTCTGAATATTACCCCCATCATTAACTTTATTAATTTCGAGAAGAATTGTAGAAAATGGAGCAGGTACTGGATGAACAGTATACCCCCCTCTTTCATCTAATATTGCTCATGGAGGAAGATCAGTTGATTTAGCTATTTTTCTTTACATTTAGCTGGAATTTCATCAATTTTAGGAGCAATCAATTTTATTACTACGATTATTAATATACGAGTAAATGGATTAACTTTTGATCAAATACCTTTATTTGTTTG
>FTWCV2HFV96


CAACAAATCATAAAGATATTGGAACATTATATTTTATTTTTGGAATTTGAGCAGGAATAGTAGGAACATCTTTAAGTTTATTAATTCGAGCAGAATTAGGTAATCCAGGATCTTTAATTGGAGATGATCAAATTTATAATACTATTGTAACAGCTCACGCATTTTATTATAA
>FTWCV6JVBK9


AACAAATCATAAAGATATTGGAACATTATATTTATTTTGGAATTTGAGCAGGAATAGTAGGAACATCTTTAAGTTTATTAATTCGAGCAGAATTAGGTAATCCAGGATCTTTAATTGGAGATGATCAAATTTATAATACTATTGTAACAGCTCACGCATTTAT
>FTWCV3H6YQ


ACAAATCATAAAGATATTGGAACATTATATTTTATTTTTTGGAATTTGAGCAGGAATAGTAGGAACATCTTTAAGTTTATTAATTCGAGCAGAATTAGGTAATCCAGGATCTTTAATTGGAGATGATCAAATTTATAATACTATTGTAACAGCTCACGCATTTATTATAATTTTTTTTATGGTTATACCTATTATAATTGGAGGATTTGGAAATTGATTAGTTCCTTTAATATTAGGAGCCCCAGATATAGCTTTTCCACGAATAAATAATATAAGATTCTGAATATTACCCCCATCATCAACTTTATTAATTTCGAGAAGAATTGTAGAAAATGGAGCAGGTACTGGATGAACAGTATACCCCCCTCTTTCATCTAATATTGCTCATGGAGGAAGATCAGTTGATTTAGCTATTTTTTCTTTTACATTTTAGCTGGAATTTCATCAATTTTAGGAGCAATCAAT
>FTWCV5JB3JO


ACAAATCATAAAGATATTGGAACATTATATTTTATTTTTGGAATTTGAGCAGGAATAGTAGGAACATCTTTAAGTTTATATTCGAGCAGAATTAGGTAATCCAGGATCTTTAATTGGAGATGTATCAAATTTATAATACTATTGTAACAGCTCACGCATTTATTATAATTTTTTTATGGTTATACCTATTATAATTGGAGGATTTGGAAATTGATTAGTTCCTTTAATATTAGGAGCCCCAGATATAGCTTTTCCACGAATAAATAATATAAGATTCTGAATATTACC
>FTWCV6JVWPY


ACAAATCTAAAGATATTGGAACATTATATTTTATTTTTGGAATTTGAGCAGGAATAGTAGGAACATCTTTAAGTTTATTAATTCGAGCAGAATTAGGTAATCCAGGATCTTTAATTGGAGATGATCAAATTTATAATACTATTGTAACAGCTCACGCATTTATTATAATTTTTTTTATGGTTATACCTATTATAATTGGAGGATTTGGAAATTGATTAGTTCCTTTAATATTAGGAGCCCCAGATATAGCCTTCCCACGAATAAATAATATAGGATTCTGAATATTACCCCCATCATTAACTTTATTAATTTCGAGAAGAATTGTAGAAAATGGAGCAGGTACTGGATGTAACTAGTTATTACCCCCTCTTTCATCTAATATTGCTCATGGAGGAAGATCAGTTGATT
>FTWCV5JAFZ0


ACAAATCATAAAGATATTGGAACATTATATTTTTATTTTTTGGAATTTTGAGCAGGAATAGTAGGAACATCTTTAAGTTTATTAATTCGAGCAGAATTAGGTAATCCAGGATCTTTAATTGGAGATGATCAAATTTATAATACTATTGTAACAGCTCACGCTATTTATTATAATTTTTTTTATGGTTATACCTATTATAATTGGAGGATTTGGAAATTGATTAGTTCCTTTAATATTAGGAGCCCCAGATATAGCTTTTCCACGAATAAATAATATAAGATTCTGAATACTTACCCCCATCATTAACTTTATTAATTTCGAGAAGAATTGTAGAAAATGGAGCAGGTACTGGATGAACAGTATACCCCCCTCTTTCATCTAATATTGCTCATGGAGGAAGATCAGTTGATTTAGCTATTTTTCTTTACATTTAGCTGGAATTTCATCAATTTTAGG
>FTWCV5JFQ2F


CAAATCATAAAGATATTGGAACATTATTTTATTTTTGAATTTGAGCAGGAATAGTAGGAACATCTTTAAGTTTATTAATTCGAGCAGAATTAGGTAATCCAGGATCTTTAATTGGAGATGATCAAATTTATAATACTATTGTAACTAGCTCACGCTATTTATTATAATTTTTTTTATGGTTATACCTATTATAATTGGAGGATTTGGGAATTGATTAGTTCCTTTAATATTAGGAGCCCCAGATATAGCTTTTCCACGAATAAATAATATAAGATTCTGAATATTACCCCCATCATTAACTTTATTAATTTCGAGAAGAATTGTAGAAAATGGAGCAGGTACTGGATGAACAGTATACCCCCCTCTTTCATCTAATATTGCTCATGGAGGAAGATCAGTTGATTTAGCTATTTTTTCTTTACATTTAGCTGGAATTTCATCAATTTTTAGGGGCAATCAATTTTATTACTACGATTATTAATATACGAGTAAATGGATTAACTTTTGATCAAATACCTTTATTTGTTTGATCTGTTGGAATTACAGCTCTTTTATTTATTACTTTCTCTA
>FTWCV4IS9BF


CAAATCATAAAGATATTGGAACATTATATTTATTTTGGAATTGAGCAGGAATAGTAGGAACATCTTTAAGTTATTAATTCGAGCAGAATTAGGTAATCCAGGATCTTTAATTGGAGATGATCAAATTTATAATACTGTTGTAACAGCTCACGCATTTATTATAATTTTTTTTATGGTTATACCTATTATAATTGGAGGATTTGGAAATTGATTAGTTCCTTTAATATTAGGAGCCCCAGATATAGCTTTTCCACGAATAAATAATATAAGATTCTGAATATTACCCCCATCATTAACTTTATTAATTTCGAGAAGAATTGTAGAAAATGGAGCAGGTACTGGATGAACAGTATACCCCCCTCTTTCATCTAATATTGCTCGTGGAGGAAGATCAGTTGATTTAGCTATTTTTCTTTACATTTAGCTGGAATTTCATCAATTTTAGGGGCAATCAATTTTATTACTACGATTATTAATATACGAGTAAATGGATTAACTTTTGATCA
>FTWCV4ITOUU


CAAATCATAAAGATATTGGAACATTATATTTATTTTTGGAATTTGAGCAGGAATAGTAGGAACATCTTTAAGTTTATAATTCGAGCAGAATTAGGTAATCCAGGATCTTTAATTGGAGATGATCAAATTTATAATACTATTGTAACAGCTCACGCATTTATTATAATTTTTTTATGGTTATACCTATTATAATTGGAGGATTTGGAAATTGATTAGTTCCTTTAATATTAGGAGCCCCAGATATAGCTTTTCCACGAATAAATAATATAAGATTCTGAATATTACCCCCATCATTAACTTTATTAATTTCGAGAAGAATTGTAGAAAATGGAGCAGGTACTGGATGAACAGTATACCCCCCTCTTTCATCTAATATTGCTCATGGAGGAAGATCAGTTGATTTAGCTATTTTTTCTTTACATTTAGCTGGAATTTCATCAATTTTAGGAGCAATCAATTTTATTACTACGATTATTAATATACGAGTAAATGGATTAA
>FTWCV4IM2U6


ATCATAAAGATATTGGAACATTATATTTATTTTGGAATTTGAGCAGGAATAGTAGGAACATCTTTAAGTTTATTAATTCGAGCAGAGTTAGGTAATCCAGGATCTTTAATTGGAGATGATCAAATTTATAATACTATTGTAACAGCTCACGCATTTATTATAATTTTTTTATAGTTATACCTATTATAATTGGAGGATTTGAAATTGATTAGTTCCTTTAATATTAGGAGCCCCAGATATAGCTTTTCCACGAATAAATAATATAAGATTCTGAATATTACCCCCATCATTAACTTTTTATTTCGAGAAGAATTGTAGAAAATGGAGCAGGTACTGGATGAACAGTATAACCCCCCTCTTTCATCTAATATTGCTCATGGAGGAAGATCAGTTGATTTAGCTATTTTTCTACATTTAGCTG
>FTWCV3HYB5


ATCATAAAGATATTGAATTATATTTATTTTGATTTGAGCAGGAATAGTAGGAACATCTTTAAGTTTATTAATTCGAGCAGAATTAGGTAATCCAGGATCTTTAATTGGAGATGATCAAATTTAAATACTATTGTAACAGCTCACGCATTTATTATAATTTTTT
>FTWCV5I6E47


ATCATAAAGATATTGGAACATTATATTTTATTTTTGGAATTTGAGCAGGAATAGTAGGAACATCTTTAAGTTTATTAATTCGAGCAGAATTAGGTAATCCAGGATCTTTAATTGGAGATGATCAAATTTATAATACTATTGTAACAGCTCACGCATTTATTATAATTTTTTTTATGGTTATACCTATTATAATTGGAGGATTTGGAAATTGATTAGTTCCTTTATATTAGGAGCCCCAGATATAGCTTTTCCACGAATAAATAATATAAGATTCTGAATATACCCCCATCATTAACTTTATAATTTCGAGAAGAATTGTAGAAAATGGAGCAGGTACTGGATGAACAGTATACCCCCCCTTTCATCTAATATTGCTCATGGAGGAAGATCAGTTGATTTAGCGATTTTTCTTTA
>FTWCV2HIAIX


CATAAAGATATTGGAACATTATATTTTATTTTTGGAATTTGAGCAGGAATAGTAGGAACATCTTTAAGTTTATTAATTCGAGCAGAATTAGGTAATCCAGGATCTTTAATTGGAGATGATCAAATTTATAATACTATTGTAACAGCTCACGCATTTATTATAATTTTTTATGGTTATACCTATTATAATTGGAGGATTTGGAAATTGTTTAGTTCCTTTAATATTAGGAGCCCCAGATATAGCTTTCCACGAATAAATAATATAAGATTCT
>FTWCV6JXW5I


CATAAAGATATTGGAACATTATATTTTATTTTTGGAATTTGAGCAGGAATAGTAGGAACATCTTTAAGTTTATTAATTCGAGCAGAATTAGGTAATCCAGGATCTTTATTGGAGATGATCAAATTTATAATACTATTGTAACAGCTCACGCATTTATTATAATTTTTTTATGGTTATACTATTATAATTGGAGGATTTTGAAATGATTAGTTCCTTTAATATTAGGAGCCCCAGATATAGCTTTTCCACG
>FTWCV5I8LOA


CATAAAGATATTGGAACATTATATTTTATTTTTGGAATTTGAGCAGGAATAGTAGGAACATCTTTAAGTTTATTAATTCGAGCAGAATTAGGTAATCCAGGATCTTTAATTGGAGATGATCAAATTTATAATACTATTGTAACAGCTCACGCATTTATTATAATTTTTTTTATGGTTATACCTATTATAATTGGAGGATTTGGAAATTGATTAGTTCCTTTAATATTAGGAGCCCCAGATATAGCTTTTCCACGAATAAATAATATAAGATTCTGAATATTACCCCCATCATTAACTTTATTAATTTCGAGAAGAATTGTAGAAAATGGAGCAGGTACTGGATGAACAGTATACCCCCCTCTTTCATCTAATATTGCTCATGGAGGAAGATCAGTTGATTTAGCTATTTTTTCTTTACATTTAGCTGATTTCATCAATTTTAGGAGCAATCAATTTTATTACTACGATTATTAATATACGAGTAAATGGATTACTTTGATCAAATACCTTTATTTGTTTG
>FTWCV2HKS92


CATAAAGATATTGGAACATTATATTTTATTTTTGGAATTTGAGCAGGAATAGTAGGAACATCTTTAAGTTTATTAATTCGAGCAGAATTAGGTAATCCAGGATCTTTAATTGGAGATGATCAAATTTATAATACTATTGTAACAGCTCACGCATTTATTATAATTTTTTTATGGTTATACCTATTATAATTGGAGGATTTGGAAATTGTTTAGTTCCTTTAATATTAGGAGCCCCAGATATAGCTTTTCCACGAATAAATAATATAAGATTCT
>FTWCV6JZM34


TGGAACATTATATTTTATTTTTGGAATTTGAGCAGGAATAGTAGGAACATCTTTAAGTTTATTAATTCGAGCAGAATTAGGTAATCCAGGATCTTTAATTGGAGATGATCAAATTTATAATACTATTGTAACAGCTCACGCATTTATTATATTTTTTTTATGGTTATACCTATTATAATTGGAGGATTTGGAAATTGATTAGTTCCTTTAATATTAGGAGCCCCAGATATAGCTTTCCCACGAATAAATAATATAAGATTCTGAATATTACCCCCATCATTAACTTTATTAATTTCGAGAAGAATTGTAGAAAATGGAGCAGGTACTGGATGAACAGTATACCCCCCTCTTTCATCTAATATTGCTCA
>FTWCV3HXREH


ACATTATATTTTATTTTTGGAATTTTGAGCAGGAATAGTAGGAACATCTTTAAGTTTATTAATTCGAGCAGAATTAGGTAATCCTGGATCTTTAATTGGAGATGATCAAAATTTATAATACTATTGTAACAGCTCATGCATTTATTATAATTTTTTTTATAGTAATACCTATTATAATTGGAGGATTTGGAAACTGATTAGTTCCTTTAATATTAGGAGCTCCAGATATAGCTTTCCACGAATAAATAATATAAGATTTTGAATATTACCCCCATCATTAACTTTATTAATTTCGAGAAGAATTGTAGAAAAATGGAGCAGGTACTGGATGAACAGTATACCCCCTCTCTCATCAAATATTGCCCACGGAGGTAGATCAGTTGATTTAGCTATTTTTTCTTTACATTTTAGCTGGTATTTCATCAATTTTAGGAGCAATTAATTTTA
>FTWCV4IN4IE


TATTTTATTTTTGGAATTTGAGCAGGAATAGTAGGAACATCTTTAAGTTTATTAATTCGAGCAGAATTAGGTAATCCAGGATCTTTAATTGGAGATGATCAAAATTTATAATACTATTGTAACAGCTCACGCATTTATTATAATTTTTTTATAGTTATACCTATTATAATTGGAGGATTTGGAAATTGATTAGTTCCTTTAATATTAGGAGCCCCAGATATAGCTTTTCCACGAATAAATAATATAAGATTCTGAATATTACCCCCATCATTAACTTTATTAATTTCGAGAAGAATTGTAGAAAATGGAGCAGGTACTGGATGAACAGTATACCCCCCTCTTTCATCTAATATTGCTCATGGAGGAAGATCAGTTGATTTAGCTATTTTTTCTTTACATTTAGCTGGAATTTCATCAATTTTAGGGGCAATCAATTTTATTACTACGATTATTAATATACGAGTAAATGGATTAACTTTTGATCAAATACCTTTATTTGTTTGATCTGTTGG
>FTWCV5JFV62


TTTTATTTTTGGAATTTGAGCAGGAATAGTAGGAACATCTTTAGTTTATTAATTCGAGCAGAATTAGGTAATCCAGGACTTTATTGGGAGATGATCAAATTTATAATACTATTGTAACAGCTCACGCTATTTATTATAATTTTTTTTATGGTTATACCTATTATAATTGGAGGATTTGGAAATTGATTAGTCCTTTAATATTAGGAGCCCCAGATATAGCTTTTCCACGAATAAATAATATAAGATTCTGAATATTACCCCCATCATTAACTTTATTAATTTCGAGAAGAATTGTAGAAAATGGAGCAGGTACTGGATGAACAGTATACCCCCCTCTTTCATCTAATATTGCTCATGGAGGAAGATCAGTTGATTTAGCTATTTTTCTTTACATTTAGCTAGGAAATTTCATCAATTTTAGGA
>FTWCV4IKFW3


TTTATTTTTGGAATTTGAGCAGGAATAGTAGGAACATCTTTAAGTTTATTAATTCGAGCAGAATTAGGTAATCCAGGATCTTTAATTGGAGATGATCAAATTTATAATACTATTGTAACAGCTCACGCATTTATTATAATTTTTTTTATGGTTATACCTATTATAATTGGAGGATTTGGAAATTGATTAGTTCCTTTAATATTAGGAGCCCCAGATATAGCTTTTCCACGAATAAATAATATAAGATTCTGAATATTACCCCCATCATTAACTTTATTAATTTCGAGAAGAATTGTAGAAAATGGAGCAGGTACTGGATGAACAGTATACCCCCCTCTTTCATCTAATATTGCTCATGGAGGAAGATCAGTTGATTTAGCTATTTTTTCTTTACATTTAGCTGGAATTTCATCAATTTTAGGAGCAATCAATTTTATTACTACGATTATTAATATACGAGTAAATGGATTAACTTTTGATCAAATACCTTTATTTGTTTGATCTGTTGGAATTACAGCTCTTTTATTATTACTTTCTCTACCAGTTTTAGCAGGTACTATTACTAT
>FTWCV3H7BGT


TTTATTTTTGGAATTTGAGCAGGATAGTAGGAACATCTTTAAGTTTATTAATTCGAGCAGAATTAGGTAATCCAGGATCTTTAATTGGAGATGATCAAATTTATAATACTATTGTAACAGCTCACGCATTTATTTATTTTTTTATGGTTATACCTATTATAATTGGAGGATTTGGGAATTGATTAGTTCCTTTAATATTAGGAGCCCCAGATATAGCTTTTCCACGAATAAATAATATAAGATTCTGAATATTACCCCCATCATTAACTTTATTAATTTCGAGAAGAATTGTAGAAAATGGAGCAGGTACTGGATGAACAGTATACCCCCCTCTTTCATCTAATATTGCTCATGGAGGAAGATCAGTTGATTTAGCTATTTTTCTTTACATTTAGCTGGAATTTCATCAATTTTAGGGGCAATCAATTTTATTACTACGATTAT
>FTWCV2HDOWC


TTTGGAATTTGAGCAGGAATAGTAGGAACATCTTTAGTTTTATTAATTCGAGCAGAATTAGGTAATCCAGGATCTTTAATTGGAGATGATCAAATTTATAATACTATTGTAACAGCTCACGCTATTATTATAATTTTTTTATGGTTATACCTATTATAATTGGAGGATTTGGAAATTGATTAGTTCCTTTAATATTAGGAGCCCCAGATATAGCTTTTCCACGAATAAATAATATAAGATTCTGAATATTACCCCCATCATTAACTTTATTAATTTCGAGAAGAATTGTAGAAAATGGAGCAGGTACTGGATGAACAGTATACCCCCCTCTTTCATCTAATATTGCTCATGGAGGAAGATCAGTTGATTTAGCTATTTTTTCTTTACATTTAGCTGGAATTTCATCAATTTTAGGAGCAATCAATTTTATTACTACGATTATTAATATACGAGTAAATGGA
>FTWCV3H8JHG


ATTTGAGCAGGAATAGTAGGAACATCTTTAAGTTTATTAATTCGAGCAGATAGGTAGTCCAGGATCTTTAATTGGAGATGATCAAATTTATAATACTATTGTAACAGCTCACGCATTTATTATAATTTTTTTTATGGTTATACCTATTATAATTGGAGGATTTGGAAATTGATTAGTCCTTTAATATTAGGAGCCCCAGATATAGCTTTTCCACGAATAAATAATATAAGATTCTGAATATTACCCCCATCATTAACTTTATTAATTTCGAGAAGAATTGTAGAAAATGGAGCAGGTACTGGATGAACAGTATACCCCCCTCTTTCATCTAATATTGCTCATGGAGGAAGATCAGTTGATTTAGCTATTTTTTCTTTACATTTAGCTGGAATTTTCATCAATTTTAGGGGGCAATCAATTTTATTACTACGATTATTAATATACG
>FTWCV2HD9WZ


TTTGAGCAGGAATAGTAGGAACTATCTTTAAGTTTATTAATTCGAGCAGAATTAGGTAATCCAGGATCTTTAATTGAGATGATCAAATTTATAATACTATTGTAACAGCTCACGTATTTATTATAATTTTTTTTTATGGTTATACCTATTATAATTGGAGGATTTGGAAATTGATTAGTCTTTATATTAGGAGCCCCAGATATAGCTTTCCCACGAATAAATAATATAAGATTCTGAATATTACCCCCATCATTAACTTTATTAATTTCGAGAAGAATTGTAGAAAATGGAGCAGGTACTGGATGAACAGTATACCCCCCTCTTTCATCTAATATTGCTCATGGAGGAAGATCAGTTGATTTAGCTATTTTTTCTTTACATTTAGCTGGAATTTCATCAATTTTAGGAGCAATCAATTTTATTACTACGATTATTAATATACGAGTAAATGGATAACTTTTGATCAAATACCTTTTATTTGTTTTGATCTGTTGGAATTACAGCTCTTTTATTATTACTTTCT
>FTWCV6JT9UK


GAGCAGGAATAGTAGGAACATCTTTAGTTTATTAATTCGAGCAGAATTAGGTAATCCAGGATCTTTAATTGGAGATGATAAAATTTATAATACTATTGTAAACAGCTCACGCATTTATTATAATTTTTTTTATGGTTATACCTATTATAATTGGAGGATTTGGAAATTGATTAGTTCCTTTAATATTAGGAGCCCCAGATATAGCTTTTTCCACGAATAAATAATATAAGATTCTGAATATTACCCCCATCATTAACTTTATTAATTTCGAGAAGAATTGTAGAAAATGGAGCAGGTACTGGATGAACAGTATACCCCCCTCTTTCATCTAATATTGCTCATGGAGGAAGATCAGTTGATTTAGCTATTTTTCTTTACATTTAGCTGGAATTTCAT
>FTWCV6JPSPK


AGCAGGAATAGTAGGAACATCTTTAAGTTTATTAATTCGAGCAGAATTTAGGTAATCCAGGATTCTTTAATTGGAGATGATCAAATTTATAATACTATTGTAACAGCTCACGCATTTATTATATTTTTTTATGGTTATACCTATTATAATTGGAGGATTTGGAAATTGATTAGTTCCTTTAATATTAGGAGCCCCAGATATAGCTTTTCCACGAATAAATAATATAAGATTCTGAATATTACCCCCATCATTAACTTTATTAATTTCGAGAAGAATTGTAGAAAATGGAGCAGGTACTGGATGAACAGTATACCCCCCTCTTTCATCTAATATTGCTCATGGAGGAAGATCAGTTGATTTAGCTATTTTTCTTTACATTTAGCTGGAATTTCATCAAT
>FTWCV3H0IE3


GAACATCTTTAAGTTTATTAATTCGAGCAGAATTAGGTAATCCAGGATCTTTAATTGGAGATGATCAAATTTATAATACTATTGTAACAGCTCACGCATTTATTATAATTTTTTTTATGGTTATACCTATTATAATTGGAGGATTTGGAAATTGATTAGTTCCTTTAATATTAGGAGCCCCAGATATAGCTTTTCCACGAATAAATAATATAAGATTCTGAATATTACCCCCATCATTAACTTTATTAATTTCGAGAAGAATTGTAGAAAATGGAGCAGGTACTGGATGAACAGTATACCCCCCTCTTTCATCTAATATTGCTCATGGAGGAAGATCAGTTGATTTAGCTATTTTTTCTTTACATTTAGCTGGAATTTCATCAATTTTAGGAGCAATCAATTTTATTACTACGATTATTAAT
>FTWCV6JE8R


ACATCTTTAAGTTTATAATCGCAAAATGGTAATCTGAACTTTAATTGGAGATGATCAAATTTATAAATACTATTGTAACAGCTCATGCATTTATTATAATTTTTTTATAGTAATACCTATTATAATTGGAGGATTTGGAAACTGATTAGTTCCTTTAATATTAGGAGCTCCAGATATAGCTTTCCCACGAATAAATAATATAAGATTTTGAATATTACCCCCATCATTAACTTTATTAATTTCGAGAAGAATTGTAGAAAATGGAGCAGGTACTGGATGAACAGTATACCCCCCTCTCTCATCAAATATTGCCCACGGAGGTAGATCAGTTGATTTAGCTATTTTTTCTTTACATTTAGCTGGTATTTCATCAATTTTAGGAGCAATTAATTTTATTACCACAATTATTAATATACGAGTAAATGGACTATCCTTTGATC
>FTWCV4IQUDZ


ACATCTTTAAGTTTATTAATTCGAGCAGAATTAGGTAATCCAGGATCTTTAATTGGAGATGATCAAATTTATAATACTATTGTAACAGCTCACGCATTTATTATAATTTTTTTATGGTTATACCTATTATATTTGGAGGATTTGGAAATTGATTAGTTCCTTTAATATTAGGAGCCCCAGATATAGCTTTTCCACGAATAAATAATATAAGATTCTGAATATTACCCCCATCATCAACTTTATTAATTTCGAGAAGAATTGTAGAAAATGGAGCAGGTACTGGATGAACAGTATACCCCCTCTTTCATCTAATATTGCTCATGGAGGAAGATCAGTTGATTTTAGCTATTTTTTCTTTTACATTTTAGCTGGAATTTCATCAATTTTTAGGAGCAATCAAT
>FTWCV4IJHSF


ATCTTTAAGTTTATTAATTCGAGCAGAATTAGGTAATCCTGGATCTTTAATTGGAGATGATCAAATTTTAAATACTATTGTAACAGCTCATGCATTTATTATAATTTTTTTTATAGTATACCTATTATAATTGGAGGATTTGGAAACTGATTAGTTCCTTTAATATTAGGAGCTCCAGATATAGCTTTCCCACGAATAAATAATATAAGATTTTGAATATTACCCCCATCATTAACTTTATTAATTTCGAGAAGAATTGTAGAAAATGGAGCAGGTACTGGATGAACAGTATACCCCCCTCTCTCATCAAATATTGCCCACGGATGTAGATCAGTTGATTTAGCTATTTTTTCTTTACATTTAGCTGGTATTTCATCAATTTTAGGAGCAATTAATTTTATTACCACAATTATTAATATACGAGTAAATGGACTATCCTTTGATCAAATACCTCTATTTGTTTGATCTGTTGGAATTACAGCTCTTTTACTTTTACTTTCTTTACCAGTTTTAGCAGGTGCTATTACTATACTTTTAACAGA
>FTWCV6JS7EI


TTTAAGTTTATTAATTCGAGCAGAATTAGGTAATCCAGGATCTTTATTGGAGATGATCAAATTTATAATATTATTGTAACAGCTCACGCTATTTATATATTTTTTTTATGGTTATACCTATTATAATTGGAGGATTTGGAAATTGATTAGTTCCTTTAATATTAGGAGCCCCAGATATAGCTTTTCCACGAATAAATAATATAAGATTCTGAATATTACCCCCATCATTAACTTTATTAATTTCGAGAAGAATTGTAGAAAATGGAGCAGGTACTGGATGAACAGTATACCCCCTCTTTCATCTAATATTGCTCATGGAGGAAGATCAGTTGATTTAGCT
>FTWCV3HXUM8


AGTTTATAATTCGAGCAGAATTAGGTAATCCAGGATCTTTAATTGGAGATGATCAAATTTATAATACTATTGTAACAGCTCACGTCATTTATTATAATTTTTTTTATGGTTATACCTATTATAATTGGAGGATTTGGAAATTGATTAGTTCCTTTAATATTAGGAGCCCCAGATATAGCTTTTCCACGAATAAATAATATAAGATTCTGAATATTACCCCCATCATTAACTTTATTAATTTCGAGAAGAATTGTAGAAAATGGAGCAGGTACTGGATGAACAGTATTACCCCCCCTCTTTCATCTAATATTGCTCATGGAGGAAGATCAGTTGATTTAGCTATTTTTTCTTTACATTTTAGCTGATTTCATCAATTTTAGGAGCAATCAATTTTTATTACTACGATTATTAATATACGAGTAAATGGATTAACTTTTGATCAAATACCT
>FTWCV5JE9WA


TAATTCGAGCAGAATTAGGTAATCCAGGATCTTTAATTGGAGATGATCAAATTTATAATACTATTGTAACAGCTCACGCATTTATTATAATTTTTTTTATGGTTATACCTATTATAATTGGAGGATTTGGAAATTGATTAGTTCCTTTAATATTAGGAGCCCCAGATATAGCTTTTCCACGAATAAATAATATAAGATTCTGAATATTACCCCCATCATTAACTTTATTAATTTCGAGAAGAATTGTAGAAAATGGAGCAGGTACTGGATGAACAGTATACCCCCCTCTTTCATCTAATATTGCTCATGGAGGAAGATCAGTTGATTTAGCTATTCTTTCTTTACATTTAGCTGTAATTTTCTATCAATTTTAGGGGCAATCAATTTTATTACTACGATTATTAATATACGAGTAAATGGATTAA
>FTWCV3HZ9M4


TAATTCGAGCAGAATTAGGTAATCCAGGATCTTTAATTGGAGATGATCAAATTTATAATACTATTGTAACAGCTCACGCATTTATTATATTTTTTTTTANGGTTATACCTATTATAATTGGAGGATTTGGAAATTGATTAGTTCCTTTAATATTAGGAGCCCCAGATATAGCTTTCCCACGAATAAATAATATAAGATTCTGAATATTACCCCCATCATTAACTTTATTAATTTCGAGAAGAATTGTAGAAAATGGAGCAGGTACTGGATGAACAGTATACCCCCTCTTTCATCTAATATTGCTCATGAGGAAGATCAGTTGATTTAGCT
>FTWCV6JVPFX


AATTCGAGCAGAATTAGGTAATCCTGGATCTTTAATTGGAGATGATCAAATTTATAATACTATTGTAACAGCTCATGCATTTATTATAATTTTTTTATAGTAATACCTATTATAATTGGAGGATTTGGAAACTGATTAGTTCCTTTAATATTAGGAGCTCCAGATATAGCTTTCCCACGAATAAATAATATAAGATTTTGAATATTACCCCCATCATTAACTTTATTAATTTCGAGAAGAATTGTAGAAAATGGAGCAGGTACTGGATGAACAGTATACCCCCCTCTCTCATCAAATATTGCCCACGGAGGTAGATCAGTTGATTTAGCTATTTTTTCTTTACATTTAGCTGGTATTTCATCAATTTTAGGAGCAATTAATTTTATTACCACAATTATTAATATACGAGTAAATGGACTATCCTTTGATCAAATACCTCTATTTGTTTGATCTGTTGGAATTACAGCTCTTTTACTTTTACTTTCTTTACCAGTTTTAGCAGGTGCTATTACTATACTTTTAACAGATCGAAATTTAAATACTTCTTTTTTTGA
>FTWCV3H5R32


ATTCGAGCAGAATTAGGTAATCCAGTATCTTTATTGGAGATGATCAAAATTTATAATACTTATTGTAACAGCTCACGCATTTTATTATAATTTTTTTTATGGTTATACCTATTATAATTGGAGGATTTGGAAATTGATTAGTTCCTTTAATATTAGGAGCCCCAGATATAGCTTTTCCACGAATAAATAATATAAGATTCTGAATATTACCCCCATCATTAACTTTATTAATTTCGAGAAGAATTGTAGAAAATGGAGCAGGTACTGGATGAGCAGTATACCCCCCTCTTTCATCTAATATTGCTCATGGAGGAAGATCAGTTGATTTAGCTATTTTTTCTTTTACATTTAGCTGG
>FTWCV3H5JQK


TCGAGCAGAATTAGGTAATCCAGGATCTTTAATTGGAGATGATCAAATTTATAATACTATTGTAACAGCTCACGCATTTATTATAATTTTTTTTATGGTTATACCTATTATAATTGAGGATTTGAAATTGATTAGTTCCTTTAATATTAGGAGCCCCACGATATAGCTTTCCCACGAATAAATAATATAAGATTCTGAATATTACCCCCATCATTAACTTTATTAATTTCGAGAAGAATTGTAGAAAATGGAGCAGGTACTGGATGAACAGTATACCCCCCTCTTTCATCTAATATTGCTCATGGAGGAAGATCAGTTGATTTAGCTATTTTTTCTTTACATTTAGCTGGAATTTCATCAATTTTAGAGCAATCAATTTTATACTACGATTATTAATATACGAGTAAATGGATTAACTTTTGATCAATACCTTTATTTGTTTGATCTGTTG
>FTWCV3H7WSF


GAATTAGGTAATCCAGGATCTTTAATTGGAGATGATCAAATTTATAATACTATTGTAACAGCTCACGCATTTATTATAATTTTTTTATGGTTATACCTATTATAATTGGAGGATTTTGAAATTGATTAGTTCCTTTAATATTAGGAGCCCCAGATATAGCTTTTCCACGAATAAATAATATAAGATTCTGAATATTACCCCCATCATTAACTTTATTAATTTCGAGAAGAATTGTAGAAAATGGAGCAGGTACTGGATGAACAGTATACCCCCCTCTTTCATCTAATATTGCTCATGGAGGAAGATCAGTTGATTTAGCTATTTTTTCTTTACATTTAGCTGGAATTTCATCAATTTTAGGAGCAATCAATTTTATTACTACGATTATTAATATACGAGTAAATGGAT
>FTWCV2HKMCS


GAATTAGGTAATCCAGGATCTTTAATTGGAGATGATCAAATTTATAATACTATTGTAACAGCTCACGCATTTATTATAATTTTTTTATGGTTATACCTATTATAATTGGAGGATTTGGAAATTGATTAGTTCCTTTAATATTAGGAGCCCCAGATATAGCTTTTCCACGAATAAATAATATAAGATTCTGAATATTACCCCCATCATTAACTTTATTAATTTCGAGAAGAATTGTAGAAAATGGAGCAGGTACTGGATGAACAGTATACCCCCCTCTTTCATCTAATATTGCTCATGGAGGAAGATCAGTTGATTTAGCTATTTTTTCTTTACATTTAGCTGGAATTTCATCAATTTTAGGAGCAATCAATTTTATTACTACGATTATTAATATACGAGTAAATGGATTAACTTTTGATCAAATACCTTTATTTGTTTGATCTGTTGGAATTACAGCTCTTTTTTATTACTTTCTCT
>FTWCV4ISWZ


AGGTAATCCAGGATCTTTAATGGAGATGATCAAATTTATAATACTATTGTAACAGCTCACGCATTTATTATATTTTTTTTATGGTTATACCTATTATAATTGGAGGATTTGGAAATTGATTAGTTCCTTTAATATTAGGAGCCCCAGATATAGCTTTTCCACGAATAAATAATATAAGATTCTGAATATTACCCCCATCATTAACTTTATTAATTTCGAGAAGAATTGTAGAAAATGGAGCAGGTACTGGATGAACAGTATACCCCCCTCTTTCATCTAATATTGCTCATGGAGGAAGATCAGTTGATTTAGCTATTTTTTCTTTACATTTAGCTGGAATTTCATCAATTTTAGGGGCAATCAATTTTATTACTACGATTATTAATATACGAGTAAATGGATTAACTTTTGATCAAATACCT
>FTWCV5I5S7P


AGGTAATCCAGGATCTTTAATTGGAGATGATCAAATTTATAATACTATTGTAACAGCTCTACGCATTTATTATAATTTTTTTTATGGTTATACCTATTATAATTGGAGGATTTGGAAATTGATTAGTTCCTTTAATATTAGGAGCCCCAGATATAGCTTTTCCACGATAAATAATATAAGATTCTGAATATTACCCCCATCATTAACTTTATTAATTTCGAGAAGAATTGTAGAAAATGGAGCAGGTACTGGATGAACAGTATACCCCCCTCTTTCATCTAATTATTGCTCATGGAGGAAGATCAGTTGATTTAGCTATTTTTCTTTACATTTAGCTGGAATTTCATCAATTTTAGGGGCAATCAAATTTTATACTACGATTATTAATATACGAGTAAATGGATACTTTTGATCAAATACCTTTTATTTGTTTGATCTGTT
>FTWCV2HD2IP


GGTAATCCAGGATCTTTAATTGGAGATGATCAAATTTATAATACTATTGTAACAGCTCACGCATTTATTATAATTTTTTTATGGTTATACCTATTATAATTGGAGGATTTTGGGAAAATTGATTAGTTCCTTTTATTTAGGAGCCCCAGATATAGCTTTTCCACGAATAAATAATATAAGATTCTGAATATTACCCCCATCATTAACTTTATTAATTTCGAGAAGAATTGTAGAAAATGGAGTAGGTACTGGATGAACAGTATACCCCCCTCTTTCATCTAATATTGCTCATGGAGGAAGATCAGTTGATTTAGCTATTTTTTCTTTACATTTAGCTGGAATTTCATCAATTTTAGGGGCAATCAATTTTATACTACGATTATTAATATACGAGTAAATGGATTAACTTTTGATCAAATACCTTTTTGTTTGATCTGTTGGAATT
>FTWCV2HH7OC


GGTAATCCAGGATCTTTAATTGGAGATGATCAAATTTATAATACTATTGTAACAGCTCACGCATTTATTATAATTTTTTTTATGGTTATACCTATTATAATTGGAGGATTTGGGAATTGATTAGTTCCTTTTATATTAGGAGCCCCAGATATAGCTTTTCCACGAATAAATAATATAAGATTCTGAATATTACCCCCATCATTAACTTTATTAATTTCGAGAAGAATTGTAGAAAATGGAGCAGGTACTGGATGAACAGTATACCCCCCTCTTTCATCTAATATTGCTCATGGAGGAAGGTCAGTTGATTTAGCTATTTTTTCTTTACATTTAGCTGGATTTCATCAATTTTAGGGGCAATCAATTTTATACTACGACTATTAATATACGAGTAAATGGATTA
>FTWCV5I6YAU


CAGGATCTTTAATTGGAGATGATCAAATTTATAATACTATTGTAACAGCTCACGCTATTTTATATTTTTTTATGTATACCTATTATAATTGGAGGATTTGGAAATTGATTAGTTCCTTTAATATTAGGAGCCCCAGATATAGCTTTCCCACGAATAAATAATATAAGATTCTGAATATTACCCCCATCATTAACTTTATTAATTTCGAGAAGAATTGTAGAAAATGGAGCAGGTACTGGATGAACAGTATACCCCCCTCTTTTCATCTAATATTGCTCATGGAGGAAGATCAGTTGATTTAGCTATTTTTCTTTACATTTAGCTGGAATTTCATCAATTTTAGGAGCAATCAATTTTATTACTACGATT
>FTWCV6JSOPB


CAGGATCTTTAATTGGAGATGACAAATTTATAATACTATTGTAACAGCTCACGCTATTTATTATAATTTTTTTATAGTTATACCTATTATAATTGGAGTATTTGAAATTGATTAGTTCCTTTAATATTAGGACGCCCAGATATAGTCTTTCCACGAATAAATAATATAAGATTCTGAATACTCCCCCATCATAACTTTATATTTCGAGAAGAATTGTAGAAAATGGAGCAGGTACTGGATGAACAGTACTACCCCCCTCTTTCATCTAATATTGCTCATGGAGGAAGATCAGTTGATTTAGCTATTTTTCTTTACATTTAGCTGGAATTTCATCAATTTTAGGGGGCAATCAATTTTATTACTACGATTATTAATATAC
>FTWCV2HC7E7


TGGAGATGATCAAATTTATAATACTATTGTAACAGCTCACGCTATTTATTATAATTTTTTTTATGGTTATACCTATTATAATTGGAGGATTTGGGAATTGATTAGTTCCTTTAATATTAGGAGCCCCAGATATAGCTTTTCCACGAATAAATAATATAAGATTCTGAATATTACCCCCATCATTAACTTTATTAATTTCGAGAAGAATTGTAGAAAATGGAGCAGGTACTGGATGAACAGTATACCCCCCTCTTTCATCTAATATTGCTCATGGAGGAAGATCAGTTGATTTAGCTATTTTTCTTTACATTTAGCTGGAATTTCATCAATTTTAGGGGCAATCAATTTTATTACTACGATTATTAATATACGAGTAAATGGATTAACTTTTGATCAAATACCTTTATTTGTTTGATCTGTTGGAATTACAGCTCTTTTATT
>FTWCV6JUV6M


ATTTTTTTTATGGTTATACCTATTATAATTGGAGGATTTGGGAATTGATTAGTCCTTTAATATTAGGAGCCCAGATATGNTTTCACGAATAAATAATATAAGATTCTGTATATTACCCCCATCATTAACTTTATTATTTCGAGAAGAATTGTAGAAAATGGAGCAGGTACTGGATGAACAGTATACCCCCCTCTTTCATCTAATATTGCTCATGGAGGAAGATCAGTTGATTTAGCTATTTTTTCTTTACATTTAGCTGGAATTTCATCAATTTTAGGGGCAATCAATTTTATTACTACGATTATTAATATACGAGTAAATGGATACTTTTTGATCAAATACCTTTATTTGTTTGATCTGTTGGGAATTACAGCTCTTTTATTGTTACTTTCTCTACCAGTTTTAGCAGGTGCTATTACTATACTTTTAACAGACCGAAATCTTAATACTTCTTTTTTTGATCCAGCTGGAGGAGGAGATCCAA
>FTWCV3H8WTF


ATTTTTTTTATGGTTATACCTATTATAATGAGGATTTGGAAATTGATTAGTTCCTTTAATATTAGGAGCCCCAGATATAGCTTTTCCACGAATAAATAATATAAGATTCTGAATATTACCCCCATCATTAACTTTATTAATTTCGAGAAGAATTGTAGAAAATGGAGCAGGTACTGGATGAACAGTATACCCCCCTCTTTCATCTAATATTGCTCATGGAGGAAGATCAGTTGATTTTAGCTATTTTTTCTTTACATTTAGCTGGAATTTCATCAATTTTAGGAGCAATCAATTTTATTACTACG
>FTWCV2HLBTB


ATTTTTTTTAGGTTATACCTATTATAATTGGAGGATTTGGAAATTGATTAGTTCCTTTAATATTAGGAGCCCCAGATATAGCTTTTCCACGAATAAATAATATAAGATTCTGAATATTACCCCCATCATTAACTTTATTAATTTCGAGAAGAATTGTAGAAAATGGAGCAGGTACTGGATGAACAGTATACCCCCCTCTTTCATCTAATATTGCTCATGGAGGAAGATCAGTTGATTTAGCTATTTTTTCTTTACATTTAGCTGGAATTTCATCAATTTTAGGAGCAATCAATTTTATTACTACGATTATTAATATACGAGTAAATGGATTAACTTTTGATCAAATACCTTTATTTGTTTGATCTGTTGGAATTACAGCTCTTTTATTATTACTTTCTCTACCAGTTTTAGCAGGTGCTATTACTATACTTTTAACAGACCGAAATCTTAATACTTCTTTTTTTG
>FTWCV6JVL7M


ATTTTTTTTATGGTTATCCTATTATAATTGGAGGATTTGGAAATTGATTAGTTCCTTTAATATTAGGAGCCCCAGATATAGCTTTTCCACGAATAAATAATATAAGATTCTGAATATTACCCCCATCATTAACTTTATTAATTTCGAGAAGAATTGTAGAAAATGGAGCAGGTACTGGATGAACAGTATACCCCCCTCTTTCATCTAATATTGTTCATGGAGGAAGATCAGTTGATTTAGCTATTTTTTCTTTACATTTTAGCTGGAATTTCATCAATTTTAGGAGCAGTCAATTTTATTACTACGATTATTAATATA
>FTWCV6J08LS


TTTTTTTATGGTTATACCTATTATAATTGGAGGATTTGGAAATTGATTAGTTCCTTTAATATTAGGAGCCCCAGATATAGCTTTCCCACGAATAAATAATATAAGATTCTGAATATTACCCCTATCATTAACTTTATTAATTTCGAGAAGAATTGTAGAAAATGGAGCAGGTACTGGATGAACAGTATACCCCCCTCTTTCATCTAATATTGCTCATGGAGGAAGATCAGTTGATTTAGCTATTTTTTCTTTACATTTAGCTGGAATTTCATCAATTTTAGGAGCAATCAATTTTATTACTACGATTA
>FTWCV2HLK72


TTTTTTTATGGTTATACCTATTATAATTGGAGGATTTGGAAATTGATTAGTTCCTTTAATATCAGGAGCCCCAGATATAGCTTTTCCACGAATAAATAATATAAGATTCTGAATATTACCCCCATCATTAACTTTATTAATTTCGAGAAGAATTGTAGAAAATGGAGCAGGTACTGGATGAACAGTATACCCCCCTCTTTCATCTAATATTGCTCATGGAGGAAGATCAGTTGATTTAGCTATTTTCTTTACATTTAGCTGGAATTTCATCAATTTTAGGAGCAATCAATTTTATTACTACGATTATTAATATACG
>FTWCV5JD5P7


TTTATGGTTATACCTATTATAATTGGAGGATTTGGAAATTGATTAGTTCCTTTAATATTAGGAGCCCCAGATATAGCTTTCCCACGAATAAATAATATAAGATTCTGAATATTACCCCCATCATTAACTTTATTAATTTCGAGAAGAATTGTAGAAAATGGAGCAGGTACTGGATGAACAGTATACCCCCCTCTTTCATCTAATATTGCTCATGGAGGAAGATCAGTTGATTTAGCTATTTTTTCTTTACATTTAGCTGGAATTTCATCAATTTTTAGGAGCAATCAATTTTATTACTACGATTATTAATATACGAGTAAATGGATT
>FTWCV2HMBB


GGTTATACCTATTATAATTGGAGGATTTGGAAATTGATTAGTTCCTTTAATATTAGGAGCCCCAGATATAGCTTTTCCACGAATAAATAATATAAGATTCTGAATATTACCCCCATCATTAACTTTATTAATTTCGAGAAGAATTGTAGAAAATGGAGCAGGTACTGGATGAACAGTATACCCCCCTCTTTCATCTAATATTGCTCATGGAGGAAGATCAGTTGATTTAGCTATTTTTTCTTTACATTTAGCTGGAATTTCATCAATTTTAGGAGCAATCAATTTTATTACTACGATTATTAATATACGAGTAAATGGATTAACTTTTGATCAAATACCTTTATTTGTTTGATCTGTTGGAATTACAGCTCTTTTATTATTACTT
>FTWCV3HHOL


TATTATAATTGGAGGATTTGGAAATTGATTAGTTCCTTTAATATTAGGAGCCCCAGATATAGCTTTTCCACGAATAAATAATATAAGATTCTGAATATTACCCCCATCATTAACTATTAATTCGAGAAGAATTGTAGAAAATGGAGCAGGTACTGGATGAACAGTATACCCCCCTCTTTCATCTAATATTGCTCATGGAGGAAGATCAGTTGATTTAGCTATTTTTCTTTACATTTAGCTGGAATTTCATCAATTTTAGGAGCAATCAATTTTATTACTACGATTATTAATATACGAGTAAATGGATTAACTTTTGATCAAATACCTTTATTTGTTTGATCTGTTGGAATTACAGCTCTTTTATTATTACTTTCTCTACCAGTTTTAGCAGGTACTATTAC
>FTWCV4IMRIW


AATTGGAGGATTTGGAAATTGATTAGTTCCTTTAATATTAGGAGCCCCAGATATAGCTTTTCCACGAATAAATAATATAAGATTCTGAATATTACCCCCATCATTAACTTTATTAATTTCGAGAAGAATTGTAGAAAATGGAGCAGGTACTGGATGAACAGTATACCCCCCTCTTTCATCTAATATTTGCTCATGGAGGAAGATCAGTTGATTTAGCTATTTTTCTTTACATTTAGCTGGAATTTCATCAATTTTAGGGGCAATCAATTTTATTACTACGATTATTAATATACGAGTAAATGGATTAACTTTTGATCAAATACCTTTATTTGTTTGATCTGTTGGAATTACAGCTCTTTTATTATTACTTTCTCTACCAGTTTTAGCAGGTGCTATTACTATACTTTAACAGACCGAAATCTTAATA
>FTWCV3H43XL


ATTGGAGGATTTTGGAAATTGATTAGTTCCTTTAATATTAGGAGCCCCAGATATAGCTTTTCCACGAATAAATAATATAAGATTCAATATTACCCCCATCATTAACTTTATTAATTTCGAGAAGAATTGTAGAAAATGGAGCAGGTACTGGATGAACAGTATACCCCCTCTTTCTCTAATATTGCTCATGGAGGAAGATCAGTTGATTTAGCTATTTTTTCTTTACATTTAGCTGGAATTTCATCAATTTTTAGGAGCAATCAATTTTTATACTACGATTATTAATATACGAGTAAATGGATTAACTTTTGATCAAATA
>FTWCV5JA5BP


GGAGGATTTGGAAATTGATTAGTTCCTTTAATATTAGGAGCCCCAGATATAGCTTTTCCACGAATAAATAATATAAGATTCTGAATATTACCCCCACTCATAAACTTT
>FTWCV4IJD4H


GGAGGATTTGGAAATTGATTAGTTCCTTTAATATTAGGAGCCCCAGATATAGCTTTTCCACGAATAAATAATATAAGATTCTGAATATTACCCCCATCATTAACTTTATTAATTTCGAGAAGAATTGTAGAAAATGGAGCAGGTACTGGATGAACAGTATACCCCCCTCTTTCATCTAATATTGCTCATGGAGGAAGATCAGTTGATTTAGCTATTTTTTCTTCATTTAGCTGGAATTTCATCAATTTTAGGGGCAATCAATTTTATTACTACGATTATTAATATACGAGTAAAATGGATTAACTTTTGATCAAATACCTTTATTTGTTTGATCTGTTGGAATTACAGCTCTTTTATTATTACTTTCTCTACCAGTTTTAGCAGGTGCTATTACTATACTTTTACAGACCGAAATCTTAATACTTCTTTTTTTGTATCCAGCTGGAGGAGGAGATCCAATTTTATATCAACATTTATTTTG
>FTWCV2HBY2G


GGAGGATTTGGAAATTTGTATTAGTTCCTTTAATATTAGGAGCCCCAGATATAGCTTTTCCACGAATAAATAATATAAGATTCTGAATATTACCCCCATCATTAACTTTATTAATTTCGAGAAGAATTGTAGAAAATGGAGCAGGTACTGGATGAACAGTATACCCCCCTCTTTCATCTAATATTGCTCATGGAGGAAGATCAGTCGATTTAGCTATTTTTTTCTTTACATTTAGCTGGAATTTCATCAATTTTAGGAGCAATCATTTTAATACGATTATTAATATACGAGTAAATGGATTAACTTTTGATCAAATACCTTTATTTGTTTGATCTGTTGGAAT
>FTWCV6JTXXN


AGGATTTGGAAACTGATTAGTTCCTTTAATATTAGGAGCTCCAGATATAGCTTTCCCACGAATAAATAATATAAGATTTTGAATATTACCCCCATCATTAACTTTATAATTCCGAGAAGAATTGTAGAAAATGGAGCAGGTACTGGATGAACAGTATACCCCCCTCTCTCATCAAATATTGCCCACGGAGGTAGATCAGTTGATTTAGCTATTTTTTCTTTACATTTAGCTGGTATTTCATCAATTTTAGGAGCAATTAATTTTATTACCACAATTATTAATATACGAGTAAATGGACTATCCTTTGATCAAATACCTCTATTTGTTTGATCTGTTGGAATTACAGCTCTTTTACTTTTACTTTCTTTACCAGTTTTAGCAGGTGCTATTACTATACTTTTAACAGATCGAAATTTAAATACTTCTTTTTTTGACCCAGCTGGAGGAGGAGATCCAATTTTATAT
>FTWCV2HFD5I


AAATTGATTAGTCCTTTAATATTAGGAGTCCCCAGATATAGCTTTTCCACGAATAAATAATATAAGATTCTGAATATTACCCCCATCATTAACTTTATTAATTTCGAGAAGAATTGTAGAAAATGGAGCAGGTACTGGATGAACAGTATACCCCCCTCTTTCATCTAATATTGCTACATGGAAGGAAGATCAGTTGATTT
>FTWCV4IR4XM


AAATTGATTAGTCCTTTAATATTAGGAGCCCCAGATATAGCTTTTCCACGAATAAATAATATAAGATTCTGAATATTACCCCCATCATTAACTTTATATTTCGAGAAGAATTGTAGAAAATGGAGCAGGTACTGGATGAACAGTATACCCCCCCTCTTTCATCTAATATTGCTCATGGAGTAGATCAGTTGATTTAGCTATTTTTCTTTACATTTAGCTGGAATTTCATCAATTTTAGGAGCAATCAATTTTATTACTACGATTATTAATATACGAGTAAATGGATTAACTCTTGATCAAATACCTTTATTTGTTTGATCTGTTGGAATTACAGCTCTTTTATTATTACTTTCTCTACCAGTTTTAGCAGGTGCTAT
>FTWCV4IL374


AATTGATTAGTTCCTTTAATATTAGGAGCCCCAGATATAGCTTTTCCACGAATAAATAATATAAGATTCTGAATATTACCCCCATCATTAACTTTATTAATTTCGAGAAAAATTGTAGAAAATGGAGCAGGTACTGGATGAACAGTATACCCCCCTCTTTCATCTAATATTGCTCATGGAGGAAGATCAGTTGATTTAGCTATTTTTTCTTTACATTTAGCTGGAATTTCATCAATTTTAGGGGCAATCAATTTTATTACTACGATTATTAATATACGAGTAAATGGATTAACTTTTGATCAAATACCTTTATTTGTTTGATCTGTTGGAATTACAGCTCTTTTATTAT
>FTWCV5JCMW0


GTTCCTTTAATATTAGGAGCCCCAGTATATAGCTTTCCCACGAATAAATAATATAAGATTCTGAATATTACCCCCATCATTAACTTTATTAATTTCGAGAAGAATTGTAGAAAATGGAGCAGGTACTGGATGAACAGTATACCCCCCTCTTTCATCTAATATTGCTCATGGAGGAAGATCAGTTGATTTAGCTATTTTTTCTTTACATTTAGCTGGAATTTCATCAATTTTAGGAGCAATCAATTTTATACTACGATTATTAATATACGAGTAAATGGATTAACTTTTGATCAAATACCTTTATTTGTTTGATCTGTTGGAATTACAGCTCTTTTATATTACTTTCTCTACCAGTTTTAGC
>FTWCV6JQZBK


CCTTTAATATAGGAGCCCAGATATAGCTTTTCCACGAATAAATAATATAAGATTCTGAATATACCCCACTCATTAACTTTATTAATTTCGAGAAGAATTGTAGAAATGGAGCAGGTACTGGATGAACAGTATACCCCCCTCTTTCATCTAATATTGCTCATGGAGGAAGATCAGTTGATTTAGCTATTTTTTCTTTACATTTAGCTGGAATTTCATCAATTTTAGGGGCAATCAATTTTATTACTACGATTATTAATATACGAGTAAATGGATACTTTTGATCAAATACCTTTATTTGTTTGATCTGTTGGAATTACAGCTCTTTT
>FTWCV5I5QSO


CTTTAATATTAGGAGCCCCAGATATAGCTTTTCCTCGAATAAAAATATAAGATTCTGAATATTACCCCCA
>FTWCV6JUDS0


TTTAATATTAGGAGCCCCAGATATAGCTTTTCCACGAATAAATAATATAAGATTCTGAATATTACCCCCATCATTAACTTTATTAATTTCGAGAAGAATTGTAGAAAATGGAGCAGGTACTGGATGAACAGTATACCCCCCTCTTTCATCTAATATTGCTCATGGAGGAAGATCAGTTGATTTAGCTATTTTTTCTTTACATTTAGCTGGAATTTCATCAATTTTAGGGGCAATCAATTTTATTACTACGATTATTAATATACGAGTAAATGGATTAACTTTT
>FTWCV2HH3D


ATATTAGGAGCCCCAGATATAGCTTTTCCACGATAAATAATATAAGATTCTGAATATTACCCCCATCATTAACTTTATTAATTTCGAGAAGAATTGTAGAAAATGGAGCAGGTACTGGATGAACAGTATACCCCCCTCTTTCATCTAATATTGCTCATGGAGGAAGATCAGTTGATTTAGCTATTTTTCTTTACATTTAGCTGGAATTTCATCAATTTTAGGGGCAATCAATTTTATTACTACGATTATTAATATACGAGTAAATGGATTAACTTTTGATCAAATACCTTTATTTGTTTGATCTGTTGGAATTACAGCTCTTTTATTATTACTTTCTCTACCGGTTTTAGCAGGTGCTATACTATACTTTTAACAGACCGAAATCTT
>FTWCV3H6PUW


ATATTAGAGACCCCAGATATAGCTTTTCACGAATAAATAATATAAGATTCTGAATATTACCCCCATCATTAACTTTATTAATTTCGAGAAGAATTGTAGAAAATGGAGCAGGTACTGGATGAACAGTATACCCCCCTCTTTCATCTAATATTGCTCATGGAGGAAGATCAGTTGATTTAGCTATTTTTCTTTACATTTAGCTGGAATTTCATCAATTTTAGGAGCAATCAATTTTATTACTACGATTATTAATATACGAGTAAATGGATTAACTTTTGATCAAATACCTTTATTTGTTTGATCTGTTGGAATTACAGCTCTTTTATTATTACTTTCTCTACCAGTTTTAGCAGGTGCTATTACTATACTTTTAACAGACCGAAATCTTAATACTTCTTTTGATCCAGCTGGAGGAGGAGATCCAA
>FTWCV2HIOY9


TATTAGGAGCCCCAGATATAGCTTTTCCACGAATAAATAATATAAGATTCCGAATATTATCCCCATCATTAACTTTATAATTTCGAGAAGAATTGTAGAAAATGGAGCAGGTACTGGATGAACAGTATACCCCCCCTCTTTCATCTAATATTGCTCATGGAGGAAGATCAGTTGATTTAGCTATTTTTTCTTTACATTTAGCTGGAATTTCATCAATTTTAGGGGCAATCAATTTTATTACTACGATTATTAATATACGAGTAAATGGATTAACTTTTGATCAAATACCTTTATTTGTTTGATCTGTTGGAATTACAGCTCTTTTATTATTACTTTCTCTACCAGTTTTAGCAGGTGCTATTACTATACTTTTAACAGACCGAAATCTTAATACTTCTTTTTTGATCCAGCTGGAGGAGG
>FTWCV4IOFP7


AGGAGCCCCAGATATAGCTTTTCCACGAATAAATAATATAGATCTGAATATTACCCCCCATCATTAACTTTATATTTTCGAGAAGAATTGTAGAAAATGGAGCAGGTACTGGATGAACAGTTATACCCCCCTCTTTCATCTAATAGTTGCTCATGGAGAGATCAGTTGATTTAGCTATTTTTTCTTTAC
>FTWCV2HKBCO


CCAGATATAGCTTTCCCACGAATAAATAATATAAGATTTTGAATATTACCCCCATCATTAACTTTATTAATTTCGAGAAGAATTGTAGAAAAATGGAGCAGGTACTGGATGAACAGTATACCCCCCTCTCTCATCAAATATTGCCCACGGAGGTAGATCAGTTGATTTAGCTATTTTTTCTTTACATTTAGCTGGTATTTCATCAATTTTAGGAGCAATTAATTTTATTACCACAATTATTAATATACGAGTAAATGGACTATCCTTTGATCAAATACCTCTATTTGTTTGATCTGTTGGAATTACAGCTCTTTTACTTTTACTTTCTTTACCAGTTTTAGCAGGTGCTATTACTATA
>FTWCV4IK5HA


CAGATATAGCTTTTCCACGAATAAATAATATAAGATTCTGAATATTACCCCCATCATTAACTTTATTAATTTCGAGAAGAATTGTAGAAAATGGAGCAGGTACTGGATGAACAGTATACCCCCCTCTTTCATCTAATATTGCTCATGGAGGAAGATCAGTTGATTTAGCTATTTTTCTTTACATTTTAGCTGGAATTTCATCAATTTTAGGAGCAATCAATTTTATTACTACGATTATTAATATACGAGTAAATGGATTAACTTTTGATCAAATACCTTTATTTGTTTGATCTGTTGGAATTACAGCTCTTTTATTATTACTTTCTCTACCAGTTTTAGCAGGTGCTATTACTATACTTTTAACAGACCGAAATCTTAATACTTCTTTTGATCCAGCTGGAGGAGGAGATCCAATTTTATATCAACATTTATTTTGATTTTGGTCACCCT
>FTWCV6JZC


CCACGAATAAATAATATAAGATTCTGAATATTACCCCCATCATTAACTTTATTAATTTCGAGAAGAATTGTAGAGAATGGAGCAGGTACTGGATGAACAGTATACCCCCCTCTTTCATCTAATATTGCTCATGGAGGAAGATCAGTTGATTTAGCTATTTTTTCTTTACATTTAGCTGGAATTTCATCAATTTTAGGAGCAATCAATTTTATTACTACGATTATTAATATACGAGTAAATGGATTAACTTTTGATCAAATACCTTTATTTGTTTGATCTGTTGGAATTACAGCTCTTTTATTATTACTTTCTCTACCAGTTTTAGCAGGTGCTATTACTATACTTTTAA
>FTWCV5I5X6Q


CCACGAATAAATAATATAAGATTTTGAATATTACCCCATCATTAACTTTATTAATTTCGAGAAGAATTGTAGAAAATGGAGCAGGTACTGGATGAACAGTATACCCCCCTCTCTCATCAAATATTGCCCACGGAGGTAGATCAGTTGATTTAGCTATTTTTTCTTTACATTTAGCTGGTATTTCATCAATTTTAGGAGCAATAATTTTATTACCACAATTATTAATATACGAGTAAATGGACTATCCTTTGATCAAATACCTCTATTTGTTTGATCTGTTGGAATTACAGCTCTTTTACTTTTACTTTCTTTACCAGTTTTAGCAGGTGCTATTACTATACTTTTTAACAGATTCGAAATTTTAAATACTTCTTTTTTTGACCCAGCTGGAGGAGGAGATCCAATTTTATATCAACATTTATTTTGATTTTTTGGGCATCCAGAAGTTTACATTTTAATTTTACCTGGATTTGGTATAATTTCCCATATTATTTCCCAAGAAAG
>FTWCV3HB4


ACGAATAAATAATATAAGATTCTGAATATTCCCCCATCATTAACTTTATAATTTCGAGAAGAATTGTAGAAAATGGAGCAGGTACTGGATGAACAGTATACCCCCCTCTTTCATCTAATATTGCTCATGGAGGAAGATCAGTTGATTTAGCTATTTTTCTTTACATTTAGCTGGAATTTCATCAATTTTAGGGGCAATCAATTTTATTACTACGATTATTAATATACGAGTAAATGGATTAACTTTTGATCAAATACCTTTATTTGTTTGATCTGTTGGAATTACAGCTCTTTTATTATTACTTTCTCTACCAGTTTTAGCAGGTGCTATTACTATACTTTTAACAGACCGAAATCTTAATACTTCTTTTTTGATCCAGCTGGAGGAGGAGATCCAATTTTATATCAACATTTATTTTGATTTTTGGTCACCCTGAAGTTTATATTTTAA
>FTWCV4IMW8B


CGAATAAATAATATAAGATTCTGAATATTACCCCCATCATTAACTTTATTAATTTCGAGAAGAATTGTAGAAAATGGAGCAGGTACTGGATGAACAGTATACCCCCCTCTTTCATCTAATATTGCTCATGGAGGAAGATCAGTTGATTTAGCTATTTTTTCTTTACATTTAGCTGGAATTTCATCAATTTTAGGGGCAATCAATTTTATTACTACGATTATTAATATACGAGTAAATGGATTAACTTTTGATCAAATACCTTTATTTGTTTGATCTGTTGGAATTACAGCTCTTTTATTATTACTTTCTCTACCAGTTTTAGCAGGTGCTATTACTATACTTTTAACAGACCGAAATCTTAATACTTCTTTTTTTGATCCAGCTGGAGGAGGAGATCCAATTTTTATATCAACATTTTATTTTGATTTTTTGGTCACCCTGAAGTTTATATTTTAATTCTTCCTGGAT
>FTWCV2HFDEG


AATAAATAATATAAGATTCTGAATATTACCCCCATCATTAACTTTATTAATTTCGAGAAGAATTGTAGAAAATGGAGCAGGTACTGGATGAACAGTATACCCCCCTCTTTCATCTAATATTGCTCATGGAGGAAGATCAGTTGATTTAGCTATTTTTTCTTTACATTTAGCTGGAATTTCATCAATTTTAGGGGCAATCAATTTTATTACTACGATTATTAATATACGAGTAAATGGATTAACTTTTGATCAAATACCTTTATTTGTTTTGATCTGTTGGAATTACAGCTCTTTTATTATTACTTTCTCTACCAGTTTTAGCAGGTGCTATTACTATACTTTTAACAGACCGAAATCTTAATACTTCTTTTTTTGATCAAGCTGGAGGAGGAGATCCAATTTTATATCAACATTTATTTTGATTTTTGGTCACCCTGAAGT
>FTWCV5I59SS


TAAATAATATAAGATTCTGATATTACCCCCATCATAACTTTATTAATTTCGAGAAGAATTGTAGAAAATGGAGCAGGTACTGGATGAACAGTATACCCCCCTCTTTCATCTAATATTGCTCATGGAGGAAGATCAGTTGATTTAGCTATTTTTTCTTTACATTTAGCTGGAATTTCATCAATTTTAGGGGCAATCAATTTTATTACTACGATTATTAATATACGAGTAAATGGATTAACTTTTGATCAAATACCTTTATTTGTTTGATCTGTTGGAATTACAGCTCTTTTATTATTACTTTCTCTACCAGTTTTAGCAGGTGCTATTACTATACTTTTAACAGACCGAAATCTTAATACTTCTTTTTTTGATCCAGCTGGAGGAGGGGATCCAATTTTATATCAACAT
>FTWCV6JYUFU


AGATTCTGAATATTACCCCATCATTAACTTTATTAATTTCGAGAAGAATTGTAGAAAATGGAGCAGGTACTGGATGAACAGTATACCCCCTCTTTCATCTAATATTGCTCATGGAGGAAGATCAGTTGATTTAGCTATTTTTCTTTACATTTAGCTGGAATTTCATCAATTTTAGGAGCAATCAATTTTATTACTACGATTATTAATATACGAGTAAATGGATTAACTTTTGATCAAATACCTTTATTTGTTTGATCTGTTGGAATTACAGCTCTTTTATTATTACTTTCTCTACCAGTTTTAGCAGGTGCTATTACTATACTTTTAACAGACCGAAATCTTAATACTTCTTTTGATCCAGCTGGAGGAGGAGATCCAATTTTATATC
>FTWCV5I6BKU


CTGAATATTACCCCCATCATTAACTTTATTAATTTCGAGAAGAATTGTAGAAAATGGAGCAGGTACTGGATGAACAGTATACCCCCCTCTTTCATCTAATATTGCTCATGGAGGAAGATCAGTTGATTTAGCTATTTTTCTTTACATTTAGCTGGAATTTCATCAATTTTAGGAGCAATCAATTTTATTACTACGATTATTAATATACGAGTAAATGGATTAACTTTTGATCAAATACCTTTATTTGTTTGATCTGTTGGAATTACAGCTCTTTTATTATTACTTTCTCTACCAGTTTTAGCAGGTGCTATTACTATACTTTAACAGACCGAAATCTTAATACTTCTTTTGATCCAGCTGGAGGAGGAGATCCAATTTATATCAACATTTATTTGATTTGGTCACCCT
>FTWCV2HGOA


TATTACCCCCATCATTAACTTTATTAATTTCGAGAAGAATTGTAGAAAATGGAGCAGGTACTGGATGAACAGTATACCCCCCTCTCTCATCAAATATTGCCCACGGAGGTAGATCAGTTGATTTAGCTATTTTTTCTTTACATTTAGCTGGTATTTCATCAATTTTAGGAGCAATTAATTTTATTACCACAATTATTAATATACGAGTAAATGGACTATCCTTTGATCAAATACCTCTATTTGTTTGATCTGTTGG
>FTWCV3HXDVP


ACCCCCTATCATTAACTTTATAATTTCGAGAAGAATTGTAGAAAATGGAGCAGGTACTGGATGAACAGTATACCCCCCTCTTTCATCTAATATTGCTCATGGAGGAAGATCGGTTGATTTAGCTATTTTTTCTTTACATTTAGCTGAATTTCATCAATTTTAGGAGCAATCAATTTTATTACTACGATTATTAATATACGAGTAAATGGAT
>FTWCV2HIOZH


TAACTTTATAATTTCGAGAAGAATTGTAGAAAATGGAGCAGGTACTGGATGAACAGTATACCCCCCTTTTCATCTAATATTGCTCATGAGAGATCAGTTGATTTAACTATTTTTTCTTTACATTTAGCTGGAATTTCATCAATTTTAGGGGCAATCAATTTTATTACTACGATTATTAATATACGAGTAAATGGATAACTTTGATCAAATACCTTTATTGTTTGATCTGTGGAATTTACAGCTCTTTTATTATTACTTTCTCTACCGTTTTAGCAGGTGCTATTACTATACTTTTAACAGACCAAATCTTAATACTCTTTTTTTGATCCAGCTGGAGGAGGAGATCCAATTTTATATCAACATTTATTTTGATTTTTTGGTCACCCTGAAGTTTATATTTTAATTCTTCCTGGATTTGGAATAATTTCCCATATTATTTCACAAGAAAGTGAAAAAAAAGAAACATTTGGATCTTTAGGAATAATTTA
>FTWCV3H5ZU7


AACTTTATTAATTTCGAGAAGAATTGTAGAAAATGGAGCAGGTACTGGATGAACAGTATACCCCCCTCTTTC
>FTWCV3HPDX


ACTTTATTAATTTCGAGAAGAATTGTAGAAAATGGAGCAGGTACTGGATGAACAGTATACCCCCCTCTTTCATCTAATATTGCTCATGGAGGAAGATCAGTTGATTTAGCTATTTTTTCTTTACATTTAGCTGGAATTTCATCAATTTTTAGGGGCAATCAATTTTATTACTACGATTATTAATATACGAGTAAATGGATTAACTTTTGATCAAATACCTTTATTTGTTTGATCTGTTGGAATTACAGCTCTTTTATTATTACTTTCTTTACCAGTTTTAGCAGGTGCTATTACTATACTTTTAACAGACCGAAATCTTAATACTTCTTTTTTTGATCCAGCTGGAGGAGGAGATCCAATTTTATATCAACATTTATTTTGATTTTTTGGTCACCCTGAAGTTTATATTTTAATTCTTCCTGGATTTGGAATAATTTCCCATATTATTT
>FTWCV5JDYIE


TTATTAATTCGAGAAGAATTGTAGAATGGAGCAGGTACTGGATGAACAGTATACCCCC
>FTWCV6JZK90


TTATTAATTTCGAGAAGAATTGTAGAAAATGGAGCAGGTACTGGATGAACAGTATACCCC
>FTWCV6JSDU4


ATTAATTTCGAGAAGAATTGTAGAAAATGGAGCAGGTACTGGATGAACAGTATACCCCCCTCTTTCATCTAATATTGCTCATGGAGGAAGATCAGTTGATTTAGCTATTTTTCTTTACATTTAGCTGGAATTTCATCAATTTTAGGGGCAATCAATTTTATTACTACGATTATTAATATACGAGTAAATGGATTAACTTTTGATCAAATACCTTTTATTTTGTTTTGTATTCTTGTTTGGTAATTTACTAGTCTTCTTTTATTATTACTTCTCTACCAGTTTAGCAGGTGCTATTACTATACTTTTAACAGAC
>FTWCV6JWKST


TAATTTCGAGAAGAATTGTAGAAAATGGAGCAGGTACTGGATGAACAGTATACCCCCCTCTTTCATCTAATATTGCTCATGGAGGAAGATCAGTTGATTTAGCTATTTTTTCTTTACATTTAGCTGGAATTTCATCAATTTTAGGAGCAATCAATTTTATTACTACGATTATTAATATACGAGTAAATGGATTAACTTTTGATCAAATACCTTTATTTGTTTGATCTGTTGGAATTACAGCTCTTTTATTATTACTTTCTCTACCAGTTTTAGCAGGTGCTATTACTATACTTTTAACTAGACCGAAATCTATACTTTTTTTTGTATCCAGCTGGAGGAGGAGATCCAATTTTAATCACATTTATTTGATTTTT
>FTWCV2HL5C0


TAATTTCGAGAAGAATTGTAGAAAATGGAGCAGGTACTGGATGAACAGTATACCCCCCTTTTCATCTAATATCGCTCATGGAGGAAGATCAGTTGATTTAGCTATTTTTTCTTTACATTTAGCTGGAATTTCATCAATTTTAGGAGCAATCAATTTTATTACTACGATTATTAATATACGAGTAAAATGGATTACTTTTGATCAAATACCTTTATTTGTTTGATCTGTTGGAATTACAGCTCTTTTATTATTACTTTCTCTACCAGTTTTAGCAGGTGCTATTACTATACTTTTTAACAGACCGAAATCTTAATACTCTTTTTTTTGATCCAGCTGGAGGAGGAGATCCAATTTTATATCAACATTTTATTTTGATTTTTTGGTCACCCTGAAGTTTATATTTTAATTCTTCCTGGATTTGGAATAATTTCCCATATTATTTCACAAGAAAGTGGAAAAAAAGAAACATTTGGATCTTTAGGA
>FTWCV2HCEEB


AATTTCGAGAAGAATTGTAGAAATGGAGCAGGTACTGGATGAACAGTATACCC
>FTWCV6JSHGU


ATTTCGAGAAGAATTGTAGAAAATGGAGCAGGTACTGGATGAACAGTGTACCCCCCTCTTTCATCTAATATTGCTCATGGAGGAAGATCAGTTGATTTAGCTTATTTTTCTTTACATTTAGCTGGAATTTCATCAATTTTAGGGGCAATCAATTTTATTACTACGATTATTAATATACGAGTAAATGGATTAACTTTTGATCAAATACCTTTATTTGTTTGATCTGTTGGAATTACAGCTCTTTATTATTACTTTCTCTACCAGTTTTAGCAGGTGCTATTACTATACTTTTAACAGACCGAAATCTTAATACTTTCTTTTGATCCAGCTGGAGGAGGAGATCCAATTTATATCAACATTTATTTTGTATTTTGGTCACCCTGAAGTTTATATTTAATTCTTCCTGGATTTGGAATAATTCCCATATTATTT
>FTWCV6J043Q


ATTTCGAGAAGAATTGTAGAAAATGGAGCAGGTACTGGATGAACAGTATACCCCCCTCTTTCATCTAATATTGCTCATGGAGGAAGATCAGTTGATTTAGCTATTTTTCTTTACATTTAGCTGGAATTTCATCAATTTTAGGAGCAATCAATTTTATTACTACGATTATTAATATACGAGTAAATGGATTAACTTTTGATCAAATACCTTTATTTGTTTGATCTGTTGGAATTACAGCTCTTTTATTATTACTTTCTCTACCAGTTTTAGCAGGTGCTATTACTATACTTTTAACAGACCGAAATCTTAAT
>FTWCV5JFKAR


ATTTCGAGAAGAATTGTAGAAAATGGAGCAGGTACTGGATGAACAGTATACCCCCCTCTTTCATCTAATATTGCTCATGGAGGAAGATCAGTTGATTTAGCTATTTTTTTCTTTACATTTAGCTGGAATTTCATCAATTTTAGGAGCAATCAATTTTATTACTACGATTATTAATATACGAGTAAATGGATTAACTTTTGATCAAATACCTTTATTTGTTTGATCTGTT
>FTWCV5I92I8


TTTCGAGAAGAATTGTAAGAAAATGGAGCAGGTACTGGATGAACAGTACTACCCCCTCTTTCATCTAATATTGCTCATGGA
>FTWCV3H2WE2


TTCGAGAAGAATTGTAGAAAATGGAGCAGGTACTGGATGAACAGTATACCCCCCTCTTTCATCTAATATTGCTCATGGAGGAAGATCAGTTGATTTAGCTATTTTTTCTTTTACATTTAGCTGGAATTTCATCAATTTTTAGGAGCAATCAATTTTATTACTACGATTATTAATATACGAGTAAATGGATTAACTTTTGATCAAATACCTTTATTTGTTTGATCTGTTGGAATTACAGCTCTTTTATTATTACTTTCTCTACCAGTTTTAGCAGGTGCTATTACTATACTTTTAACTAGACCGAAATCTTAATACTTCTTTTTTGTATCCAGCTGGAGGAGGAGATCCAATTTTATATCAACATTTATTTTGATTTTT
>FTWCV3H2I7J


TTCGAGAAGAATTGTAGAAAATGGAGCAGGTACTGGATGAACAGTATACCCCCCTCTTTCATCTAATATTGCTCATGGAGGAAGATCAGTTGATTTAGCTATTTTTTCTTTACATTTAGCTGGAATTTCATCAATTTTAGGAGCAATCAATTTTATACTACGATTATTAATATACGAGTAAATGGATTAACTTTTGATCAAATACCTTTATTTGTTTGATCTGTTGGAATTACAGCTCTTTTATATTACTTTCTCTACCAGTTTTAGCAGGTGCTATTACTATACTTTTAACAGACCGAAATCTTAATACTCTTTTTTGTATCCAGCTGGAGGAGGAGA
>FTWCV6J03BK


TCGAGAAGAATTGTAGAAAATGGAGCAGGTACTGGATGAACAGTATACCCCCTCTTTCATCTAATATTGCTCATGGAGGAAGATCAGTTGATTTAGCTATTTTTTCTTTACATTTAGCTGGAATTTCATCAATTTTAGGAGCAATCAATTTTATTACTACGATTATTAATATACGAGTAAATGGATTAACTTTTGATCAAATACCTTTATTTGTTTGATCTGTTGGAATTACAGCTCTTTTATTATTACTTTCTCTACCAGTTTTAGCAGGTG
>FTWCV6JZ390


TCGAGAAGAATTGTAAGAAAATGGAGCAGGTACTGGATGAACAGTACTACCCCCCTCTTTCATCTAATATTGCTCATGGAGGAAGATCAGTTGATTTAGCTATTTTTCTTTACATTT
>FTWCV6JSKEV


CGAGAAGAATTGTAGAAAATGGAGCAGGTACTGGATGAACAGTATACCCCCCTCTTTCATCTAATATTGCTCATGGAGGAAGATCAGTTGATTTAGCTTTTTTTCTTTACATTCAGCTGGAATTTCATCAATTTTAGGAGCAATCAATTTTATTACTACGATTATTAATATACGAGTAAATGGATTAACTTTTGATCAAATACCTTTATTTGTTTGATCTGTTGGAATTACAGCTCTTTTATTATTACTTTCTCTACCAGTTTTAGCAGGTGCTATTACTATACTTTTAACAGACCGAAATCTTAATACTTCTTTTTTTGATCCAGCTGGAGGAGGAGATCCAATTTTATATCAACATTTATTTTGATTTTTTGGTCACCCTGAAGTTTATATTTTAATTCTTCCTGGATTTGGAATAATTTCCCATATTATTTCACAAGAAA
>FTWCV6JQT7Y


CGAGAAGAATTGTAGAAAATGGAGCAGGTACTGGATGAACAGTATACCCCCCTCTTTCATCTAATATTGCTCATGGAGGAAGATCAGTTGATTTAGCTATTTTTTCTTTACATTTAGCTGGAATTTCATCAATTTTAGGAGCAATCAATTTTATTACTACGATTATTAATATACGAGTAAATGGATTAACTTTTGATCAAATACCTTTATTTGTTTGATCTGTTGGAATTACAGCTCTTTTATTATTACTTTCTCTACCAGTTTTAGCAGGTGCTATTACTATACTTTTAACAGACCGTAAATCTTAATACTTCTTTTTTTTGATCCAGCTGGAGGAGGAGATCCAATTTTATATCTACATTTTATTTTGATTTTTTG
>FTWCV5JC3PZ


AGAAGAATTGTAGAAATGGAGCAGGTACTGGATGAACAGTGTACCCC
>FTWCV3H0I9U


GAAGAATTGTAGAAAATGGAGCAGGTACTGGATGACAGTATACCCCCCTACTCTCATCAAATATTGCCCACGGAGGTAGATCAGTTGATTTAGCTATTTTTTCTTTACATTTAGCTGGTAATTTACATCATTTTAGGAGCAATTAATTTTATTACCACAATTATTAATATACGAGTAAATGGACTATCCTTTGATCAAATACCTCTATTTGTTTGATCTGTTGGAATTACAGCTCTTTTACTTTTACTTTCTTTACCAGTTTTTAGCAGGTGCTATTACTATACTTTTACAGATCGAAATTTAAATACTTCTTTTTTTGTCCCAGCTGGAGGAGGAGATCCAATTTTATATCAACATTTATTTTGATTTTTTGG
>FTWCV2HEWPW


AATTGTAGAAAATGGAGCAGGTACTGGATGAACAGTATACCCCCCTCTTTCATCTAATATTGCTCATGGAGGAAGATCAGTTGATTTAGCTATTTTTTCTTTACATTTAGCTGGAATTTCATCAATTTTAGGAGCAATCAATTTTATTACTACGATTATTAATATACGAGTAAATGGATTAACTTTTGATCAAATACCTTTATTTGTTTGATCTGTTGGAATTACAGCTCTTTTATTATTACTTTCTCTACCAGTTTTAGCAGGTGCTATTACTATACTTTTAACAGACCGAAATCTTAATACTTCTTTTTTTGATCCAGCTGGAGGAGGAGATCCAATTTTATATCAACATTTATTTTGATTTTTTGGTCACCCTGAAGTTTATATTTTAATTCTTCCTGGATTTGGAATAATTTCCCATATTATTTCAC
>FTWCV3H8US


AATTGTAGAAAATGGAGCAGGTACTGGATGAACAGTATACCCCCCTTTTTCATCTAATATTGCTCATGGAGGAAGATCAGTTTGATTTTAGCTATTTTTTTCTTTTACATTTTAGCTGGAATTTCATCAATTTTTAGGAGCAATCATTTTTATTACTACGATATTAATATACGAGTAAATGGATTAACTTTTTGATCAAATACTTTATTTGTTTTGATCTGTTGGAATTTACAGCTCTTTTTATTATTACTTTTCTCTACCCGTTTTTAGCAGGTGCTATTACTATACTTTTTAACAGACCGAAATCTTAATACTTCTTTTTTTTGATCCAGCTGGAGGAGGAGATCCAATTTTATATCAACATTTATTTTGATTTTTTGGTCACCCTGAAGTTTATATTTTAATTCTTCCTGGATTTGGAATAATTTACCCATATTATTTCACAAGAAAGTGGAAAAAAA
>FTWCV4IIPW3


ATTGTAGAAAATTGGTAGCAGGTACTGGATGAACAGTATACCCCCCTCTCTCATCAAATATTGCCCACGGAGGTAGATCAGTTGATTTAGCTATTTTTTCTTTACATTTAGCTGGTATTTCATCAATTTTTAGGAGCAATTAATTTTATTACACAATTATTAATATACGAGTAAAATGGACTATCCTTTGATCAAATACCTCTATTTGTTTGATCTGTTGGAATTACAGCTCTTTTACTTTTACTTTCTTTACCAGTTTTAGCAGGTGCTATTACTATACTTTTAACAGATCGAAATTTAAATACTTCTTTTTTTGACCCAGCTGG
>FTWCV4IIWXZ


ATTGTAGAAATGGAGCAGGTACTGGATGAACAGTATACCCCCCTCTCTCATCAAATATTGCCCACGGAGGTAGATCAGTTGATTTAGCTATTTTTTTCTTTACATTTAGCTGGTATTTCATCAATTTTTAGGAGCAATTTAATTTTATTACCACAATTATTAATATACGAGTAAATGGACTATCCTTTGATCAAATACCTCTATTTGTTTGATCTGTTGGAATTACAGCTCTTTTACTTTTACTTTCTTTACCAGTTTTAGCAGGTGCTATTACTATACTTTTAACAGATCGAAATTTAAATACTTCTTTTTTGACCCAGCTGGAGGAGGAGATCCAATTTTATATCAACATTTATTTTGATTTTTGGACATCCAGAAGTTTACATTTTAATTTTACCTGGATTTGGTATAATTTCCCATATTATTTCCCAAGAAAGAGGTAAAAAG
>FTWCV4IITSH


ATTGTAGAAAATGGAGCAGGTACTGGATGAACAGTATACCCCCCTCTTCATCTAATTATGCTCATGGAGGAAGATCAGTTGATTTAGCTATTTTTTTCTTTACATTTAGCTGATTTTCATCATTTTAGGAGCAATCAATTTTATTACTACGATTATTAATATACGAGTAAATGGATTAACTTTTGATCAAATACCTTTTTGTTTGATCTGTTGGAATTACAGCTCTTTTATTATTACTTTCTCTACCAGTTTTAGCAGGTGCTATTACTATACTTTTACAAGACGAAATCTTAATACTTCTTTTTT
>FTWCV5I4BEN


GTAGAAAATGGAGCAGGTACTGGATGAACAGTATACCCCCCTCTTTCATCTAATATTGCTCATGGAGGAAGATCAGTTGATTTAGCTATTTTTCTTTACATTTAGCTGGAATTTCATCAATTTTAGGAGCAATCAATTTTATTACTACGATTATTAATATACGAGTAAATGGATTAACTTTTGATCAAATACCTTTATTTGTTTGATCTGTTGGAATTACAGCTCTTTTATTTATTTACTTTCTCTACCAGTTTTAGCAGGTGCTATTACTATACTTTAACAGACCGAAATCTTAATACTTCTT
>FTWCV6J2TC3


AGAAAATGGAGCAGGTACTGGATGAACAGTACACCCCCCTCTTTCATCTAATATTGCTCATGGAGGAAGATCAGTTGATTTAGCTATTTTCTTTACATTTAGCTGGAATTTCATCAATTTAGGAGCAATCAATTTATTACTACGATTA
>FTWCV6J2AOO


AAATGGAGCAGGTACTGGATGAACAGTATACCCCCTCTTTCATCTAATATTGCTCATGGAGGAAGATCAGTTGATTTAGCCTATTTTTTCTTACATTTAGCTGGAATTTCATCAATTTTAGGAGCAATCAATTTTATTACTACGATTATTAATATACGAGTAAATGGATTAACTTTTGATCAAATACCTTTATTTGTTTGATCTGTTGGAATTACAGCTCTTTTATTATTACTTTCTCTACCAGTTTTAGCAGGTGCTATTACTATACTTTTAACAGACCGAAATCTTAATACTTTTTTTTTGATCCAGCTGGAGGAGGAGATCCAATTTTATATCAACATTTATTTTGATTTTTTTGGTCACCCTGAAGTTTATATTTTAATTCTTCCTGGATTTGGAA
>FTWCV2HB3YV


AAATGGAGCAGGTACTGGATGAACAGTATACCCCCTCTTTCATCTAATATTGCTCATGGAGGAAGATCAGTTGATTTTAGCTATTTTTTTCTTTACATTTAGCTGGAATTTCATCAATTTTTAGAGCAATCAATTTTATTACTACGATTATTAATATACGAGTAAATGGATTAACTTTTTGATCAAATACCTTTATTTGTTTTGATCGTTTGGAATACAGCTCTTTTTATTATTACTTTCTCTACCAGTTTTAGCAGGTGCTATTACTATACTTTTAACAGACCGAAATCTTAATACTCTTTTTTTTGATCCAGCTGGAGGAGGAGATCCAATTTTATATCAACATTTATTTTGATTTTTTGGTCACCCTGAAGTTTATATTTTAATTCTTCCTGGATTTGGAATAAT
>FTWCV6JYSRB


GGAGCAGGTACTGGATGAACAGTATACCCCCCTCTTTCATCTAATATTGCTCATGGAGGAAGATCAGTTGATTTAGCTATTTTTTCTTTTACATTTAGCTGGAATTTCATCAATTTTAGGAGCAATCAATTTTATTACTACGATTATTAATATACGAGTAAATGGATTAACTTTTGATCAAATACCTTTATTTGTTTGATCTGTTGGAATTACAGCTCTTTTATTATTACTTTCTCTACCAGTTTTAGCAGGTGCTATTACTATACTTTTAACTAGACCGAAATCTTAATACTTCTTTTTTTGTATCCAGCTGGAGGAGGAGATCCATTTTATATCAACATTTATTTTG
>FTWCV5I8SKD


GAGCAGGTACTGGATGAACAGTATACCCCCCTCTTTCATCTAATATTGCTCATGGAGGAAGATCAGTTGATTTAGCTATTTTTTCTTTACATTTAGCTGGAATCTCATCAATTTTAGGGGCAATCAATTTTATTACTACGATTATTAATATACGAGTAAATGGATTAACTTTTGATCAAATACCTTTATTTGTTTGATCTGTTGGAATTACAGCTCTTTTATTATTACTTTCTCTACCAGTTTTAGCAGGTGCTATTACTATACTTTTAACAGACCGAAAT
>FTWCV2HEHC9


ATGAACAGTAACCCCCTCTTTCATCTAATATTGCTCATGGAGGAAGATCAGTTGATTTTAGCTATTTTTTTCTTTACATTTTAGCTGGAATTTCATCAATTTTAGGAGCAATCAATTTTATTACTACGATTATTAATATACGAGTAAATGGATTAACTTTTGATCAAATACCTTTATTTGTTTGATCTGTTGGAATTACAGCTCTTTTATTATTACTTTCTCTACCAGTTTTAGCAGGTGCTATTACTATACTTTTAACAGACCGAAATCTTAATACTTCTTTTTTTGATCCAGCTGGAGGAGGAGATCCAATTTTATATCAACATTTATTTTGATTTTTTGGTCACCCTGAAGTTTATATTTTAATTCTTCCTGGATTTGGAATAATTTCCCATATTATTTCACAAGAAAGTGGAAAAAAAGAAACATTTGGATCTTTAGGAATAATTTATGC
>FTWCV5I67Y6


ATGAACAGTATACCCCCTCTTTCATCTAATATTGCTCATGGAGGAAGATCAGTTGATTTAGCTATTTTTCTTTACATTTAGCTGGAATTTCATCAATTTTAGGAGCAATCAATTTTATTACTACGATTATTAATATACGAGTAAATGGATTAACTTTTGATCAAATACCTTTATTTGTTTGATCTGTTGGAATTACAGCTCTTTTATTATTACTTTCTCTACCAGTTTTAGCAGGTGCTATTACTATACTTTTAACAGACCGAAATCTTAATACTCTTTTTTTGATCCAGCTGGAGGAGGAGATCCAATTTTTATATCAACATTTATTTTGATTTTTTGGTCACCCTGAAGTTTATATTTTAATTCTTCCTGGATTTGGAATAATTTCCCATATTATTTCACAAGAAAGTGGAAAAAAAGAAACATTTGGATCTTTAGGAATAATTTATGCTATAATAGCAATTGGATTATTAGGATTTGTAGTATGAGCTCATCATATATTTACAGTAGGTATAGATATTGATACACGAGCT
>FTWCV6J0J4H


GTATACCCCCCTCTTTCATCTAATATTGCTCATGGAGGAAGATCAGTTGATTTAGCTATTTTTTTCTTTACATTTAGCTGGAATTTCATCAATTTTAGGAGCAATCAATTTTATTACTACGATTATTAAATATACGAGTAAATGGATTAACTTTTGATCAAATACCTTTATTTGTTTGATCTGTTGGAATTACAGCTCTTTTATTATTACTTTCTCTACCAGTTTTAGCAGGTGCTATTACTATACTTTTAACAGACCGAAATCTTAATACTCCTTTTTTTGATCCAGCTGGAGGAGGAGATCATTTTATATCAACATTTATTTTGATTTTTTGTCACCCTGAAGTTTA
>FTWCV5I7ZXT


GTATACCCCCCTCTTTCATCTAATATTGCTCATGGAGGAAGATCAGTTGATTTAGCTATTTTTTTCTTTACATTTAGCTGGAATTTCATCAATTTTAGGAGCAATCAATTTTATTACTACGATTATTAATATACGAGTAAATGGATTAACTTTTGATCAAAATACCTTTATTTGTTTGATCTGTTGGAATTACAGCTCTTTTATTATTACTTTCTCTACCAGTTTTAGCAAGGTGCTATTACTATACTTTACAGACCGAAATCTTAATACTCCTTTTTTTGATCCAGCTGGAGGAGGAGATCCAATTTTATATCAACATTTATTTTGATTTTTTGGTCACCCTGAAGTTTAATTTTAATCTTCTTGGATTT
>FTWCV4IP8SC


ATACCCCCCTCTTTCATCTAATATTGCTCATGGAGGAAGATCAGTTGATTTAGCTATTTTTTCTTTACATTTAGCTGGAATTTCATCAATTTTAGGAGCAATCAATTTTATTACTACGATTATTAATATACGAGTAAATGGATTAACTTTTGATCAAATACCTTTATTTGTTTGATCTGTTGGAATTACAGCTCTTTTATTATTACTTTCTCTACCAGTTTTAGCAGGTGCTATTACTATACTTTTAACAGACCGAAATCTTAATACTTCTTTTTTGATCCAGCTGGAGGAGGAGATCCAATTTTATATCAACATTTATTTTGATTTTTTGGTCACCCTGAAGTTTATATTTTAATTCTTCCTGGATTTGGAATAATTTCCCATATTATTTCACAAG
>FTWCV4IQC0M


ATACCCCCCTCTTTCATCTAATATTGCTCATGGAGGAAGATCAGTTGATTTAGCTATTTTTTTCTTTACATTTAGCTGGAATTTCATCAATTTTAGGAGCAATCAATTTTATTACTACGATTATTAATATACGAGTAAATGGATTAACTTTTGATCAAATACCTTTATTTGTTTGATCTGTTGGAATTACAGCTCTTTTATTATTACTTTCTCTACCAGTTTTAGCAGGTGCTATTACTATACTTTTAACAGACCGAAATCTTAATACTTCTTTTTTTGATCCAGCTGGAGGAGGAGATCCAATTTTATATCAACATTTATTTTGATTTTTTGG
>FTWCV5I79DQ


TACCCCCCTCTTTCATCTAATATTGCTCATGGAGGAAGATCAGTTGATTTAGCTATTTTTTCTTTACATTTAGCTGGAATTTCATCAATTTTAGGAGCAATCAATTTTATTACTACGATTATTAATATACGAGTAAATGGATTAACTTTTGATCAAAATACTTTATTTGTTTGATCTGTTGGAATTACAGCTCTTTTATTATTACTTTCTCTACCAGTTTTAGCAGGTGCTATTACTATACTTTTAACAGACCGAAATCTTAATACTTCTTTTTTTGATCCAGCTGGAGGAGGAGATCCAATTTTATATCAACATTTATTTTGATTTTTTGGTCACCCTGAAGTTTATATTTTATCTTCCTGGATTTGGAATAATTTCCCATATTATTTCACAAGAAAGTGAAAAAAAGAAAATTTGGATCTTTAGGATAATTTAGCTATAATAGCAATTGGATTATTAGGATTTGTAGTATGAGCTCATCATATATTTACAGTAGGTATAGATATTGATACACGAGCTTATTTTACTCCGCAACTATAATTATTG
>FTWCV6JTQ6W


ACCCCCCTTTTCATCTAATATTGCTCATGGAGGAAGATCAGTTGATTTAGCTATTTTTTCTTTACATTTAGCTGGAATTTCATCAATTTTTAGGAGCAATCAATTTTATTACTACGATTATTAATATACGAGTAAATGGATTAACTTTTGATCAAATACCTTTATTTGTTTGATCTGTTGGAATTACAGCTCTTTTATTATTACTTTCTCTACCAGTTTTAGCAGGTGCTATTACTATACTTTTAACAGACCGAAATCTTAATACTTCTTTTTTTGATCCAGCTGGAGGAGGAGATCCAATTTTATATCAACATTTATTTTGATTTTTTGGTCACCCTGAAGTTTATATTTTAATTCTTCCTGGATTTGGAATAATCCCATATTATTTCACAAGAAAGTGGAAAAAAAAGAAACATTTGGATCTTTAGGAATAATTTATGCTATAATAGCAATTGGATTAT
>FTWCV3HZH0


ACCCCCCTCTTTCATCTAATATTGCTCATGGAGGAAGATCAGTTGATTTAGCTATTTTCTCTTTACATTTAGCTGGAATTTCATCAATTTTAGGGGCAATCTAATTTTATTACTACGATTATTAATATACGAGTAAATGGATAACTTTTGATCAAATACCTTTATTTGTTTGATCTGTTGGAATACAGCTCTTTTTATTATTACTTTCTCTACCGTTTTAGCAGGTGCTATTACTATACTTTTAACAGACCGAAATCTTAATACTTCTTTTTTTGATCCAGCTGGAGGAGGAGATCCAATTTTATATCAACATTTTATTTTGATTTTTTGGTCACCCTGAAGTTTATATTTTAATTCTTCCTGGATTTGGAATAATCCCATATTATTTCACAAGAAAGTGGAAAAAAAGAAACATTTGGATCTTTAGGAATAATTTATGCTATAATAG
>FTWCV3HZZ2B


ACCCCCCTTTTCATCTAATATTGCTCATGGAGGAAGATCAGTGATTTAGCTATTTTTCTTTACATTTAGCTGGAATTTCATCAATTTTTAGGAGCAATCAATTTTATTACTACGATTATTAATATACGAGTAAATGGATTAACTTTTGATCAAATACCTTTATTTGTTTGATCTGTTGGAATTACAGCTCTTTTATTATTACTTTCTCTACCAGTTTTAGCAGGTGCTATTACTATACTTTTAACAGACCGAAATCTTAATACTTCTTTTTTGATCCAGCTGGAGGAGGAGATCCTAATTTTATATCAACATTTATTTTGTATTTTTTGGTCACCCTGAAGTTTATTTTTATTCTTCCTGGATTTGGAATATCCCATATTATTTCACAAGAAAGTGAAAAAAGAAAACAATTTGGATCTTTAGGAAT
>FTWCV6JZ2AD


ACCCCCCTCTTTCATCTAATATTGCTCATGGAGGAAGATCAGTTGATTTAGCTATTTTCTTTACATTTAGCTGGAATTTCATCAATTTTAGGAGCAATCAATTTTATTACTACGATTATTAATATACGAGTAAATGGATTAACTTTTGATCAAATACCTTTATTTGTTTGATCTGTTGGAATTACAGCTCTTTTATTATTACTTTCTCTACCAGTTTTAGCAGGTGCTATTACTATACTTTTAACAGACCGAAATCTTATACTTTCTTTTGATCCAGCTGGAGGAGGAGATCCTAATTTTATATCAAACAATTTAATTTTGTATTTTGGTCACCCT
>FTWCV4INQV9


CCCCCTCTTTCATCTAATATTGCTCATGGAGGAAGATCAGTTGATTT
>FTWCV2HJUF8


CCCCCTCTTTCATCTAATATTGCTCATGGAGGAAGATCAGTTGATTTAGCTATTTTCTTTACATTTAGCTGGAATTTCATCAATTTTAGGAGCAATCAATTTTATTACTACGATTATTAATATACGAGTAAATGGATTAACTTTTGATCAAATACCTTTATTTGTTTGATCTGTTGGAATTACAGCTCTTTATTATTACTTTCTCT
>FTWCV6JTOWF


CCCCCTCTTTCATCTAATATTGCTCATGGAGGAAGATCAGTTGATTTAGCTATTTTCTTTACATTTAGCTGGA
>FTWCV2HD8KJ


CCCCCTCTTTCATCTAATATTGCTCATGGAGGAAGATCAGTTGATTTAGCTATTTCTTACATTTAGCTGGAATTTCATCAATTTAGGAGCAATCAATTTATTACTACGATTATTAATATAC
>FTWCV5JBV7T


CCCCTCTTTCATCTAATATTGCTCATGGAGGAAGATCAGTTGATTTAGCTATTTTCTTTACATTTAGCTGGAATTTCATC
>FTWCV3H49KK


CCCCTCTTTCATCTAATATTGCTCATGGAGGAAGATCAGTTGATTTAGCTTATTTCTTTACATTTAGCTGGAATTTCATCAATTTTAGGAGCAATCAATTTATTACTACGATTATTAATATACGAGTAAATGGATTAACTTTGATCAAATA
>FTWCV4INWI6


CCCTCTTTCATCTAATATTGCTCATGGAGGAAGATCAGTTGATTTAGCTATTTTTTCTTTACATTTAGCTGGAATTTCATCAATTTTAGGAGCAATCAATTTTATTACTACGATTATTAATATACGAGTAAATGGATTAACTTTTGATCAAATACCTTTATTTGTTTGATCTGTTGGAATTACAGCTCTTTTATTATTACTTTCTCTACCAGTTTTAGCAGGTGCTATTACTATACTTTTAACAGACCGAAATCTTAATACTTCTTTTTTTGATCCAGCTGGAGGAGGAGATCCAATTTTATATCAACATTTATTTTGATTTTTTGTCACCCTGAAGTTTATATTTTAATTCTTCCTGGATTTGGAATAATTTCCCATATTATTTCACAAGAAAGTGGAAAAAAAGAAACATTTGATCTTTAG
>FTWCV2HLX43


CCTCTTTCATCTAATATTGCTCATGGAGGAAGATCAGTTGATTTAGCTATTTTTCTTTACATTTAGCTGGAATTTCATCAATTTTAGGAGCAATCAATTTTATTACTACGATTATTAATATACGAGTAAATGGATTAACTTTTGATCAAATACCTTTATTTGTTTGATCTGTTGGAATTACAGCTCTTTTATTATTACTTTCTCTACCAGTTTTAGCAGGTGCTATTACTATACTTTTAACAGACCGAAATCTTAATACTTCTTTTTGATCCAGCTGGAGGAGGAGATCCAATTTTATATCAACATTTATTTTGTATTTTGGTCACCCTGAAGTTTATATTTAATTCTTCCTGGATTTGGAATAATTCCCATATTATTTCACAAGAAAGT
>FTWCV2HFT2Z


TCATCTAATATTGCTCATGGAGGAAGATCAGTTGATTTAGCTATTTTTTCTTTACATTTAGCTGGAATTTCATCAATTTTAGGAGCAATCATTTTTATTACTACGATTATTAATATACGAGTAAATGGATTAACTTTTGATCAAATACCTTTATTTGTTTGATCTGTTGGAATTACAGCTCTTTTATTATTACTTTCTCTACCAGTTTTAGCAGGTGCTATTACTATACTTTTAACAGACCGAAATCTTAATACTTCTTTTTTGTATCCAGCTGGAGGAGGAGATCCAATTTTATATCAACATTTATTTTGTATTTTTTGGTCACCCTGAAGTTTATATTTTAATTCTTCCTGGATTTGTATAATTTCCCATATTATTTCACAAGAAAGTGGAAAAAAAGAAAACTTTGGATCTTTAGGAATATTTATGCTATAATAGCAATTGGATTATTAGGATTTGT
>FTWCV6JXIGJ


CATCTAATATTGCTCATGGAGGAAGATCAGTTGATTTAGCTATTTTTTCTTTACATTTTAGCTGGAATTTCATCAATTTTTAGGAGCAATCAATTTTATTACTACGATTATTAATATACGAGTAAATGGATTAACTTTTTGATCAAATACCTTTATTTGTTTGATCTGTTGGAATTACAGCTCTTTTATTATTACTTTCTCTACCAGTTTTTAGCAGGTGCTATTACTATACTTTTAACAGACCGAAATCTTAATACTTCTTTTTTTGATCCAGCTGGAGGAGGAGATCCAATTTTATATCAACATTTATTTTGTATTTTTTGGTCACCCTGAAGTTTATATTTTAATTCTTCCTGGATTTGGAATAATCCCATATTATTTCACAAGAAAGTGGAAAAAAAGAAACATTTGGATCTTTAGGAATAA
>FTWCV2HG0X3


ATCTAATATTGCTCATGGAGGAAGATCAGTTGATTTAGCT
>FTWCV4IMLXA


CTAATATTGCTCATGGAGGAAGTATTCAGTTGATTTAGCTATTTTTTCTTTACATTTAGCTGGAATTTCATCAATTTTAGGGGCAATCAACTTTATTACTACGATTATTAATATACGAGTAAATGGATTAACTTTTGATCAAATACCTTTATTTGTTTGATCTGTTGGAATTACAGCTCTTTTATTATTACTTTCTTTACCAGTTTTAGCAGGTGCTATTACTATACTTTTACAGACCGAAATCTTAATACTTCTTTTTTTGATCCAGCTGGAGGAGGAGATCCAATTTTTATCACATTTATTTTGATTTTTTG
>FTWCV3HXKHX


TTGCTCATGGAGGAAGATCAGTTGATTTTAGCTATTTTTTCTTTTACATTTTAGCTGGAATTTCATCAATTTTAGGGGCAATCAATTTTATTACTACGATTATTAATATACGAGTAAATGGATTAACTTTTGATCAAATACCTTTATTTGTTTGATCTGTTGGAATTACAGCTCTTTTATTATTACTTTCTCTACCAGTTTTAGCAGGTGCTATTACTATACTTTTAACAGACCGAAATCTTAATACTTCTTTTTTGATCCAGCTGGAGGAGGAGATCCAATTTTATATCAACATTTATTTTGATTTTTTGGTCACCCTGAAGTTTATATTTAATTCTTCCTGGATTTGGAATAATTTCCCATATTATTTCACAAGAAAGTGGAAAAAAAGAAACATTT
>FTWCV2HGL6Z


TTGCTCATGGAGGAAGATCAGTTGATTTAGCTATTTTTTCTTTACATTTAGCTGGAATTTCATCAATTTTAGGGGCAATCAATTTTATTACTACGATTATTAATATACGAGTAAATGGATTAACTTTTGATCAAATACCTTTATTTGTTTGATCTGTTGGAATTACAGCTCTTTTATTATTACTTTCTCTACCAGTTTTAGCAGGTGCTATTACTATACTTTTAACAGACCGAAATCTTAATACTTCTTTTTTGATCCAGCTGGAGGAGGAGATCCAATTTTATATCAACATTTATTTTGATTTTTTGGTCACCCTGAAGTTTATATTTTAAT
>FTWCV4IOJ9R


GCTCATGGAGGAAGATCAGTTGATTTAGCTTATTTTTCTTTACATTTAGCTGGAATTTCATCAATTTTAGGAGCAATCAATTTTATTACTACGATTATTAATATACGAGTAAATGGATTAACTTTTGATCAAATACCTTTATTTGTTTGATCTGTTGGAATTACAGCTCTTTTATTATTACTTTCTCTACCAGTTTTAGCAGGTGCTATTACTATACTTTTAACAGACCGAAATCTTAATACTTCTTTTTGATCCAGCTGGAGGAGGAGATCCAATTTTATATCAACATTTATTTTGATTTTGGTCACCCTGAAGTTTATATTTTAATTCTTCCTGGATTTGGAATAATTTCCCATATTATT
>FTWCV6JUKB


GGAGGAAGATCAGTTGATTTAGCTATTTTTTCTTTACATTTAGCTGGAACTTCATCAATTTTAGGGGCGATCAATTTTATTACTACGATTATTAATATACGAGTAAATGGATTAACTTTTGATCAAATACCTTTATTTGTTTGATCTGTTGGAATTACAGCTCTTTTATTATTACTTTCTCTACCAGTTTTAGCAGGTGCTATTACTATACTTTTAACAGACCGAAATCTTAATACTTCTTTTTTGTATCCAGCTGGAGGAGGAGATCCAATTTTATATCAACATTTATTTTGATTTTTTGGTCACCCTGAAGTTTATATTTTA
>FTWCV2HKMNF


AAGATCAGTTGATTTAGCTATTTTTTCTTTACATTTTGCTGGAATTTCATCAATTTTTAGGAGCAATCAATTTTATTACTACGATTATTAATATACGAGTAAATGGATAACTTTTGATCAAATACCTTTATTTGTTTTGATCTGTTGGGAATTACAGCTCTTTTATTATTACTTTCTCTACCAGTTTTAGCAGGTGCTATTACTATACTTTTAACAGACCGAAAATCTTAATACTTCTTTTTTTGATTCCAGCTGGAGGAAAAGGAAGATCCAATTTTATA
>FTWCV5JCK8H


AGATCAGTTGATTTAGCTATTTTTTCTTTACATTTAGCTGGAATTTCATCAATTTTAGGGGCAATCAATTTTATTACTACGATTATTAATATACGAGTAAATGGATTGACTTTTGATCAAATACCTTTATTTGTTTGATCTGTTGGAATTACAGCTCTTTTATTATTACTTTCTCTACCAGTTTTAGCAGGTGCTATTACTATACTTTTAACAGACCGAAATCTTAATACTTCTTTTTTTGATCCAGCTGGAGGAGGAGATCCAATTTTATATCAACATTTATTTTGATTTTTTGGTCACCCTGAAGTTTATATTTTAATTCTTCCTGGATTTGGAATAATTTCCCATATTATTTCACAAGAAAGTGGAAAAAAAGAAACATTTGGATCTTTAGGAATAATTTATGCTATAATAGCAATTGGATTATTAG
>FTWCV3H49K3


TCAGTTGATTTAGCTATTTTTTCTTTACATTTAGCTGGAATTTCATCAATTTTAGGGGCAATCAATTTTATTACTACGATTATTAATATACGAGTAAATGGATTAACTTTTGATCAAATACCTTTATATTTGATCTGTTGGAATTACAGCTCTTTTATTATTACTTTCTCTACCAGTTTTAGCAGGTGCTATTACTATACTTTTAACAGACCGAAATCTTAATACTTCTTTTTTGATCCAGCTGGAGGAGGAGATCCAATTTTATATCAACATTTATTTTGATTTTTGGTCACCCTGAAGTTTATATTTTAATTCTTCCTGGATTTGGAATAATTTCCCATATTATTTCACAAGAAAGTGAAAAAAAAAGAAACATTTGGATCTTTAGGAATAATTTATGCTATAATAGCAATTGGATTAT
>FTWCV6JQK8


AGTTGATTTAGCTATTTTTTTCTTTACATTTAGCTGGTATTTCATCAATTTTAGGAGCAATTAATTTTATTACCACAATTATTAATATACGAGTAAATGGACTATCCTTTGATCAAATACCTCTATTTGTTTGGTCTGTTGGAATTACAGCTCTTTTACTTTTACTTTCTTTACCAGTTTTAGCAGGTGCTATTACTATACTTTTAACAGATCGAAATTTAAATACTTCTTTTTTTGATCAGCTGGAGGAGGAGATCCAATTTTATATCAACATTTATTTTGATTTTTTGGACATCCAGAAGTTTACATTTTAATTTTACCTGGATTTGGTATAATTTCCCATATTATTTCCCAAGAAAGAGGTAAAAAAG
>FTWCV5JEXH3


AGTTGATTTAGCTATTTTTCTTTACATTTAGCTGGTATTTCATCAATTTTAGGAGCAATTAATTTTATTACCACAATTATTAATATACGAGTAAATGGACTATCCTTTGATCAAATACCTCTATTTGTTTGGTCTGTTGGAATTACAGCTCTTTTACTTTTACTTTCTTTACCAGTTTTAGCAGGTGCTATTACTATACTTTTAACAGATCGAAATTTAAATACTTCTTTTTTGTATCCAGCTGGAGGAGGAGATCCAATTTTATATCAACATTTATTTTGATTTTTTGGACATCCAGAAGTTTACATTTTAATTTTCTGATTTGGTATAATTTCCCATATTATTTCCCAAGAAAGAGAAAAGACATTTGGATCTTTGGGGATAATTTATGCTATAATAGCAATTGGATTATTAGGATTTGTAGTATGAGCACATCATATATTTACAGTAGGTATAGATATTGATACACGAGCTTACTTTACTTCTGCAACT
>FTWCV4IKNCP


AGTTGATTTAGCTATTTTTTTCTTTACATTTAGCTGGAATTTCATCAATTTTTAAGGAGTCAATCAATTTTATACTACGATTATTAATATACGAGTAAATGGATTAACTTTTTGATCAAATACCTTTATTGTTTGATCTGTTGGAA
>FTWCV2HDPLN


GTTGATTTAGCTATTTTTCTTTACATTTAGCTGGAATTTCATCAATTTTAGGGGCAATCAATTTTATTACTACGATTATTAATATACGAGTAAATGGATTAACTTTTGATCAAATACCTTTATTTGTTTGATCTGTTGGAATTACAGCTCTTTTATTATTACTTTCTCTACCAGTTTTAGCAGGTGCTATTACTATACTTTTAACAGACCGAAATCTTAATACTTCTTTTTTGTATCCAGCTGGAGGAGGAGATCCAATTTTATATCAACATTTATTTTGATTTTTTGGTCACCCTGAAGTTTATATTTATTCTTCCTGGATTTGGAATAATTTCCCATATTATTTCACAAGAAAGTGGAAAAAAAGAAACATTTGGATCTTTAG
>FTWCV2HGUHP


GATTTAGCTATTTTTTCTTTACATTTAGCTGGAATTTCATCAATTTTAGGAGCAATCAATTTTATTACTACGATTATTAATATACGAGTAAATGGATTAACTTTTGATCAAATACCTTTATTTGTTTGATCTGTTGGAATTACAGCTCTTTTATTATTACTTTCTCTACCAGTTTTAGCAGGTGCTATTACTATACTTTTAACAGACCGAAATCTTAATACTTCTTTTTTGTATCCAGCTGGAGGAGGAGATCCAATTTTATATCAACATTTATTTTGATTTTTTGGTCACCCTGAAGTTTTATTTTA
>FTWCV2HDOYN


TTTTTTCTTTACATTTTAGCTGGAATTTCATCAATTTTTAGGAGCAATCAATTTTATTACTACGATTATTAATATACGAGTAAATGGATTAACTTTTGATCAAATACCTTTATTTGTTTGATCGTGGAATTACAGCTCTTTTATTATTACTTTCTCTACCAGTTTTTAGCAGGTGCTATTACTATACTTTTTAACAGACCGAAATCTTAATACTTCTTTTTTTGATCCAGCTGGAGGAGGAGATCCAATTTTATATCAACATTTATTTTGATTTTTTGGTCACCCTGAAGTTTATATTTTAATTCTTCCTGGATTTGGAATAATTTCCCATATTATTTCACAAGAAAGTGGAAAAAAGAAACATTTGGATCTTTAGGAATAATTTATGCTATAATAGCAATTGGATTATTAGGATTT
>FTWCV5JB0DI


TTTTTTCTTTACATTTAGCTGGAATTTCATCAATTTTAGGAGCAATCAATTTTATTACTACGATTATTAATATACGAGTAAATGGATAACTTTTGATCAAATACCTTTATTTGTTTGATCTGTTGGAATTTACAGCTCTTTTATTATTACTTTCTCTACCAGTTTTAGCAGGTGCTATTACTATACTTTTTACAGACCGAAATCTTAATACTCTTTTTTTGATCCAGCTGGAGGAGGAGATCCAATTTTATATCAACATTTATTTTGATTTTTTGGTCACCCTGAAGTTTATATTTTAATTCTTCCTGGATTTGGAATAATTTCCCATATTATTTCACAAGAAAGTGAAAAAAGAAATATTTGGATCTTTAGGAATAATTTATGCTATAATAGCAATTGGATTATTAGGATTTG
>FTWCV4IIQC8


TTTTTTCTTTTACATTTAGCTGGAATTTCATCAATTTTAGGAGCAATCAATTTTTATTACTACGATTATTAATATACGAGTAAATGGATTAACTTTTGATCAAATACCTTTATTTGTTTGATCTGTTGGAATTACAGCTCTTTTATTATTACTTTCTCTACCAGTTTTAGCAGGTGCTATTACTATACTTTTTACAGACCGAAAATCTTAATACTTCTTTTTTTGATCCAGCTGGAGGAGGAGATCCAATTTTATATCAACATTTATTTTGATTTTTTGGTCACCCTGAAGTTTATATTTTAATCTTCCTGGATTTGGAAAATTTCCCATATTATTTCACAAGAAAAGTGGAAAAAAA
>FTWCV6JZAKG


TTTTTCTTTACATTTTAGCTGGAATTTCATCAATTTTAGGAGCAATCAATTTTATTACTACGATTATTAATATACGAGTAAATGGATTAACTTTTGATCAAATACCTTTATTTGTTTGATCTGTTGGAATTACAGCTCTTTTATTATTACTTTCTCTACCAGTTTTAGCAGGTGCTATTACTATACTTTTAACGGACCGAAATCTTAATACTTTCTTTTTGATCCAGCTGGAGGAGGAGATCCAATTTTATATCAACATTTTATTTTGTATTTTTGGTCACCCTGAAGTTTATATTTTAATTCTTCCTGGATTTGGAATAATTCCCATATTATTTC
>FTWCV4IQL0L


TTTTTCTTTACATTTAGCTGGAATTTCATCATTTTAGGGGCAATCTATTTTATTACTACGATTATTAATATACGAGTAAATGGATAACTTTTGATCAAATACCTTTATTTGTTTGATCTGTTGGAATTACAGCTCTTTTATTATTACTTTCTCTACCAGTTTTAGCAGGTGCTATTACTATACTTTTAACAGACCGAAATCCTAATACTTCTTTTTTTGATCCAGCTGGAGGAGGAGATCCAATTTTATATCAACATTTTATTTTGATTTTTTTGGTCACCCTGAAGTTTATATTTTAATTCTTCCTGGATTTGGAATAATTTCCCATATTATTTCACAAGAAAGTGGAAAAAAAGAAACATTTGGATCTTTAGGA
>FTWCV3HZJW3


TTTTTCTTTACATTTAGCTGGAATTTCATCAATTTTAGGGGCAATCAATTTTATTACTACGATTATTAATATACGAGTAAATAGATTAACTTTTGATCAAATACCTTTATTTGTTTGATCTGTTGGAATTACAGCTCTTTTATTATTACTTTCTCTACCGGTTTTAGTCAGGTGCTATTACTATACTTTTAACAGACCGAAATCTTAATACTTCTTTTTTGTATCCAGCTGGAGGAGGAGATCCAATTTT
>FTWCV2HFWX6


TTTTCTTTACATTTAGCTGGTATTTCATCAATTTTAGGAGCAATTAATTTTATTACCACAATTATTAATATACGAGTAAATGGACTATCCCTTGATCAAATACCTCTATTTGTTTGATCTGTTGGAATTACAGCTCTTTTACTTTTACTTTCTTTACCAGTTTTAGCAGGTGCTATTACTATACTTTTTACAGATCGAAATTTAAATACTTCTTTTTTTGACCCAGCTGGAGGAGGAGATCCAATTTTATATCAACATTTATTTTGATTTTTTTGGGCATCCAGAAGTTTACATTTTAATTCTACCTGGATTTGGTATAATTTTCCCATATTATTTCCCAAGAAAGAGGTAAAAAGAAACATTTGGATCTTTAGGGATAATTTATGCTATAATAGCAATTGGATTATTAGGATTTGTAGTATGAGCACATCATATATTTACAGAGGTATAGATATTGATACACGAGCTTACTTTACT
>FTWCV2HENOL


CTTTACATTTTAGCTGGAATTTCATCAATTTTTAGGAGCAATCAATTTTTATTACTACGATTATTAATATACGAGTAAATGGATTAACTTTTGATCAAATACCTTTATTTGTTTGATCTGTTGGAATTACAGCTCTTTTATTATTACTTTCTCTACCAGTTTTTAGCAGGTGCTATTACTATACTTTTTAACAGACCGAAATCTTAATACTCTTTTTTTGATCCAGCTGGAGGAGGAGATCCAATTTTATATCAACATTTTATTTTGATTTTTTGGTCACCCTGAAGTTTATATTTTAATTCTTCCTGGATTTGGAATAATTCCCATATTATTTCACAAGAAAGTGAAAAAAAGAAACATTTGGATCTTTAGGAATAATTTATGCTATAATAGCAATTGGATTATTAGGATTTGTAGTATGAGCTCATCATATATTTACA
>FTWCV5JAJII


CTTTACATTTAGCTGGAATTTCATCAATTTTAGGAGCAATCAATTTTATTACTACGATTATTAATATACGAGTAAATGGATTAACTTTTGATCAAGTACCTTTATTTGTTTGATCTGTTGGAATTACAGCTCTTTTATTATTACTTTCTCTACCAGTTTTAGTCAGGTGCTATTACTATACTTTTAACTAGACCGAAATCTTAATACTTCTTTTTT
>FTWCV2HH26Z


TTTACATTTAGCTGGAATTTCATCAATTTTAGGGAGCAATCAATTTTATTACTACGATTATTAATATACGAGTAAATGGATTAACTTTTGATCAAATACCTTTATTTGTTTGATCTGTTGGAATTACAGCTCTTTTTATTATTACTTTCTCTACCAGTTTTAGCAGGTGCTATTACTATACTTTTAACAGACCGAAATCTTAATACTTCTTTTTTTGATCCAGCTGGAGGAGGAGATCCAATTTTATATCAACATTTATTTTGATTTTTTGTCACCCTGAAGTTTATATTTTATACTACTGGATTTGGAATAATTTCCCATATTATTTCACAAGAAGGTGAAAAAAAGAAACATTTGGATCTTTAGGAATAATTTATGCTATAATAGCAATTGGATTATTAGGATTTGTAGTATGAGCTCATCATATATTTACAGTAGGTATAGATATTGATACACGAGCTTATTTTACTCCGCAACTATAATTATTGCTGTACCAACAGGAATAAAATTTTTAGATGATTGGCTACTTTTCACGGA
>FTWCV6JWV52


ACATTTAGCTGGAATTTCATCAATTTTTAGAGCAATCAATTTTATTACTACGATTATTAATATACGAGTAAATGGATTAACTTTTGATCAAATACCTTTATTTGTTTGATCTGTTGGAATTACAGCTCTTTTATTATTACTTTCTCTACCAGTTTTTAGCAGGTGCTATTACTATACTTTTAACAGACCGAAATCTTAATACTCTTTTTTTGATCCAGCTGGAGGAGGAGATCCAATTTTATATCAACATTTATTTTGATTTTTTGGTCACCCGAAGTTTATATTTTAATTCTTCCTGGATTTGGAATAATCCCATATTATTTCACAAGAAAGTGGAAAAAAAGAAACATTTGGATCTTTAGGAATAATTTATGCTATAATAGCAATTGGATTATTAGGATTTGTAGTATGAGCTCATCATATATTTACA
>FTWCV5JFHX


CATTTAGCTGGAATTTCATCAAGTTTAGGGGCAATCAATTTTATTACTACGATTATTAATATACGAGTAAATGGATTAACTTTTGATCAAATACCTTTATTTGTTTGATCTGTTGGAATTACAGCTCTTTTATTATTACTTTCTCTACCAGTTTTAGTCAGGTGCTATTACTATACTTTTAACTAGACCGAAATCTTAATACTT
>FTWCV5JCNPR


CATTTAGCTGGAATTTCATCAATTTTAGGAGCAATCAATTTTATTACTACGATTATTAATATACGAGTAAATGGATAACTTTTGATCAAATACCTTTATTTGTTTGATCTGTTGGAATTACAGCTCTTTTATTATTACTTTCTCTACCAGTTTTAGCAGGTGCTATTACTATACTTTTAACAGACCGAAATCTTAATACTCTTTTTTTGATCCAGCTGGAGGAGGAGATCCAATTTTATATCAACATTTATTTTGATTTTTTGGTCACCCTGAAGTTTATATTTTAATTCTTCCTGGGGTTTTGGAATAATTTCCCATATTATTTCACAAGAAAGTGAAAAAAAGAAACATTTGGATCTTTAGGAATATTTTATGCTATAATAGCAATTGGATTATTAGGATTTGTAGTATGAGCTACAATCATATATTTACA
>FTWCV3H2PO3


CATTTAGCTGGAATTTCATCAATTTTAGGAGCAATCAATTTTATTACTACGATTATTAATATACGAGTAAATGGATTAACTTTTGATCAAATACCTTTATTTGTTTGATCTGTTGGAATTACAGCTCTTTTATTATTACTTTCTCTACCAGTTTTAGCAGGTGCTATTACTATACTTTTAACAGACCGAAATCTTAATACTTCTTTTTTTGATCCAGCTGGAGGAGGAGATCCAATTTTATATCAACATTTATTTTGATTTTTTGGTCACCCTGAAGTTTATGTTTTAATTCTTCCTGGATTTGGAATAATTTCCCATATTATTTCACAAGAAAGTGGAAAAAAAGAAACATTTGGATCTTTAGGAATAATTTATGCTATAATAGCAATTGGATTATTAGGATTTGTAGTATGAGCT
>FTWCV4IKM35


TTAGCTGGAATTTCATCAATTTTAGGGGCAATCAATTTTATTACTACGATTATTAATATACGAGTAAATGGATTAACTTTTGTATCAAATACTTTATTTTGTTTTGTATCTGTTGATTACAGCTCTTTTATTTATTACTTTCTTCTACCA
>FTWCV5I6DXH


AGCTGGGATTTCATCAATTTTTAGGAGTCAATCAATTTTATTACTACGATTATTAATATACGAGTAAATGGATTAACTTTTGATCAAATACCTTTATTTGTTTGATCTGTTGGAATTTACAGCTCTTTTATTATTACTTTCTCTACCAGTTTTAGCAGGTGCTATTACTATACTTTTAACAGACCGAAATCTTAATACTCTTTTTTTGATCCAGCTGGAGGAGGAGATCCAATTTTATATCAACATTTATTTTGATTTTTTGGTCACCCTGAAGTTTATATTTTAATTCTTCCTGGATTTGGAATAATTTCCCATATTATTTCA
>FTWCV3H4NNE


TTCATCAATTTTAGGAGCAATCAATTTTATTACTACGATTATTAATATACGAGTAAATGGATTAACTTTTGATCAAATACCTTTATTTGTTTGATCTGTTGGAATTACAGCTCTTTTATATTATTTCTCTACCAGTTTTAGCAGGTGCTATTACTATACTTTTACAGACCGAAATCTTAATACTTCTTTTTTTTTGATCCAGCTGGAGGAGAAGATCCAATTTTATATCAACATTTATTTTGATTTTTTGGTCACCCTGAAGTTTATATTTTAATTCTTCCTGGATTTGGAATAATTTCCCATATTATTT
>FTWCV4INVZ3


TCATCAATTTTAGGAGCAATCAATTTTATTACTACGATTATTAATATACGAGTAAATGGATTAACTTTTGATCAAATACCTTTATTTGTTTGATCTGTTGGAATTACAGCTCTTTTATTATTACTTTCTCTACCAGTTTTTAGCAGGTGCTATTACTATACTTTTTACAGACCGAAATCTTAATACTCTTTTTTTGATCCAGCTGGAGGAGGAGATCCAATTTTATATCAACATTTATTTTGATTTTTTGGTCACCCTGAAGTTTATATTTTAATTCTTCCTGGATTTGGAATAATTTCCCATATTATTTCACAAGAAAGTGGAAAAAAGAAACATTTGGATCTTTAGGAATAATTTATGCTATAATAGCAATTGGATTATTAGGATTTGTAGTATGAGCTCATCATATATTTACAGTAGGTATAGAAATTGATACACGAGCTTATTTTACTTCCGCAACTATAATTATTGCTGTACCAACAGGAATTAAAATTTTTAGATGATTGGCTACTTTTCACGGAACTCAAATTAATTATA
>FTWCV5I629O


CATCAATTTTAGGGCAATCAATTTTATTACTACGATTATTAATATACGAGTAAATGGATTAACTTTTGATCAAATACCTTTATTTGTTTGATCTGTTGGAATTACAGCTCTTTTATTATTACTTTCTCTACCGGTTTTAGCAGGTGCTATTACTATACTTTTAACAGACCGAAATCTTAATACTTCTTTTTTTGATCCAGCTGGAGGAGGAGATCCAATTTTATATCAACATTTATTTTGATTTTTTGGTCACCCTGAAGTTTATATTTTAATTCTTCCTGGATTTGGAATAATTTCC
>FTWCV6JZDH6


CATCAATTTTAGGGGCAATCAATTTTATTACTACGATTATTAATATACGAGTAAATGGATTAACTTTTGATCAAATACCTTTATTTGTTTGATCTGTTGGAATTACAGCTCTTTTATTATTACTTTCTCTACCGGTTTTAGTCAGGTGCTATTACTATACTTTTAACTAGACCGAAATCTTAATACTTCTTTTTTGTATCCAGCTGGAGGAGGAGGATCCATTTTTTATCAACATTTATTTTG
>FTWCV5JBK7X


ATCAATTTTAGGGGCAATCAATTTATTACTACCATTATTAATATACGAGTAAATGGATTAACTTTTGATCAAATACCTTTATTTGTTTGATCTGTTGGAATTA
>FTWCV5JA5T7


AATTTTAGGAGCAATCAATTTTATTACTACGATTATTAATATACGAGTAAATGGATTAACTTTTGATCAAATACCTTTATTTGTTTGATCTGTTGGAATTACAGCTCTTTTATTATTACTTTCTCTACCAGTTTTAGCAGGTGCTATTACTATACTTTTAACAGACCGAAATCTTAATACTTCTTTTTTTGTATCCAGCTGGAGGAGGAGATCCAATTTTATATCAACATTTATTTTGATTTTTTGTCACCCTGAAGTTTATATTTTATTCTTCCTGGATTTGGAAAATTTCCCATATTATTTCACAAGAAAGTGGAAAAAAAGAAAACATTTGGATCTTTAGGAATAATTTATGCTATAATAGCAATTGGATTATTAGGATTTGTAGTATGAGCTCATCATATATTTACAGTAG
>FTWCV4IM8P0


TTTAGGGGCATCAATTTTATTACTACGATTAGTTAATATACGAGTAAATGGATTAACTTTTGATCAAATACCTTTATTTGTTTGATCTGTTGGAATTACAGCTCTTTTATTATTACTTTCTCTACCGGTTTTTAGCAGGTGCTAAATTAAACTAATACTTTTAACA
>FTWCV5JDJSZ


TTAGGAGCAATCAATTTATTACTACGATTATTAATATACGAG
>FTWCV5I8OZG


GGAGCAATCAATTTTATTACTACGATATTAATATACGAGTAAATGGATAACTTTTGATCAAATACCTTTATTTGTTTGATCTGTTGGAATTACAGCTCTTTTATTATTACTTTCTCTACCAGTTTTAGCAGGTGCTATTACTATACTTTTAACAGACCGAAATCTTAATACTCTTTTTTTGATCCAGCTGGAGGAGGAGATCCAATTTTTATATCAACATTTATTTTGATTTTTTTGTCACCCTGAAGTTTATATTTTAATTCTCTGGATTTGGAATAATTTCCCATATTATTTCACAAGAAAGTAGGAAAAAAAGAAACATTTGGATCTTTAGGAATAATTTATGCTATAATAGCAATTGGATTATTAGGATTTGTAGTATGAGCTCATCATATATTTACAGTAGGTATAGATATTGATACACGAGCTTATTTTACTTCCGCAACTATAATTATTGCTGTACCAACAGGAATAAAATTTTTAGATGATTGGCTACTTTTCACGGAACTCAAATTAATTATAGTCCTTCAATTTTT
>FTWCV6JXC9R


GCAATCAATTTTATTACTACGATTATTAATATACGAGTAAATGGATTAACTTTTGATCAAATACCTTTATTTGTTTGATCTGTTGGAATTACAGCTCTTTTA
>FTWCV5I5MRV


GCAATCAATTTTATTACTACGATTATTAATATACGAGTAAATGGATTAACTTTTGATCAAATACCTTTATTTGTTTGATCTGTTGGAATTACAGCTCTTTTATTATTACTTTCTCTACCAGTTTTAGCAGGTGCTATTACTATACTTTTAACAGACCGAAATCTTAATACTTCTTTTTTTGATCCAGCTGGAGGAGGAGATCCAATTTTATATCAACATTTATTTTGATTTTTGGTCACCCTGAAGTTTATATTTTAATTCTTCCTGGATTTGGAATAAATTTCCCATATTATTTCACAAGAAAGTGAAAAAAAAGAAACATTTGATCTTTAG
>FTWCV6JZJTY


GCAATCAATTTTATTACTACGATTATTAATATACGAGTAAATGGATTAACTTTTGATCAAATACCTTTATTTGTTTGATCTGTTGGAATTACAGCTCTTTTATTATTACTTTCTCTACCAGTTTTAGCAGGTGCTATTACTATACTTTTAACAGACCGAAATCTTAATACTTCTTTTTTTGTATCCAGCTGGAGGAGGAGATCCAATTTTATATCAACATTTATTTTGATTTTTTGGTCACCCTGAAGTTTATATTTTATTCTTCCTGGATTTGGAATAATTTCCCATATTATTTCACAAGAAAGTGGAAAAAAAGAAACATTTGGATCTTTAGGAATAATTTATGCTATAATAGCAATTGGATTATTAGGATTTGTAGTATGAGCTCATCATATATTTACAGTAGGTATAGATATTGATACACGAGCTTATTTTACTTCCGCAACTATAATTATTGCTGTACCAACAG
>FTWCV6J2PC


GCAATCAATTTTATTACTACGATTATTAATATACGAGTAAATGGATTAACTTTTGATCAAATACCTTTATTTGTTTGATCTGTTGGAATTACAGCTCTTTTATTATTACTTTCTTTCCAGTTTTTAGCAGGTGCTATTACTATACTTTTAACAGACCGAAATCTTAATACTTCTTTTTTTGATCCAGCTGGAGGAGGAGATCAATTTTATATCAACATTTATTTTGATTTTTTGGTCACCCTGAAGTTTAT
>FTWCV2HIXFW


AATTTTATACTACGATTATTAATATACGAGTAAATGGATTAACTTTTGTATCAAATAACCTTTATTTGTTTGTATCTGTTGGAATT
>FTWCV3H3CNN


ATTTTATTACTACGATTATTAATATACGAGTAAATGGATTAACTTTTGATCAAATACCTTTATTTGTTTGATCTGTTGGAATTACAGCTCTTTATTATTACTTTCTCTACCAGTTTAGCAGGTGCTATTACTATACTTTAACAGACCG
>FTWCV5JCUQV


TTTATTACTACGATTATTAATATACGAGTAAATGGATTAACTTTTGATCAAATACCTTTATTTGTTTGATCTGTTGGAATTACAGCTCTTTATTATTACTTTCTCTACCAGTTTTAGCAGGTGCTATTACTATACTTTTAACAGACCGAAGTCTTAATACTTTCTTTTTGATCCAGCTGGAGGAGGAGATCCTAATTTTATATCAACTATTTATTTTGTATTTTGGTCACCCTGTAAGTTTATTATTTAATTCTTCCTGGATTTGGAATATCATATTATTCACAAGAAAGTGG
>FTWCV2HI07F


TATTACTACGATTATTAATATACGAGTAAATGGATTAACTTTTGATCAAATACCTTTATTTGTTTGATCTGTTGGAATTACAGCTCTTTTATTATTACTTTCTCTACCAGTTTTAGCAGGTGCTATTACTATACTTTTAACAGACCGAAATCTTAATACTTCTTTTTTTGTATCCAGCTGGAGGAGGAGATCCAATTTTATATCAACATTTATTTTGATTTTTTGTCACCCTGAAGTTTATATTTTAATTCTTCCTGGATTTGGAATAATTTCCCACTATTATTTC
>FTWCV2HCP3A


TATTACTACGATTATTAATATACGAGTAAATGGATTAACTTTTGATCAAATACCTTTATTTGTTTGATCTGTTGGAATTACAGCTCTTTTATTATTACTTTCTCTACCAGTTTTAGCAGGTGCTATTACTATACTTTTTACAGACCGAAATCTTAATACTTCTTTTTTTGATCCAGCTGGAGGAGGAGATCCAATTTTATATCAACATTTATTTTGATTTTTTGGTCACCCTGAGTTTTAATTTTAATTCTTCCTGGATTTGGAATAATTTCCCATATTATTTC
>FTWCV5I8MTD


ATTACTACGATTATTAATATACGAGTAAATGGATAAACTTTTTGATCAAATACCTTTATTTGTTTGATCTGTTGGAATTACAGCTCTTTTATTATTACTTTCTCTACCGGTTTTAGCAGGTGCTATTACTATACTTTTAACAGACCGAAATCTTAATACTCTTTTTTTGATCCAGCTGGAGGAGGAGATCCAATTTTATATCAACTATTTATTTTGTATTTTTTGGTCACCCTGAAGTTTATATTTTAATTCTTCCTGGATTTGGAATATTTCCCATATTATTTCACAAGAAAGTGGAAAAAAAGAAACATTTGGATCTTTAGGAATAATTTATGCTATAATAGCAATTGGATTATTAGGATTTGTAGTATGAGCTCATCATATAT
>FTWCV2HD6W


ATTACTACGATTATTAATATACGAGTAAATGGATTAACTTTTGATCAAATACCTTTATTTGTTTGATCTGTTGGAATTACAGCTCTTTTATTATTACTTTCTCTACCAGTTTTAGTCAGGTGCTATTACTATACTTTTAACTAGACCGAAATCTTAATACTTCTTTTT
>FTWCV4IKMAH


ACTACGATTTATTAATATACGAGTAAATGGATAACTTTTTGATCAAATACCTTTATTTGTTTTGATCTGTTGGAATAAGCTCTTTTATTATTACTTTCTCTACCAGTTTTTAGCAGGTGCTATTACTATACTTTTTAACAGACGAAATCTTAATACTCTTTTTTTGATCCAGCTGGAGGTGGAGATCCAATTTTTATATCAACATTTATTTTGATTTTTTGGTCACCCTGAAGTTTATATTTTAATTCTTCCTGGATTTTGGAATAATTTCCCATATTATTTCACAAGAAAGTGGAAAAAAAGAAACATTTGGATCTTTAGGAATAATTTATGCTATAATAGCAATTGGATTATTAGGATTTGTAGTA
>FTWCV4ILF85


CGATTATTAATATACGAGTAAAATGGATAACTTTTGATCAAATACCTTTATTTGTTTGATCTGTTGGGAATTACAGCTCTTTTATTATTACTTTCTCTACAGTTTTAGCAGGTGCTATTACTATACTTTTAACAGACCGAAAATCTTAATACTCTTTTTTGATCCAGCTGGAGGAAAAGGAAGATCCAATTTTATA
>FTWCV3H5LM


GATTATTAATATACGAGTAAATGGATTAACTTTTGATCAAATACCTTTATTTGTTTGATCTGTTGGAATTACAGCTCTTTTATTATTACTTTCTCTACCAGTTTTAGCAGGTGCTATTACTATACTTTTAACAGACCGAAATCTTAATACTTCTTTTTTTTGTATCCAGCTGGAGGAGGAGATCCAATTTTATATCAACATTTATTTTGATTTTTTGGTCACCCTGAAGTTTATATTTTATTCTTCCTGGATTTGGAATAATTTCCCATATTATTTCACAAGAAAGTGAAAAAAAGAAACATTTGGATCTTTAGGAATAATTTATGCTATAATAGCAATTGGATTATTAGGATTTGTAGTATGAGCTCATCATATATTTACAGTAGGTATAGATATTGATACACGAGCTTATTTTACTTCCGCAACTATAATTATTGCTGTACC
>FTWCV2HD6CD


GATTATTAATATACGAGTAAATGGATTAACTTTTGATCAAATACCTTTATTTGTTTGATCTGTTGGAATTACAGCTCTTTTATTATTACTTTCTCTACCAGTTTTAGCAGGTGCTATTACTATACTTTTAACAGACCGAAATCTTAATACTTCTTTTTTTG
>FTWCV3HZZH


GATTATTAATATACGAGTAAATGGATTAACTTTTGATCAAATACCTTTATTTGTTTGATCTGTTGGAATTACAGCTCTTTTATTATTACTTTCTCTACCAGTTTTAGCAGGTGCTATTACTATACTTTTAACAGACCGAAATCTTAATACTTCTTTTTTTTGTATCCAGCTGGAGGAGGAGATCCAATTTTATATCAACATTTATTTTGATTTTTTGGTCACCCTGAAGTTTATATTTTAATTCTTCCTGGATTTGGAATAATTTCCCATATTATTTCACAAGAAAGTGGAAAAAAAGAAACATTTGGATCTTTAGGAATAATTTATGCTATAATAGCAATTGGATTATTAGGATTTGTAGTATGAGCTCATCATATATTTACAGTAGGTATAGATATTGATACACGAGCTTATTTTACTCCGCAACTATAATTATTGCTGTACC
>FTWCV3H2A4P


ATTATTAATATACGAGTAAATGGACTATCCTTTGATCAAATACCTCTATTTGTTTGATCTGTTGGAATTACAGCTCTTTTACTTTTACTTTCTTTACCAGTTTTAGCAGGTGCTATTACTATACTTTTAACAGATCGAAATTTAAATACTCTTTTTTTGATCCAGCTGGAGGAGGAGATCCAATTTTATATCAACATTTATTTTGATTTTTTGGACATCCAGAAGTTTACATTTTAATTTTACCTGGATTTGGTATAATTTCCCATATTATTTCCCAAGAAAGAGGTAAAAAGGAAACATTTGGATCTTTAGGGATAATTTATGCTATAACAGCAATTGGATTATTAGGATTTGTAGTATGAGCACATCATATATTTACAGTAGGTATAGATATTGATACACGAGCTTACTTTACTTCTGCAACTATAATTATTGCAGTACCAACAGGAATTAAAATTTTTAGATGATTAGCAACTTTCCATGGAACACAAATTAATTATA
>FTWCV4IN2C6


TTATTAATATACGAGTAAATGGATTAACTTTTGATCAAATACCTTTATTTGTTTGATCTGTTGGAATTACAGCTCTTTTATTATTACTTTCTCTACCAGTTTTAGCAGGTGCTATTACTATACTTTTAACAGACCGAAATCTTAATACTTCTTTTTTTGATCCAGCTGGAGGAGGAGATCCAATTTTATATCAACATTTATTTTGATTTTTTGGTCACCCTGAAGTTTATATTTTAATTCTTCCTGGATTTGGAATAATTTCCCATATTATTTCACAAGAAAGTGGAAAAAAAGAAACATTTGGATCTTTAGGAATAATTTATGCTATAATAGCAATTGGATTATTAGGATTTGTAGTATGAGCTCATCATATATTTACAGTAGGTATAGATATTGATACACGAGCTTATTTTACTTCCGCAACTATAATTATTGCTGTACCAACAGGAATTAAAATTTTTAGATGATTGGCTACTTTTCACG
>FTWCV4IM9WT


TTATTAATATACGAGTAAATGGATTAACTTTTGATCAAATACCTTTATTTGTTTGATCTGTTGGAATTACAGCTCTTTTATTATTACTTTCTCTACCAGTTTTAGCAGGTGCTATTACTATACTTTTTAACAGACCGAAATCTTAATATTTTTTTTTTGATCCAGCTGGAGGAGGAGATCCAATTTTATATCAACTATTTATTTTGATTTTTTGGTCACCCTGAAGTTTATATTTTAATTCTTCCTGGATTTGGAATAATTTCCCATATATTTCACAAGAAAGTGAAAAAAGAAACATTTGGATCTTTAGGAATAATTTATGCTATAATAGCAATTGCATTATTAGGATTTGTAGTATGAGCTCATCATATATTTACAGTAGGTATAGATATTGATACACGAGCTTATTTTACTTCCGCAACTATAATTATTGCTGTACCAACAGGAATTAAAATTTTTAGATGATTGGCTACTTTTCACGGAACTCAAATTAATTATAGTCCTTCAATTTTATGAAGATTAGGATTTGTTTTTTATTCACTGTTGGAGGATTAACAGGAGTAATTTTAGCTAAT
>FTWCV4IJJ4


TATTAATATACGAGTAAATGGATTAACTTTTGATCAAATACCTTTATTTGTTTGATCTGTTGGAATTACAGCTCTTTTATTATTACTTTCTCTACCAGTTTTAGCAGGTGCTATTACTATACTTTTAACAGACCGAAATCTTAATACTTCTTTTTTTGATCCAGCTGGAGGAGGAGATCCAATTTTATATCAACATTTATTTTGATTTTTTGGTCACCCTGAAGTTTATATTTTATTCTTCCTGGATTTGATATTTCCCATATTATTTCACAAGAAAGTGAAAAAAAAGAAAACATTTGGATCTTTAGGAAAATTTATGCTATAATAGCAATTGGATTATTAGGATTGTAGATGAGCTCATCATATATTTACAGTAGGTATAGATATTGACACACGAGCTTATTTTACTCCGCAACTATAATTATTGCTGTACCA
>FTWCV2HDJXK


ATTAATATACGAGTAAATGGATTAACTTTTGATCAAATACCTTTATTTGTTTGATCTGTTGGAATTACAGCTCTTTTATTATTACTTTCTCTACCGGTTTTAGTCAGGTGCTATTACTATACTTTTAACTAGACCGAAATCTTAATACTTCTTT
>FTWCV5JFVJF


AATATACGAGTAAATGGATTAACTTTTGATCAAATACCTTTATTTGTTTGATCTGTTGGAATTACAGCTCTTTATTATTACTTCTCTACCA
>FTWCV3H0FQO


TAAATGGATACTTTTGATCAAATACCTTTATTTGTTTTGATCTGTTGGAATTACAGCTCTTTTATTTATACTTTCTCTACCAGTTTTTAGCAGGTGCTATTACTATACTTTTTAACAGACCGAAATCTTAATACTCTTTTTTTTTGATCCAGCTGGAGGAGGAGATCCAATTTTATATCAACATTTATTTTGATTTTTTGGTCACCCTGAAGTTTATATTTTATTCTTCCTGGATTTGATATTTCATATTATTTACAAGAAAGTGAAAAAAAAGAAACATTTGATCTTTAGGA
>FTWCV4ITSUZ


GGATTAACTTTTGATCAAATACCTTTATTTGTTTGATCTGTTGGAATTACAGCTCTTTTATTATTACTTTC
>FTWCV6JRP3I


GGATTAACTTTTGATCAAATACCTTTTATTTGTTCGATCTGTTGGAATTACAGCTCTTTTATTATTACTTTCTCTACCGGTTTTAGCAGGTGCTATTACTATACTTTTAACAGACCGAAATCTTAATACTTCTTTTTTTGATCCAGCTGGAGGAGGAGATCCAATTTTATATCAACATTTATTTTGATTTTTTGGTCACCCTGAAGTTTATATTTTAATTCTTCCTGGATTTGGAATAATTTCCCATATTATTTCACAAGAAAGTGGAAAAAAAGAAACATTTGGATCTTTAGGAATAATTTATGCTATAATAGCAATTGGATTATTAGGATTTGTAGTATGAGCTCATCATATATTTACAGTAGGTATAGATATTGATACACGAGCTTATTTTACTTCCGCAACTATAATTATTGCTGT
>FTWCV6JTOY


GGATTAACTTTTGATCAAATACCTTTATTTGTTTGATCTGTTGGAATTACAGCTCTTTTATTATTACTTTCTCTACCAGTTTTAGCAGGTGCTATTACTATACTTTTAACAGACCGAAATCTTAATACTTCTTTTTTTGTATCCAGCTGGAGGAGGAGATCCAATTTTATATCAACATTTATTTTGATTTTTTGGTCACCCTGAAGTTTATATTTTAATTCTTCCTGGATTTGGAATAATTTCCCATATTATTTCACAAGAAAGTGGAAAAAAAGAAACATTTGGATCTTTAGGAATAATTTATGCTATAATAGCAATTGGATTATTAGGATTTGTAGTATGAGCTCATCATATATTTACAGTAGGTATAGATATTGATACACGAGCTTATTTTACTCCGCAACTATAATTATTGCTGTAC
>FTWCV3HNOV


TAACTTTTGATCAAATACCTTTATTTGTTTGATCTGTTGGAATTACAGCTCTTTTATTATTACTTTCTCTACCAGTTTTTAGCAGGTGCTATTACTATACTTTTAACAGACCGAAATCTTAATACTTCTTTTTTTGATCCAGCTGGAGGAGGGAGATCATTTTATATCAACATTTTATTTTGATTTTTTGGTCACCCTGAAGTTTATATTTTAATTCTTCCTGGATTTGGAATAATTTCCCATATTATTTCACAAGAAAGTG
>FTWCV5I768G


ACTTTTGATCAAATCCTTTATTTGTTTGATCTGTTGGAATTACAGCTCTTTTATTATTTATTTCTCTACCAGTTTTAGCAGGTGCTATTACTATACTTTTAACAGACCGAAATCTTAATACTCTTTTTTTTGATCCAGCTGGAGGAGGAGATCCAATTTTATATCAACATTTATTTTGATTTTTTTGTCACCCTGAAGTAATTTTAATTCTTCCTGGATTTGGAATAATTCCCATATTATTTCACAGAAAAGTGGAAAAAAAAGAAACATTTGGATCTTTAGGAATAATTTATGCTATAATAGCAATTGGATTATTAGGATTTGTAGTATGAGCTCATCATATATTTACAGTAGGTATAGATATTGATACACGAGCTTATTTTACTTCCGCAACT
>FTWCV3H7NCF


ACTTTTGATCAAATACCTTTATTTGTTTGATCTGTTGGAATTACAGCTCTTTTATTATACTTTCTCTACCAGTTTTAGCAGGTGCTATTACTATACTTTTTACAGACCGAAATCTTAATACTCTTTTTTTGATCCAGCTGGAGGAGGAGATCCAATTTTATATCAACATTTATTTTGATTTTTTGGTCACCCTGAAGTTTATATTTTAATTCTTCCTGGATTTGGAATAATTTCCCATATTATTTCACAAGAAAGTGGAAAAAAAGAAACATTTGGATCTTTAGGAATAATTTATGCTATAATAGCAATTGGATTATTAGGATTTGTAGTATGAGCTCATCATATA
>FTWCV4ITFWD


TTTGATCAAATACCTTTATTTGTTTGATCTGTTGGAATTACAGCTCTTTTATTATTACTTTCTCTACCAGTTTTAGCAGGTGCTATTACTATACTTTTAACAGACCGAAATCTTAATACTTCTTTTTTTGATCCAGCTGGAGGAGGAGATCCAATTTTATATCAACATTTATTTTGATTTTTTGGTCACCCTGAAGTTTATATTTTAATTCTTCCTGGATTTGGAATAATTTCCCATATTATTTCACAAGAAAGTGGAAAAAAAGAAACATTTGGATCTTTAGGAATAATTTATGCTATAATAGCAATT
>FTWCV6JRAD4


TTTGATCAAATACCTTTATTTGTTTGATCTGTTGGAATTACAGCTCTTTTATTATTACTTTCTCTACCAGTTTTAGCAGGTGCTATTACTATACTTTTAACAGACCGAAATCTTAATACTTCTTT
>FTWCV5JB74M


TGATCAAATACCTTTATTTGTTTGATCTGTTGGAATTACAGCTCTTTTATTATTACTTTCTCTACCAGTTTTAGTCAGGTGCTATTACTATACTTTTAACTAGACCGAAATCTTAATACTTCTTTTTT
>FTWCV2HKMV0


GATCAAATACCTTTATTTGTTTGATCTGTTGGAATTACAGCTCTTTTATTATTACTTTCTCTACCAGTTTTAGCAGGTGCTATTACTATACTTTTAACAGACCGAAATCTTAATACTTCTTTTTTTGATCCAGCTGGAGGAGGAGATCCAATTTTATATCAACATTTATTTTGATTTTTTGTCACCCCTGGAGTTTATATTTTAATTCTTCCTGGATTTGGAATAATTTCCCATATTATTTCACAAGAAAGTGGAAAAAAAGGAAACATTTGGATCTTTAGGAATAATTTATGCTATAATAGCAATTGGATTATTAGGATTTGTAGTATGAGCTCATCATATATTTACAGTAGGTATAGATATTGATACACGAGCTTATTTTACTCCGCAACTATAATTATTGCTGTACCAACAGG
>FTWCV4IM5Y5


GATCAAATACCTTTATTTGTTTGATCTGTTGGAATTACAGCTCTTTTATTATTACTTTCTCTACCAGTTTTAGCAGGTGCTATTACTATACTTTTAACAGACCGAAATCTTAATACTTCTTTTTTTGATCCAGCTGGAGGAGGAGATCCAATTTTATATCAACATTTATTTTGATTTTTTGGTCACCCTGGAGTTTATATTTTAATTCTTCCTGGATTTGGAATAATTTCCCATATTATTTCACAAGAAAGTGGAAAAAAAGGAAACATTTGGATCTTTAGGAATAATTTATGCTATAATAGCAATTGGATTATTAGGATTTGTAGTATGAGCTCATCATATATTTACAGTAGGTATAGATATTGATACACGAGCTTATTTTACTCCGCAACTATAATTATTGCTGTACCAACAGGAATAAAATTTTTAGATGATTGCTACTTTCACGGAACTCAAATTA
>FTWCV3HZZWG


TCAAATACCTTTATTTGTTTGATCTGTTGGAATTACAGCTCTTTTATTATTACTTTCTCTACCGTTTTTAGCAGGTGCTATTACTATACTTTTAACAGACCGAAATCTTAATACTCTTTTTTTGATCCAGCTGGAGGAGGAGATCCAATTTTATATCAACATTTATTTTGATTTTTTGGTCACCCTGAAGTTTATATTTTAATTCTTCCTGGATTTTGGAATAATTTCCCATATTATTTCACAAGAAAGTGGAAAAAAAGAAACATTTGGATCTTTAGGAATAATTTATGCTATAATAGCAATTGGATTATTAGGATTTGTAGTATGAGCTCATCATATATTTACAGTAGGTATAGATATTGATACACGAGCTTATTTTACTTCCG
>FTWCV4IP02G


AAATACCTCTATTTGTTTGATCTGTTGGAATTACAGCTCTTTTACTTTTACTTTCTTTACCTAGTTTTAGTCAGGTGCTATTACTATACTTTTAACTAGATCGAAAT
>FTWCV5I7SMK


TATTTGTTTGATCTGTTGGAATTACAGCTCTTTTATTATTACTTTCTCTACCAGTTTTAGCAGGTGCTATTACTATACTTTTAACAGACCGAAATCTTAATACTTCTTTTTTTGATCCAGCTGGAGGAGGAGATCCAATTTTATATCAACATTTATTTTGATTTTTTGGTCACCCTGAAGTTTATATTTTAATTCTTCCTGGATTTGGAATAATTTCCCATATTATTTCACAAGAAAGTGGAAAAAAAAGAAACATTTGGATCTTTAGGAATAATTTATGCTATAATAGCAATTGGATTATTAGGATTTGTAGTATGAGCTCATCATATATTTACAGTAGGTATAGATATTGATAC
>FTWCV5I72WL


GTTTGATCTGTTGGAATTACAGCTCTTTTATTATTACTTTCTCTACCAGCTTTAGCAGGTGCTATTACTATACTTTTAACAGACCGAAATCTTAATACTCTTTTTTTGATCCAGCTGGAGGAGGAGATCCAATTTTATATCAACATTTATTTTGTATTTTTTGGTCACCCTGAAGTTTATATTTTATTCTCTGGATTTGGAATAATCCCATATTATTTCACAAGAAAGTGAAAAAAAGAAACATTTGGATCTTTAGGAATAATTTATGCTATAATAGCAATTGGATTATTAGGATTTGTAGTATGAGCTCATCATATATTTACAGTAGGTATAGATATTG
>FTWCV5JENJG


GTTTGATCTGTTGGAATTACAGCTCTTTTATTATTACTTTCTCTACCAGTTTTAGCAGGTGCTATTACTATACTTTTAACAGACCGAAATCTTAATACTTCTTTTTTTGATCCAGCTGGAGGAGGAGATCCAATTTTATATCAACATTTATTTTGATTTTTTGGTCACCCTGAAGTTTATATTTTAATTACTTACCTAGGAATTTGGAATAATTTCCCATATTATTTCACAAGAAAGTGGAAAAAAAGACATTTGGATCTTTAGGAATAATTTATGCTATAATAGCAATTGGATTATAGGATTTGTAGTATGAGCTCATCATATATTTACAGTAGGTATAGATATTGATACACGAGCTTATTTTACTTCCGCAAACTATAATTATTGCTGTACCAACAGATAAAAATTTTTTAATGATTGGCTACTTTT
>FTWCV6J0WKX


GTTTGATCTGTTGGAATTACAGCTCTTTTATTATTACTTTCNCTACCAGTTTTAGCAGGTGCTATTACTATACTTTTAACAGACCGAAATCTTAATACTCTTTTTTTGATCCAGCTGGAGGAGGAGATCCAATTTTATATCAACATTTATTTTGATTTTTTGGTCACCCTGAAGTTTATATTTTAATTCTTCCTGGATTTGGAATAATTTCCCATATTATTTCACAAGAAAGTGGAAAAAAAGAAACATTTGGATCTTTAGGAATAATTTATGCTATAATAGCAATTGGATTATTAGGATTTGTAGTATGAGCTCATCATATATTTACAGTAGGTATAGATATTGATACACGAGCTTATTTTACTTCCGCAACT
>FTWCV4ITIW2


GATCTGTTGGAATTACAGCTCTTTTATTATTACTTCTCTACCAGTTTTAGCAGGTGCTATTACTATACTTTTAACAGACCGAAATCTTAATACTCTTTTTTTGATCCAGCTGGAGGAGGAGACTATTTTATATCAACTATTTATTTTGTATTTTTTTGTCACCCTGAAGTTTATATTTTATTCTTCGATTGGAATATTTCCCATATTATTTCACAAGAAAGTGGAAAAAAAGAAACATTTGGATCTTTAGGAATAATTTATGCTATAATAGCAATTGGATTATTAGGATTTGTAGTATGAGCTCATCATATATTTACAGTAGGTATAGATATTGATACACGAGCTTATTTTACTTCCGCAACTGTAATTAT
>FTWCV3HZN0E


GATCTGTTGGAATTACAGCTCTTTTATTATTACTTTCTCTACCAGTTTTAGCAGGTGCTATTACTATACTTTTAACAGACCGAAATCTTAATACTTCTTTTTTTTGATCCAGCTGGAGGAGGAGATCCAATTTTATATCAACATTTATTTTGATTTTTTGGTCACCCTGAAGTTTATATTTTAATTCTTCTGATTTTGGGAAAATTTCCCATATTATTTCACAAGAAAGTGGAAAAAAA
>FTWCV3H43BX


GATCTGTTGGAATTACAGCTCTTTTATTATTACTTTCTCTACCAGTTTTAGCAGGTGCTATTACTATACTTTTAACAGACCGAAATCTTAATACTTCTTTTTTTTGATCCAGCTGGAGGAGGAGATCCAATTTTATATCAACATTTATTTTGATTTTTTGGTCACCCTGAAGTTTATATTTTAATTCTTCCTGGATTTGGAATAATTTCCCATATTATTTCACAAGAAA
>FTWCV5JBA3S


ATCTGTTGGAATTACAGCTCTTTTATTATTACTTTCTCTACCAGTTTTAGCAGGTGCTATTACTATACTTTTAACAGACCG
>FTWCV3H5L7A


ATCTGTTGGAATTACAGCTCTTTTACTTTTACTTTCTTTACCAGTTTTTAGCAGGTGCTATTACTATACTTTTTACAGATCGAAATTTAAATACTCTTTTTTTGACCCAGCTGGAGGAGGAGATCCAATTTTATATCAACATTTATTTTGATTTTTTGGGCATCCAGAAGTTTACATTTTAATTTTACCTGGATTTGGTATAATTTCCCATATTATCCCAAGAAAGAGGTAAAAGGAAACATTTGGATCTTTAGGGATAATTTATGCTATAATAGCAATTGGATTATTAGGATTTGTAGTATGAGCACATCATATATTTACAGTAGGTATAGATATTGATACACGAGCTACTTTACTTCTGCAACTATAATTATTGC
>FTWCV5JDX84


TCTGTTGGAATTACAGCTCTTTTATTATTACTTTCTCTACCAGTTTTAGCAGGTGCTATTACTATACTTTTAACAGACCGAAATCTTAATACTTCTTT
>FTWCV4ILISG


GTTGGAATTACAGCTCTTTTATTATTACTTTCTCTACCGGTTTTAGCAGGTGCTATTACTATACTTTTAACAGACCGAAATCTTAATACTTCTTTTTTTGTATCCAGCTGGAGGAGGA
>FTWCV4ILPA7


GTTGGAATTACAGCTCTTTTATTATTACTTTCTCTACCGGTTTTAGCAGGTGCTATTACTATACTTTTAACAGACCGAAATCTTAATACTTCTTTTTTTATCACGCTGGAGG
>FTWCV2HF2D2


GTTGGAATTACAGCTCTTTTATTATTACTTTCTCTACCGGTTTTAGCAGGTGCTATTACTATACTTTTAACAGACCGAAATCTTAATACTTCTTTTTTTGTATCCAGCTGGAGGAGGAGATCCAATTTTATATCAACATTTATTTTGTATTTTTTGGTTCACCCTGAAGTTTATATTTATTCTTCCTGGATTTGGAAAATTTCCCTATATTATTTCACAAGAAAGTGGAAAAAAGAAACATTTGGATCTTTAGGAATAATTTATGCTATAATAGCAATTGGATT
>FTWCV2HH08G


GAATTACAGCTCTTTTATTATTACTTTCTCTACCGGTTTTAGCAGGTGCTATTACTATACTTTTAACAGACCGAAATCTTAATACTTCTTTTTT
>FTWCV4IS76M


ATTACAGTCTTTTATTATTACTTTCTCTACCAGTTTTTAGCAGGTGCTATTACTATACTTTTAACAGACCGAAATCTTAATACTCTTTTTTTGATCCAGCTGGAGGAGGAGATCCAATTTTTATATCAACATTTATTTTGTATTTTTTGGTCACCCTGAAGTTTATATTTTAATTCTTCCTGGATTTGGAATAATTTCATATTATTTCACAAGAAAGTAGAAAAAAGAAACATTTGGATCTTTAGGAATAATTTATGCTATAATAGCAATTGGATTATTAGGATTTGTAGTATGAGCTCATCATATATTTATAGTAGGTATAGATATTGATACACGAGCTTATTTTACTTCCGCAACTATAATTATTGCTGTACCAACAGGAATTAAAATTTTAGATGATTGGCTACTTTTCACGGAACTCAAATTAATTATAGTCCTTCAATTTTATGAAGATTAGGATTTGTTTT
>FTWCV5JDVOW


ACAGCTCTTTTATTATTACTTTCTCTACCAGTTTTAGCAGGTGCTATTACTATACTTTTAACGGACCGAAATCTTAATACTTCCTTTTTTGATCCAGCTGGAGGAGGAGATCCAATTTTATATCAAACATTTATTTTGATTTTTTGGTCACCCTGAAAGTTTATATTTTAATTCTTCCTGGATTTGGAATAATTTCCCATATTATTTCACAAGAAAGTGGAAAAAAAGAAACATTTGGATCTTTAGGAATAATTTATGCTATAATAGCAATTGGATTATTAGGATTTGTAGTATGAGCTCATCATAT
>FTWCV2HF336


ACAGCTCTTTTACTTTTACTTTCTTTACCAGTTTTAGCAGGTGCTATTACTATACTTTTAACAGATCGAAATTTAAATACTCTTTTTTTGACCCAGCTGGAGGAGGAGATCCAATTTTATATCAACTATTTATTTTGATTTTTTGGGCATCCAGAAGTTTACTATTTTAATTTTACCTGGATTTGGTATAATTTCCCATATTATCCCAGAAAGAGGTAAAAAGAAACATTTGGATCTTTAGGGATAATTTATGCTATAATAGCAATTGGATTATTAGGATTTGTAGTATGAGCACATCATATATTTACAGTAGGTATAGATATTGATACACGAGCTTACTTTACTTCTGCAACTATAATTATTGCAGTACCAACAGGAATTAAAATTTTTAGATGATTAGCAACTTTCCATGGAACACAAATTAATTATAGTCCCTCAATCTTATGAAGATTAGGATTTGTTTTTTATTTACTGTTGGAGGATTAACAGGAGTAATTTTAGC
>FTWCV4IOEB8


ACAGCTCTTTTACTTTTCTTTCTTTCCAGTTTTTAGCAGGTGCTATTACTATACTTTTTAACAGATCGAAATTTAAATACTCTTTTTTTTGACCCAGCTGGAGGAGGAGATCCAATTTTATATCAACATTTATTTTGATTTTTTGGACATCCAGAAGTTTACATTTTAATTTTACCTGGATTTGGTATAATTTCCCATATTATTTCCCAAGAAAGAGGTAAAAAGGAAACATTTGGATCTTTAGGAATAATTTATGCTATAATAGCAATTGGATTATTAGGATTTGTAGTATGAGCACATCATATATTTACAGTAGGTATAGATATTGATACACGAGCTTACTTTACTTCTGCAACTATAATTATTGCAGTACCAACAGGAATTAAAATTTTTAGATGATTAGCAACTTTCCATGGAACACAAATTAATTATAGTCCCTCAATCTTATGAAGATTAGGATTTGTTTTTTATTTACTGTTGGAGGATTAACAGGAGTAATTTTAGC
>FTWCV4IMBSR


GCTCTTTTATATACTTTCTCTACCAGTTTTAGCAGGTGCTATTACTATACTTTTAACAGACCGAAATCTTAATACTTCTTTTTTTTGATCCAGCTGGAGGAGGAGATCCAATTTTATATCAACATTTATTTTGATTTTTTTGGTCACCCCTGAAGTTTATATTTTAATTCTTCCTGGATTTGGAATAATTTCCCATATTATTTCACAAGAAAGTGGAAAAAAAGAAACATTTGGATCTTTAGGAATAATTTATGCTATAATAGCAATTGGATTATTAGGATTTGTAGTATGAGCTCATCATATATTTACAGTAGGTATAGATATTGATACACGAGCTTATTTTACTCCGCAACTATAATTATTGCTGTACCAACAGGAATTAAAATTTTTAGATGATTGGCTACTTTTCACGGAACTCAAATTA
>FTWCV6JSAL4


TTTTATTATTACTTTCTCTACCAGTTTTAGCAGGTGCTATTACTATACTTTTTAACAGACCGAAATCTTAATACTCTTTTTTTTGATCCAGCTGGAGGAGGAGATCCAATTTTTATATCAACATTTATTTTGATTTTTTTGGTCACCCTGAAGTTTATATTTTTAATTCTTCCTGGATTTGGAATAATTTCCCATATTATTTCACAAGAAAGTGGAAAAAAAGAAACATTTGGATCTTTAGGAATAATTTATGCTATAATAGCAATTGGATTATTAGGATTTGTAGTATGAGCTCATCATATATTTACAGTAGGTATAGATATTGATACACGAGCTTATTTTACTTCCGCAACTATAATTATTGCTGTACCAACAGGAATTAAAATTTTTAGATGATTAGCTACTTTTCACGGAACTCAAATTAATTATAGTCCTTCAATTTTATGAAGATT
>FTWCV2HHWTX


ATTATTACTTTCTCTACCGGTTTTTAGCAGGTGCTATTACTATACTTTTACAGACCGAAATCTTAATACTCTTTTTTTGATCCAGCTGGAGGAGGAGATCCAATTTTTATATCAACATTTATTTTGATTTTTTGGTCACCTTGAAGTTTATATTTTAATTCTTCCTGGATTTGGAATAATTCCCATATTATTTCACAAGAAGTGGAAAAAAGAAACATTTGGATCTTTAGGAATAATTTATGCTATAATAGCAATTGGATTATTAGGATTTTGTAGTATGAGCTCATCATATATGTACAGTAGGTATAGATATTGATACACGAGCTTATTTTACTTCCGCAACTATAATTATTGCTGTACCAACAGGAATTAAAATTTTAGATGATTGGCTACTTTCACGGAACTCAAATTAATTATAGTCCT
>FTWCV2HGVEW


ATTATTACTTTCTTTACCAGTTTTAGCAGGTGCTATTACTATACTTTTAACAGACCGAAATCTTAATACTTCTTTTTTGATCCAGCTGGAGGAGGAGATCCAATTTTATATCAACATTTATTTTGATTTTTTGGTCACCCTGAAGTTTATATTTTAATTCTTCCTGGATTTGGAATAATTTCCCATATTATTTCACAAGAAAGTGGAAAAAAAAGAAACATTTGGATCTTTAGGAATAATTTATGCTATAATAGCAATTGGATTATTAGGATTCGTAGTATGAGCTCATCATATATTTACAGTAGGTATAGATATTGATACACGAGCTTATTTTACTTCCGCAACTATAATTATTGCTGTACCAACAGGAATTAAAAATTTTTTAGATGATGCTACTTTTTCACGGAACTCAAATTAATTATAGTCCTTCAATTTTATGAAGATTAGGATTTATTTTTTATCACTGTTGGAGG
>FTWCV3HC8J


ATTACTTTCTCTACCAGTTTTAGCAGGTGCTATTACTATACTTTTAACAGACCGAAATCTTAATACTCTTTTTTTTGATACAGCTGGAGGAGGAGATCCAATTTTATATCAACATTTATTTTGATTTTTTTGGTCACCCTGAAGTTTATATTTTAATTCTTCCTGGATTTGGAATAATTTCCCATATTATTTCACAAGAAAGTGGAAAAAAAGAAACATTTGGATCTTTAGGAATAATTTATGCTATAATAGCAATTGGATTATTAGGATTTGTAGTATGAGCTCATCATATATTTACAGTAGGTATAGATATTGATACACGAGCTTATTTTACTTCCGCAACTATAATTATTGCTATACCAACAGGAATAAAATTTTTAGATGATTGGCTACTTTTCACGGAACTC
>FTWCV5I6VLP


TTACTTTCTTTACCAGTTTTAGCAGGTGCTATTACTATACTTTTAACAGATCGAAATTTAAATACTTCTTTTTTTGACCCAGCTGGAGGAGGAGATCCAATTTTATATCAACATTTATTTTGATTTTTTGGACATCCAGAAGTTTACATTTTAATTTTACCTGGATTTGGTATAATTTCCCATATTATTTCACAAGAAAGTGGAAAAAAGAAACATTTGGATCTTTAGGAATAATTTATGCTATAATAGCAATTGGATTATTAGGATTTGTAGTATGAGCTCATCATATATTTACAGTAGGTATAGATATTGATACACGAGCTTATTTTACTTCCGCAACTATAATTATTGCTGTACCAACAGGAATTAAAATTTTTAGATGATTGG
>FTWCV2HE9E2


TTACTTTCTCTACCAGTTTTAGCAGGTGCTATTACTATACTTTTAACAGACCGAAATCTTAATACTTCTTTTTTTG
>FTWCV5JCK2I


TTCTCTACCAGTTTAGCAGGTGCTATTACTATACTTTAACTAGACCG
>FTWCV5I9UQ2


CTCTACCAGTTTTAGCAGGTGCTATTACTATACTTTTAACAGACCGAAATCTTAATACTCTTTTTTTGATCCAGCTGGAGGAGGAGATCATTTTATATCAACATTTATTTTGTATTTTTTTGGTCACCCTGAAGTTTATATTTTAATTCTTCCTGGATTGGAATAATTCCCATATTATTTCACAAGAAAGTGGAAAAAAAGAAACATTTGGATCTTTAGGAATAATTTATGCTATAATAGCAATTGGATTATTAGGATTTGTAGTATGAGCTCATCATATATTTACAGTAGGTATAGATATTGATACACGAGC
>FTWCV4ISDW2


TACCAGTTTTAGCAGGTGCTATTACTATACTTTTACAGATCGAGATTTAAATACTCTTTTTTTGACCCAGCTGGAGGAGGAGATCCAATTTTATATCAACATTTATTTTGATTTTTTGGGCATCCAGAAGTTTACATTTTATTTTACCTGGATTTGGTATAATTTCCCATATTATTTCCCAAGAAAGAGGTAAAAAGGAAACATTTGGATCTTTAGGGATAATTTATGCTATAATAGCAATTGGATTATTAGGATTTGTAGTATGAGCACATCATATATTTACAGTAGGTATAGATATTGATACACGAGACTACTTTACTTCTGCAACT
>FTWCV2HJMJ0


CAGTTTTAGCAGGTGCTATTACTATACTTTTAACAGACCGAAATCTTAATACTTCTTTTTTTG
>FTWCV4ITW5Z


AGTTTTAGCAGGTGCTATTACTATACTTTTAACAGACCGAAATCTTAATACTTCTTTTTTGATCCAGCTGGAGGAGGAGATCCAATTTTATATCAACATTTATTTTGATTTTTTGGTCACCCTGAAGTTTATATTTTATTCTTCCTGGATTTGGAATATTTCCCATATTATTTCACAAGAAAGTGGAAAAAAGAAACATTTGGATCTTTAGGAATAATTTATGCTATAATAGCAATTGGATTATTAGGATTTGTAGTATGAGCTCATCATATATTTACAGTAGGTATAGATATTGATACACGAGCTTATTTTACTCCGCAACTATAATTATTGCTGTACCAACAGG
>FTWCV2HH7YT


TTTAGCAGGTGCTATTACTATACTTTTAACAGACCGAAATCTTAATACTTCTTTTTTTGATCCAGCTGGAGGAGGAGATCCAATTTTATATCAACATTTATTTTGATTTTTTGGTCACCCTGAAGTTTATATTTTAATTCTTCCTGGATTTGGAATAATTTCCCATATTATTTCACAAGAAAGTGGAAAAAAAGAAACATTTGGATCTTTAGGAATAATTTATGCTATAATAGCAATTGGATTATTAGGATTTGTAGTATGAGCTCATCATATATTTACAGTAGGTATAGATATTGATACACGAGCTTATTTTACTTCCGCAACTATAATTATTAGCTGTACCAACAGGAATTAAAATTTTTTAGATGATTGGCTACTTTTCACGGAACTCAAATTAAT
>FTWCV5JF2A


AGGTGCTATTACTATACTTTTAACAGACCGAAATCTTAATACTTTTTTTTTGATCCAGCTGGAGGAGGAGATCCAATTTTATATCAACATTTATTTTGATTTTTTGGTCACCCTGAAGTTTATATTTTAATTCTTCCTGGATTTGGAATAATTTCCCATATTATTTCACAAGAAAGTGGAAAAAAAGAAACATTTGGATCTTTAGGAATAATTTTATGCTATAATAGCAATTGGATTATTAGGATTTGTAGTATGAGCTCATCATATATTTACAGTAGGTATAGATATTGATACACGAGCTATTTTACTTCCGCAACTATAATTATTGCTGTA
>FTWCV3H5D3V


AGGTGCTATTCTATACTTTTAACAGACCGAAATCTTAATACTTTTTTTTTGATCCAGCTGGAGGAGGAGATCCAATTTTTATATCAACATTTATTTTGATTTTTTTGGTCACCCTGAAGTTTATATTTTAATTCTTCCTGGATTTGGAATAATTTCCCATATTATTTCACAAGAAAGTGGAAAAAAAGAAACATTTGGATCTTTAGGAATAATTTATGCTATAATAGCAATTGGATTATTAGGATTTGTAGTATGAGCTCATCATATATTTACAGTAGGTATAGATATTGATACACGAGCTTATTTTACTTCCGCAACTATAATTATTGCTGTACCAACAGGAATAAAATTTTTAGATGATTGGCTACTTTTCACGGAACTCAAATTAATTATAGTCCTTCAATTTTATGAAGAT
>FTWCV5I86ZQ


AGGTGCTATTACTATACTTTTAACAGACCGAAATCTTAATACTTCTTTTTTGATCCAGCTGGAGGAGGAGATCCAATTTTATATCAACATTTATTTTGATTTTTTGGTCACCCTGAAGTTTATATTTTAATTCTTCCTGGATTTGGAATAATTTCCCATATTATTTCACAAGAAAGTGGAAAAAAAGAAACATTTGGATCTTTAGGAATAATTTATGCTATAATAGCAATTGGATTATTAGGATTTGTAGTATGAGCTCATCATATATTTACAGTAGGTATAGATATTGATACACGAGCTTATTTTACTTCCGCAACTATAATTATTGCTGTACCAACAGGAATAAAATTTTTAGATGATTGGCTACTTTTCACGGAACTCAAATTAATTATAGTCCTTCA
>FTWCV6JWS2X


ACTATACTTTTAACAGACCGAAATCTTAATACTCTTTTTTTTGATCCAGCTGGAGGAGGAGATCCAATTTTATATCAACATTTATTTTGATTTTTTGGTCACCCTGAAGTTTATATTTTAATTCTTCCTGGATTTGGAATAATTTCCCATATTATTTCACAAGAAAGTGGAAAAAAAGAAACATTTGGATCTTTAGGAATAATTTATGCTATAATAGCAATTGGATTATTAGGATTTGTAGTATGAGCTCATCATATATTACAGTAGGTATAGATATTGATACACGAGCTTATTTTACTTCCGCAACTATAATTATTGCTGTACCAACAGGAATTAAAATTTTTAGATGATTGGCTACTTTTCACGGAACTCAAATTAATTATAGTCCTTCAATTTTATGAAGATTAGGATTTGTTTTTTTATTCACTGTTG
>FTWCV3HLAD


ACTATACTTTTTAACAGACCGAAATCTTAATACTCTTTTTTTTGATCCAGCTGGAGGAGGAGATCCAATTTTATATCAACATTTATTTTGATTTTTTGGTCACCCTGAAGTTTATATTTTAATTCTTCCTGGATTTGGAATAATTTCCCATATTATTTCACAAGAAAGTGGAAAAAAGAAACATTTGGATCTTTAGGAATAATTTATGCTATAATAGCAATTGGATTATTAGGATTTGTAGTATGAGCTCATCATATATTTATAGTAGGTATAGATATTGATACACGAGCTTATTTTACTTCCGCAACTATAATTATTGCTGTACCAACAGGAATTAAAATTTTTAGATGATTGGCTACTTTTCACGGAACTCAAATTAATTATAGTCCTTCAATTTTATGAAGATTAGGATTTGTTTTT
>FTWCV3H2GFM


CAGACCGAAATCTTAATACTCTTTTTTTGATCCAGCTGGAGGAGGAGATCCAATTTTATATCAACATTTATTTTGTATTTTTTGGTCACCCTGAAGTTTATATTTTAATTCTTCCTGGATTTGGAATAATTTCCCATATTATTTCACAAGAAAGTGGAAAAGAAGAAACATTTGGATCTTTAGGAATAATTTATGCTATAATAGCAATTGGATTATTAGGATTTGTAGTATGAGCTCATCATATATTTACAGTAGGTATAGATATTGATACACGAGCTTATTTTACTTCCGCAACTATAATTATTGCTGTACCAACAGGAATTAAAATTTTAGATGATTGGCTACTTTTCACGGAACTCAAATTAATTATAGTCCTTCAATTTTATGAAGATTAGGATTTGTTTTATTCACTGTTGGAGGATTAACAGGAGTAATTTAGCTAATTC
>FTWCV2HHAGU


CAGACCGAAATCTTAATACTTCTTTTTTGATCCAGCTGGAGGAGGAGATCCAATTTTATATCAACATTTATTTTGATTTTTTGGTCACCCTGAAGTTTATATTTTAATTCTTCCTGGATTTGGAATAATTTCCCATATTATTTCACAAGAAAGTGGAAAAAAAAACATTTGGATCTTTAGGAATAATTTATGCTATAATAGCAATTGGATTATTAGGATTTTGTAGTATGAGCTCATCATATATTTACAGTAGGTATAGATATTGATACACGAGCTTATTTTACTTCCGCAACTATAATTATTGCTGTACCAACAGGAATAAAAATTTTTAGATGATTGGCTACTTTTTCACGGAACTCAAAATTATTATAGTCCTTCAATTTTATGAAGATTAGGATTGTTTTTTTTCACTTTGAGGTAACAGAAGTAATTTTAGCTAATCCTCAATTGATGTAGCTCTACATGATACTTATTATGTAGTAGCCCATTTTCACTATGTTTTTCTATAGGAGCAGTTTTTTGCAATTTAAGCAGGATTTATT
>FTWCV6JPV87


CAGACCGAAATCTTAATACTTCTTTTTTTGATCCAGCTGGAGGAGGAGATCCAATTTTATATCAACATTTATTTTGATTTTTTGGTCACCCTGAAGTTTATATTTTAATTCTTCCTGGATTTGGAATAATTTCCCATATTATTTCACAAGAAAGTGAAAAAAAAACATTTGGATCTTTAGGAATAATTTATGCTATAATAGCAATTGGATTATTAGGATTTGTAGTATGAGCTCATCATATATTTACAGTAGGTATAGATATTGATCACGAGCTATTTTA
>FTWCV2HHGPV


AGACCGAAATCTTAATACTTCTTTTTTGATCCAGCTGGAGGAGGAGATCCAATTTTATATCAACATTTATTTTGATTTTTTGGTCACCCTGAAGTTTATATTTTAATTCTTCCTGGATTTGGAATAATTTCCCATATTATTTCACAAGAAAGTGGAAAAAAAGAAACATTTGGATCTTTAGGAATAATTTATGCTATAATAGCAATTGGATTATTAGGATTTGTAGTATGAGCTCATCATATATTTACAGTAGGTATAGATATTGATACACGAGCTTATTTTACTTCCGCAACTATAATTATTGCTGTACCAACAGGAATAAAAATTTTTAGATGATTGGCTACTTTTCACGGAACTCAAA
>FTWCV2HBLI0


ATCTTAATACTTTCTTTTTTTTGATCCAGCTGGAGGAGGAGATCCAATTTTTATATCAACTATTTTATTTTTGTATTTTTTTGGTCACCCTGAAGTTTTATATTTTTAATTCTTCTGGATTTGGAATATTTCCCATATTATTTCACAAGAAAGTAGGAAAAAAAGAAACATTTTGATCTTTAGGAATAATTTATGCTATAATAGCAATTGGATTATTAGGATTTTGTAGTATGAGCTCATCATATATTTACAGTAGGTATAGATATTGATACACGAGCTTATTTTACTTCCGCAACTATAATTATTGCTGTACCAACAGGAATTAAAATTTTTAGATGATTGGCTACTTTTCACGGAACTCAAATTAATTATAGTCCTTCAATTTTATGAAGATTAGGATTTGTTTTTTATTCACTG
>FTWCV2HM4O2


CTTAATACTTCTTTTTTTGATCCAGCTGGAGGAGGAGATCCAATTTTATATCAACATTTATTTTGATTTTTTGGTCACCCTGAAGTTTATATTTTAATTCTTCCTGGATTTGGAATAATTTCCCATATTATTTCACAAGAAAGTGGAAAAAAAGAAACATTTGGATCTTTAGGAATAATTTATGCTATAATAGCAATTGGATTATTAGGATTTGTAGTATGAGCTCATCATATATTTACAGTAGGTATAGATATTGATACACGAGCTTATTTTACTTCCGCAACTATAATTATTGCTGTACCAACAGGAATTAAAATTTTTAGATGATTAGCTACTTTTCACGGAACTCAAATTAATTATAGTCCTTCAATTTT
>FTWCV2HEB2R


AATACTCTTTTTTTTGATCCAGCTGGAGGAGGAGATCCAATTTTTATATCAACATTTATTTTGATTTTTTGGTCACCCTGAAGTTTATATTTTAATTCTTCCTGGATTTGGAATAATTTCCCATATTATTCACAAGAAAGTGGAAAAAAAGAAACATTTGGATCTTTAGGAATAATTTATGCTATAATAGCAATTGGATTATTAGGATTTGTAGTATGAGCTCATCATATATTTACAGTAGGTATAGATATTGATACACGAGCTTATTTTACTTCCGCAACTATAATTATTGCTGTACCAACAGGAATTAAAATTTTTAGATGATTGGCTACTTTTCACGGAACTCAAATTAATTATAGTCCTTCAATTTTATGAAGATTAGGATTTGTTTTTTTATTCACTGTTGGAGGATTAACAGGAGTAATTTT
>FTWCV3HZGMY


TTCTTTTTTTGATCCAGCTGGAGGAGGAGATCAATTTTTATATCAACATTTTATTTTGTATTTTTTGGTCACCCTGAAGTTTATATTTTAATTCTTCCTGGATCTGGAATAATTTCATATTATTTCACAAGAAAGTGAAAAAAAGAAACATTTGGATCTTTAGGAATAATTTATGCTATAATAGCAATTGGATTATTAGGATTTGTAGTATGAGCTCATCATATATTTACAGTAGGTATAGATATTGATACACGAGCTTATTTTACTTCCGCAACTATAATTAGTGCTGTACCAACAGGAATTAAAATTTTTAGATGATTGGCTACTTTTCACGGAACTCAAATTAATTATAGTCCTTCAATTTTATGAAGATTAGGATTTGTTTTTT
>FTWCV5I44JP


CTTTTTTTGATCCAGCTGGAGGAGGAGATCCAATTTTATATCAACATTTATTTTGATTTTTTGGTCACCCTGAAGTTTATATTTTAATTCTTCCTGGATTTGGAATAATTTCCCATATTATTTCACAAGAAAGTGGAAAAAAAGAAACATTTGGATCTTTAGGAATAATTTATGCTANAATAGCAATTGGATTATTAGGATTTGTAGTATGAGCTCATCATATATTTACAGTAGGTATAGATATTGATACACGAGCTTATTTTACTCGCAACTATAATTATTGCTGTACCAACAGATAAAATTTTTAGATGATTGGCTACTTTTCACGGAACTCAAATTAATTATAGTCCTT
>FTWCV3H8DP5


TTTTTTTGATCCAGCTGGAGGAGGAGATCCAATTTTATATCAACATTTATTTTGATTTTTTGGTCACCCTGAAGTTTATATTTTAATTCTTCCTGGATTTGGAATAATTTCCCATATTATTTCACAAGAAAGTGGAAAAGAAGAAACATTTGGATCTTTAGGAATAATTTATGCTATAATAGCAATTGGATTATTAGGATTTGTAGTATGAGCTCATCATATATTTTACAGTAGGTATAGATATTGATACACGAGCTTATTTTACTTCCGCAACTATAATTATTGCTGTACCAACAGGAATTAAAATTTTTAGATGATTGGCTACTTTTCACGGAACTCAAATTAATTATAGTCCTTCAATTTTATGAAGATTAGGATTTGTTTTTTATTCACTGTTGGAGGATTAACAGGAGTAATTTTAGCTAATTCC
>FTWCV6JV7BL


TTTTTTTGATCCAGCTGGAGGAGGAGATCCAATTTTATATCAACATTTATTTTGATTTTTTTGGTCACCCTGAGTTTTAATTTTAATTCTTCCTGGATTTGGAATAATCCCATATTATCACAAGAAAGTGGAAAAAAAGAAACATTTGGATCTTTAGGAATAATTTATGCTATAATAGCAATTGGATTATTAGGGTTTGTAGTATGAGCTCATCATATATTTACAGTAGGTATAGATATTGATACACGAGCTTATTTTACTTCCGCAACTATAATTATTGCTGTACCAACAGGAATAAAATTTTAGATGATTGGCTACTTTTCACGGAACTCAAATTAATTATAGTCCTTACAAATTTTATGAAGATTAGGATTTCGTTTTTTAT
>FTWCV5JEFE5


TTTTTTTGACCCAGCTGGAGGAGGAGATCATTTTTATATCAACATTTATTTTGATTTTTTGGACATCCAGAAGTTTACATTTTAATTTACCTGGATTTGGTATAATTTCCCATATTATTTCACAAGAAAGTGGAAAAAAAGAAACATTTGGATCTTTAGGAATAATTTATGCTATAATAGCAATTGGATTATTAGGATTTGTAGTATGAGCTCATCATATATTTACAGTAGGTATAGATATTGATACACGAGCTTATTTTACTTCCGCAACTATAATTATTGCTGTACCAACAGGAATAAAATTTTTAGATGATTGG
>FTWCV3H088L


TTTTTTGATCCAGCTGGTAGGTAGGTAGTATTCCAATTTTATATCAACATTTATTTTGATTTTTTGGTCACCCTGAAGTTTATATTTTAATTCTTCCTGGATTTGGAATAATTTCCCATATTATTTCACAAGAAAGTGGAAAAAAAGACATTTGGATCTTTAGGAATAATTTATGCTATAATAGCAATTGGATTATTAGGATTTGTAGTATGAGCTCATCATATATTTACAGTAGGTATAGATATTGATACACGAGCTTATTTTACTCGCAACTATAATTATTGCTGTACCAACAGGAATAAAAATTTTTAGATGATTGGCTACTTTTCACGGAACTCAAATTATTATAGTCCTTCAATTTTTGAAGATTAGGATTTGTTTTTTATCACTGTTGAGGATTTACGGAGTAATTTTAGCTAATTCCTCAATTGATGTAGCTCTACATGATACTTATTATGTAGTAGCCCATTTTCACTATGTTTTATCTATAGGAGCGTTTTTTGCAATTATAGCAGGATTTATCACTGATATCCTTTATTTAC
>FTWCV4ITK3J


TTTTTTGATCCAGCTGGAGGAGGAGATCCAATTTTATATCAACATTTATTTTGATTTTTTGGTCACCCTGAAGTTTATATTTTAATTCTTCCTGGATTTGGAATAATTTCCCATATTATTTCACAAGAAAGTGGAAAAAAGAAACATTTGGATCTTTAGGAATAATTTATGCTATAATAGCAATTGGATTATTAGGATTTGTAGTATGAGCTCATCATATATTTACAGTAGGTATAGATATTGATACACGAGCTTATTTTACTCCGCAACTATAATTATTGCTGTACCAACAGGAATTAAAATTTTTAGATGATTAGCTACTTTTCACGGAACTCAAATTAATTATAGTCCTTCAATTTTATGAAGATTAG
>FTWCV6JZMV9


TTTTGATCCAGCTGGAGGAGGAGATCCAATTTTATATCAACATTTATTTTGATTTTTTGGTCACCCTGAAGTTTATATTTTAATTCTTCCTGGATTTGTAATAAATTTTCCCATATTATTTCACAAGAAAGTGGAAAAAAGAAACATTTGGATCTTTAGGAATAATTTATGCTATAATAGCAATTGGATTATTAGGATTTGTAGTATGAGCTCATCATATATTTACAGTAGGTATAGATATTGATACACGAGCTTATTTTACTTCCGCAACTATAATTATTGCTGTACCAACAGGAATTAAAATTTTTAGATGATTGGCTACTTTTTCACGGAACTCAAATTAATTATA
>FTWCV2HC23B


GATCCAGCTGGAGGAGGAGATCCAATTTTATATCAACATTTTATTTTGATTTTTTGGTCACCCTGAAGTTTATATTTTATCTTCCTGATTTGGAATAATTTCCCATATTATTTCACAAGAAAGTAGGAAAAAAGAAAACTTTGGATCTTTAGGAATAATTTATGCTATAATAGCAATTGGATTATTAGGATTTGTAGTATGAGCTCATCATATATTTACAGTAGGTATAGATATTGATACACGAGCTTATTTTACTTCCGCAACTA
>FTWCV3H5FA0


GATCCAGCTGGAGGAGGAGATCCAATTTTATATCAACATTTATTTTGATTTTTTGGTCACCCTGAAGTTTAATTTTAATCTTCCTGGATTTGGAATAAATTTTCCCCATATTATTTCACAAGAAAGTGGAAAAAAGAAAACATTTGGATCTTTTAGATAATTTATGCTATAATAGCAATTGGATTATTAGGATTTGTAGTATGAGCTCATCATATATTTACAGTAGGTATAGATATTGATACACGAGCTTATTTTACTTCCGCAACTATAATTATTGCTGTACCAACAGG
>FTWCV3H5QQS


CCAGCTGGAGGAGGAGATCCAATTTTATATCAACATTTATTTTGATTTTTTGGTCACCCTGAAGTTTATATTTTAATTCTTCCTGGATTTGGAATATTTCCCATATTATTTCACAAGAAAGTGAAAAAAGACATTTGGATCTTTAGGAATAATTTATGCTATAATAGCAATTGGATTATAGGATTTGTAGTATGAGCTCATCATATATTTACAGTAGGTATAGATATTGATACACGAGCTTATTTTACTTCCGCAACTATAATTATTGCTGTACCAACAGGAATTAAAATTTTTAGATGATTGGCTACTTTTCACGGAACTCAAA
>FTWCV6JUZL


GCTGGAGGAGGAGATCCAATTTTATATCAACATTTATTTTGATTTTTTGGTCACCCTGAAGTTTATATTTTAATTCTTCCTGGATTTGGAATAATTTCCCATATTATTTCACAAGAAAGTGGAAAAAAAGAAACATTTGGATCTTTAGGAATAATTTATGCTATAATAGCAATTGGACTATTAGGATTTGTAGTATGAGCTCATCATATATTTACAGTAGGTATAGATATTGATACACGAGCTTATTTTACTTCCGCAACTATAATTATTGCTGTACCAACAGGAGTTAAAAATTTTTAGATGATTGGCTACTTTTCACGGAACTCAAATTAATTATAGTCCTTCATTTATAGATTAGATTTGTTTTTTTATTTCTACTGTTGGAGGATTAACAGGAGTAATTTTAG
>FTWCV5I6SBA


GCTGGAGGAGGAGATCCAATTTTATATCAACATTTATTTTGATTTTTTGGTCACCCTGAAGTTTATATTTTAATTCTTCCTGGATTTGGAATAATTTCCCATATTATTTCACAAGAAAGTGGAAAAAAGAAACATTTGGATCTTTAGGAATATTTATGCTATAATAGCAATTGGATTATTAGGATTTGTAGTATGAGCTCATCATATATTTACAGTAGGTATAGATATTGATACACGAGCTTATTTTACTTCCGCAACTATAATTATTGCTGTACCAACAGGAATTAAAATTTTTAGATGATTAGCTACTTTTCACGGAACTCAAATTAATTATAGTCCTTCATTTATGAGATTAGGATTTGTT
>FTWCV4ION79


CTGGAGGAGGAGATCCAATTTTATATCAACATTTATTTTGATTTTTTGGTCACCCTGAAGTTTATATTTTAATTCTTCCTGGATTTGGAATAATTTCCCATATTATTTCACAAGAAAGTGGAAAAAAAGACATTTGGATCTTTAGGAATAATTTATGCTATAATAGCAATTGGATTATTAGGATTTGTAGTATGAGCTCATCATATATTTACAGTAGGTATAGATATTGATACACGAGCTTATTTTACTTCCGCAACTATAATTATTGCTGTACCAACAGGAATTAAAATTTTTAGATGATTGGCTACTTTTCACGGAACTCAAATTAATTATAGTCCTTCAATTTTTATGAAGATTAGGATTT
>FTWCV3H2Y26


GGAGGAGGAGATCCAATTTTTATATCAACATTTTATTTTTGATTTTTTTGGACATCCAGAAGTTTACATTTTAATTTTACCTGGATTTGGTATAATTTCCCATATTATTTCCCAGAAAGAGGTAAAAAGGAAACATTTGGATCTTTAGGGATAATTTATGCTATAATAGCAATTGGATTATTTAGGATTTGTAGTATGAGCACATCATATATTTACAGTAGGTATAGATATTGATACACGAGCTTACTTTACTTCTGCAACTATAATTATTGCAGTACCAACAGGAATTAAAATTTTTAGATGATTAGCAACTTTCCATGGAACACAAATTAATTATAGTCCCTCAATCTTATGAAGATTAGGATTTGTTTTTTTATTTACTGTTGGAGGATTAACA
>FTWCV6JUBR8


GGAGGAGGAGATCCAATTTTATATCAACATTTATTTTGATTTTTTGGTCACCCTGAAGTTTATATTTTAATTCTTCCTGGATTTGGAATAATTTCCCATATTATTTCACAAGAAAGTGAAAAAAAGAAACATTTGGATCTTTAGGAATAATTTATGCTATAATAGCAATTGGATTATTAGGATTTGTAGTATGAGCTCATCATATATTTACAGTAGGTATAGATATTGATACACGAGCTTATTTTACTCCGNAACTATAATTATTGCTGTACCAACAGGAATAAAAATTTTTAGATGATTGGCTACTTTTTCACGGAACTCAAATTATTATAGTCCTTCAATTTT
>FTWCV5JFJU8


GGAGGAGGAGATCCAATTTTATATCAACATTTATTTTGATTTTTTGGTCACCCTGAAGTTTAATTTTAATTCTACCTGGATTTGGAATAATTTCCCATATTATTTCACAAGAAAAGTGGAAAAAAAAGAAACATTTGGATCTTTAGGAATAATTTATGCTATAATAGCAATTGGATTATTAGGATTTGTAGTATGAGCTC
>FTWCV6JWJIO


GGAGATCCAATTTTATATCAACATTTATTTTGATTTTTTGGTCACCCTGAAGTTTATATTTTAATTCTTCCTGGATTTGGAATAATTTCCCATATTATTTCACAAGAAAGTGGAAAAAAAAGAAACATTTGGATCTTTAGGAATAATTTATGCTATAATAGCAATTGGATTATTAGGATTTGTAGTATGAGCTCATCATATATTTACAGTAGGTATAGATATTGATACACGAGCTTATTTTACTCGCAACTATAATTATTGCTGTACCAACAGGAATAAAATTTTTAGATGATTGGCTACTTTTCACGGAACTCAAATTAATTATAGTCCTT
>FTWCV5I66B3


GGAGATCCAATTTTATATCAACATTTATTTTGATTTTTGGTCACCCTGAAGTTTATATTTTAATTCTTCCTGGATTTGGAATAATTTCCCATATTATTTCACAAGAAAGTGGAAAAAAGAAACATTTGGATCTTTAGGAATAATTTATGCTATAATAGCAATTGGATTATTAGGATTTGTAGTATGAGCTCATCATATATTTACAGTAGGTATAGATATTGATACACGAGCTTATTTTACTTCCGCAACTATAATTATTGCTGTACCAACAGGAATTAAAAATTTTTAGATGATTGGCTACTTTTCACGGAACTCAAATTAATTATAGTCCTTCAATTT
>FTWCV3H5CNB


GGAGATCCAATTTTATATCAACATTTATTTTGATTTTTTGGTCACCCTGAAGTTTATATTTTAATTCTTCCTGGAATTGGAATAATTTCCCATATTATTTCACAAGAAAGTGGAAAAAAGAAACATTTGGATCTTTAGGAATAATTTATGCTATAATAGCAATTGGATTATTAGGATTTGTAGTATGAGCTCATCATATATTTACAGTAGGTATAGATATTGATACACGAGCTTATTTTACTTCCGCAACTATAATTATTGCTGTACCAACAGGAATAAAAATTTTTAGATGATTGGCTACTTTTCACGGAACTCAAATTAATTATAGTCCTTCAATTTTATGAAGATTAGGATTTGTTTTTTTATCACTGTTGGAGGACACGGAGTAATTTTAGCTAATTCCTCAATTGATGTAGCTCTACATGATACTTATTATGTAGTAGCCCATTTTCACTATGTTTTATCTATAGGAGCAGTTTTTGCAATTATAGCAGGATTTATT
>FTWCV2HHYNC


AGATCCAATTTTATATCAACATTTTATTTGTATTTTTTGGTCACCCTGAAGTATATTTTAATTCTCCTGGATTTGGAATAATTCCCATATTATTTCACAAGAAAGTGGAAAAAAAGAAAACATTTGGATCTTTAGGAATAATTTATGCTATAATAGCAATTGGATTATTAGGATTTGTAGTATGAGCTCATCATATATTTACAGTAGGTATAGATATTGATACACGAGCTTATTTTACTTCCGCAACTATAATTATTGCTGTACCAACAGG
>FTWCV5JBLS7


CCAATTTTATATCAACATTTATTTTGATTTTTTTGGTCACCCTGAAGTTTATATTTTAATTCTTCCTGGATTTGGAATAATTTCCCATATTATTTCACAAGAAAGTGGAAAAAAAGAAACATTTGGATCTTTAGGAATGATTTATGCTATAATAGCAATTGGATTATTAGGATTTGTAGTATGAGCTCATCATATATTTACAGTAGGTATAGATATTGATACACGAGCTTATTTTACTTCCGCAACTATAATTATTGCTGTACCAACAGGAATTAAAATTTTTAGATGATTGGCTACTTTTCACGGAACTCAAATTAATT
>FTWCV4IPWG8


ATTTTATATCAACATTTTATTTTGTATTTTTTGGTCACCCTGAAGTTTATATTTTAATTCTTCCTGGATTTGGAATAATTTCCCATATATTTCACAAGAAAGTAGGAAAAAAAGAAACATTTGGATCTTTAGGAATAATTTATGCTATAATAGCAATTGGATTATTAGGATTTGTAGTATGAGCTCATCATATATTTACAGTAGGTATAGATATTGATACACGAGCTTATTTTACTTCCGCAACTATAATTATTGCTGTACCAACAGGAATTAAAATTTTTAGATGATTGGCTACTTTTCACGGAACTCAAATTAATTATAGTCCTTCAATTTTATGAAGATTAGGATTTGTTTTTTATTCACTGTTGGAGGATTAACAGGAGTAATTTTAGCTAATTCCTCAATTGATGTAGCTCTACATGATACTTATTATGTAGTAGCCCATTTTCACTATGTTTTAT
>FTWCV4IIGO3


TTTATATCAACATTTATTTTGATTTTGGTCACCCTGAAGTTTATATTTAATTCTTCCTGGATTTGGAATAATTTCCCATATTATTTCACAAGAAGTGGAAAAGAACATTTGGATCTTTAGGAATAATTTATGCTATAATAGCAATTGGATTATTAGGATTTGTAGTATGAGCTCATCATATATTTACAGTAGGTATAGATATTGATACACGAGCTTATTTACTCGAACTATAATTATTGCTGTACAACAGGAATTAAAATTTTTAGATGATTAGCTACTTTTCCGGAACTCAAA
>FTWCV4IMDMY


TTATATCAACATTTATTTTGATTTTTTGGTCACCCTGAAGTTTATATTTTAATTCTTCCTGGATTTGGAATAATTTCCCATATTATTTCACAAGAAAGTGGAAAAAAGAAACATTTGGATCTTTAGGAATAATTTATGCTATAATAGCAATTGGATTATTAGGATTTGTAGTATGAGCTCATCATATATTTACAGTAGGTATAGATATTGATACACGAGCTTATTTTACTTCCGCAACTATAATTATTGCTGTACCAACAGGAATAAAATTTTTAGATGATTGGCTACTTTTCACGGAACTCAAAATATTATAGTCTCATTTTAGAAGATTAGATTTGTTTTTTTTTCACTGTGGAGGA
>FTWCV2HMJ4L


TTATATCAACATTTATTTTGATTTTTTGGTCACCCTGAAGTTTATATTTTAATTCTTCCTGGATTTGGAATAATTTCCCATATTATTTCACAAGAAAGTGGAAAAAAAAGAAAACATTTGGATCTTTAGGAATAATTTATGCTATAATAGCAATTGGATTATTAGGATTTGTAGTATGAGCTCATCATATATTTACAGTAGGTATAGATATTGATACACGAGCTTATTTTACTTCCGCAACTATAATTATTGCTGTACCAACAGGAATTAAAATTTTTAGATGATTGGCTACTTTTCACGGAACTCAAATTATTATAGTCCTTCAATTTTATGAAGATTAGGATTTGTTTTTTTATCTACTGTTGGAGGATTAACAGGAGTAATTTTAGCTAATTCCTCAATTGATGTAGCTCTACATGATACTTATTATGTAGTAGCCCATTTTCCTAGTTTATCTATAGGAGCAGTTT
>FTWCV4IPD32


TTATATCAACATTTATTTTGATTTTTTGGTCACCCTGAAGTTTATATTTTAATTCTTCCTGGATTTGGAATAATTTCCCATATTATTTCACAAGAAAGTGGAAAAAAAGAAAACATTTGGATCTTTAGGAATAATTTATGCTATAATAGCAATTGGATTATTAGGATTTGTAGTATGAGCTCATCATATATTTAAGTAGGTATAGATATTGATACACGAGCTTATTTTACTTCCGCAACTATAATTATTGCTGTACCAACAGGAATAAAAATTTTTTAGATGATTGGCTACTTTTTCACGGAACTCAAAATTAATTATAGGTCCCTTTCAATTTTTATGAAGATTTAGGATTTGTTTTTTTTATCACTGTTTGGAGGA
>FTWCV6JSJ9M


CAACATTTATTTTGATTTTTTGGTCACCCTGAAGTTTATATTTTAATTCTTCCTGGATTTGGAATAATTTCCCATATTATTTCACAAGAAAGTGGAAAAAAGAAACATTTGGATCTTTAGGAATAATTTATGCTATAATAGCAATTGGATTATTAGGATTTGTAGCATGAGCTCATCATATATTTACAGTAGGTATAGATATTGATACACGAGCTTATTTTACTTCCGCAACTATAATTATTGCTGTACCAACAGATAAATTTTTAGATGATTGGCTACTTTTCACGGAACTCAAATTAATTATAGTCCTTCAATTT
>FTWCV3HYVLX


CATTTATTTTGATTTTTTTGGTCACCCTGAAGTTTATATTTTAATTCTTCCTGGATTTGGAATAATTTCCCATATTATTTCACAAGAAAGTGGAAAAAAAGAAACATTTGGATCTTTAGGAATAATTTATGCTATAATAGCAATTGGATTATTAGGATTTGTAGTATGAGCTCATCATATATTTTACAGTAGGTATAGATATTGATACACGAGCTTATTTTACTTCCGCAACTATAATTATTGCTGTACCAACAGGAATTAAAATTTTTAGATGATTGGCTACTTTTTCACGACTCAAAATATTATAGTCCTTCAATTTTATGAAGATTAGGATTTGTTTTTTTTTTCACTGTTTGGAGATTTAAAAGATAATTTTAGCTAATTCCTCAATTGATGTAGCTCTACATGATACTTATTGTAGTAGACCCATTTTCACTATGTTTTATCTAT
>FTWCV5JCNW5


ATTTATTTTGATTTTTTGGTCACCCTGAAGTTTATATTTTAAATCTTCCTGGATTTGGAATAATTTCCCATATTATTCACAAGAAAGTGGAAAAAAAGAAACATTTGGATCTTTAGGAATAATTTATGCTATAATAGCAATTGGATTATTAGGATTTGTAGTATGAGCTCATCATATATTTACAGTAGGTATAGATATTGATACACGAGCTTATTTTACTTCCGCAACTATAATTATTGCTGTACCAACAGGAATTAAAATTTTTAGATGATTGGCTACTTTTCACGGAACTCAAATTAATTATAGTCCTTCAATTTTATGAAGATTAGGATTTGTTTTTTATTCACTGTTGGAGGATTAACAGGAGTAATTT
>FTWCV6J0M0


TGATTTTTTGGTCACCCTGAAGTTTATATTTTAATTCTTCCTGGATTTTGGAATAATTTCCCATATTATTTCACAAGAAAGTGGAAAAAAAGAAACATTTGGATCTTTAGGAATAATTTATGCTATAATAGCAATTGGATTATTAGGATTTGTAGTATGAGCTCATCATATATTTACAGTAGGTATAGATATTGATACACGAGCTTATTTTACTTCCGCAACTATAATTATTGCTGTACCAACAGGAATTAAAATTTTTAGATGATTGGCTACTTTTCACGGAACTCAAATTAATTATAGTCCTTCAATTTTATGAAGATTAGGATTTGTTTTTTTTTCACTGTTTGGAGGATACAGGAGTAATTTTAGCTAATTCCTCAATTGATGTAGCTCTACATGATACTTATTATGTAGTAGCCCATTTTCACTATGTTTTATCTATAGGAGCAGTTTTT
>FTWCV2HC0FU


TTTTTGGTCACCCTGAAGTTTATATTTTAATTCTTCCTGGATTTGGAATAATTTCCCATATTATTTCACAAGAAAGTGGAAAAAGAAACATTTGGATCTTTAGGAATAATTTATGCTATAATAGCAATTGGATTATTAGGATTTGTAGTATGAGCTCATCATATATTTACAGTAGGTATAGATATTGATACACGAGCTTATTTTACTTCCGCAACTATAATTATTGCTGTACCAACAGGAATTAAAATTTTTAGATGATTGGCTACTTTTCACGGAACTCAAATTAATTATAGTCCTTCAATTTTTGAAGATTAGGATTTGTTTTTTTATT
>FTWCV2HDOGI


TGGTCACCCTGAAGTTTATATTTTAATTCTTCCTGGATTTGGAATGATTTCCCATATTATTTCACAAGAAAGTGGAAAAAGAAACATTTGGATCTTTAGGAATAATTTATGCTATAATAGCAATTGGATTATTAGGATTTGTAGTATGAGCTCATCATATATTTACAGTAGGTATAGATATTGATACACGAGCTTATTTTACTTCCGCAACTATAATTATTGCTGTACCAACAGGAATAAAATTTTTAGATGATTGGCTACTTTTTCACGGAACTCAAATTAATTATAGT
>FTWCV4IOKI0


TGGTCACCCTGAAGTTTATATTTTAATTCTTCCTGGATTTGGAATAATTTCCCATATTATTTCACAAGAAAGTGGAAAAAAGAAACATTTGGATCTTTAGGAATAATTTATGCTATAATAAGCAATTGGATTATTAGGATTTGTAGTATGAGCTCATCATATATTTACAGTAGGTATAGATATTGATACACGAGCTTATTTTACTTCCGCAACTATAATTATTGCTGTACCAACAGGAATTAAAATTTTTAGATGATTGGCTACTTTTCACGGAACTCAAATTAATTATAGTCCTTCAATTTTATTGAAGATTAGGATCTGTTTTTTTATT
>FTWCV3H28CR


GGTCACCCTGAAGTTTATATTTTAATTCTTCCTGATTTGGAATAATTTCCCATATTATTTCACAAGAAAGTGGAAAAAAAGAAACATTTGGATCTTTAGGAATAATTTATGCTATAATAGCAATTGGATTATTAGGATTTGTAGTATGAGCTCATCATATATTTACAGTAGGTATAGATATTGATACACGAGCTTATTTTACTTCCGCAACTATAATTATTGCTGTACCAACAGGAATTAAAATTTTTAGATGATTGGCTACTTTTCACGGAACTCAAATTATTATAGTCCTTCAATTTTATGAAGATTAGGATTTGTTTTTTTATCACTGTTGGAGGATTAACAGGAGTAATTTTAGCTAATTCCTCAATTGATGTAGCTCTACATGATACTTATTATGTAGTAGCCCATTTTCACTATGTTTTATCTATAGGAGCAGTTTTTTGCAATTATAGCAGGAT
>FTWCV4IO4Z


GGTCACCCTGAAGTTTATATTTTAATTCTTCCTGGATTTGGAATAATTTCCCATATTATTTCACAAGAAAGTGGAAAAAAAGAAACATTTGGATCTTTAGGAATAATTTATGCTATAATAGCAATTGGATTATTAGGATTTGTAGTATGAGCTCATCATATATTTACAGTAGGTATAGATATTGATACACGAGCTTATTTTACTTCCGCAACTATAATTATTGCTGTACCAACAGGAATTAAAATTTTTAGATGATTGGCTACTTTTCACGGAACTCAAATTAATTATAGTCCTTCAATTTTATGAAGATTAGGATTTGTTTTTTTATCACTGTTGGAGGATACGGAGTAATTTTTAGCTAATTCCTCAATTGATGTAGCTCTACATGATACTTATTATGTAGTAGCCCATTTTTCACTATGTTTTATCTATAGGAGCAGTTTTTGC
>FTWCV6JYQRY


CACCCTGAAGTTTATATTTTAATTCTTCCTGGATTTGGAATAATTTCCCATATTATTTCACAAGAAAGTGGAAAAAAGAAACATTTGGATCTTTAGGAATAATTTATGCTATAATAGCAATTGGATTATTAGGATTTGTAGTATGAGCTCATCATATATTTACAGTAGGTATAGATATTGATACACGAGCTTATTTTACTTCCGCAACTATAATTATTGCTGTACCAACAGGAATTAAAATTTTTAGATGATTGGCTACTTTTCACGGAACTCAAATATTATAGTCCTTAATTTTTGAAGATTAGGATTTGTTTTTTTATTTCACTGTGGAGGATTAACAGAAGTAATTTTAG
>FTWCV2HFSLY


ACCCTGAAGTTTATATTTTAATTCTTCCTGGATTTGGAATAATTTCCCATATTATTTCACAAGAAAGTGGAAAAAAGAAACATTTGGATCTTTAGGAATAATTTATGCTATAATAGCAATTGGATTATTAGGATTTGTAGTATGAGCTCATCATATATTTACAGTAGGTATAGATATTGATACACGAGCTTATTTTACTTCCGCAACTATAATTATTGCTGTACCAACAGGAATTAAAATTTTTAGATGATTGGCTACTTTTCACGGAACTCAAATTAATTATAGTCCTTCATTTATGAAGATTAGATGTTTTTTTATTTCTACGTTGGTAGGATTAACAGGAGTAATTTTAG
>FTWCV3H6SXU


TGAAGTTTATATTTTAATTCTTCCTGGATTTGATAATCCCATATTATTTCACAAGAAAGTGGAAAAAAAGAAACATTTGGATCTTTAGGAATAATTTATGCTATAATAGCAATTGGATTATTAGGATTTGTAGTATGAGCTCATCATATATTTACAGTAGGTATAGATATTGATACACGAGCTTATTTTACTTCCGCAACTATAATTATTGCTGTACCAACAGGAATAAAATTTTTAGATGATTAGCTACTTTTCACGGAACTCAAATTAATTATAGTCCTTCAATTTTATGAAGATTAGGATTTTGTTTTTTATTCACTGTTGGAGGATTAACAGGAGTAATTTTAGCTAATTCCTCAATTGATGTAGCTCT
>FTWCV2HDQLR


AAGTTTATATTTTAATTCTTCCTGGATTTGGAATAATTTCCCATATTATTTCACAAGAAAGTGGAAAAAAAGAAACATTTGGATCTTTAGGAATAATTTATGCTATAATAGCAATTGGATTATTAGGATTTGTAGTATGAGCTCATCATATATTTACAGTAGGTATAGAATATTGATACACGAGCTTATTTTACTTCCGCAACTATAATTATTGCTGTACCAACAGGAATTAAAATTTTTAGATGATTGGCTACTTTTCACGGAACTCAAATTAATTATAGTCCTTCAATTTTATGAAGATTAGGATTTGTTTTTTTATCACTGTTGGAGGATTTACAGGAGTAATTTTAGCTAATTCCTCAATTGATGTAGCTCTACATGATACTTATTATGTAGTAGCCCATTTTCACTATGTTTTATCTATAGGAGCAGTTTTTGCAATTATAGCAGGATTTATTCACTGATATCCTTT
>FTWCV2HE9HJ


TATTTTAATTCTTCCTGGATTTTGGAATAATTTCCCATATTATTTCACAAGAAAGTGGAAAAAAGAAACATTTGGATCTTTAGGAATAATTTATGCTATAATAGCAATTGGATTATTAGGATTTGTAGTATGAGCTCATCATATATTTACAGTAGGTATAGATATTGATACACGAGCTTATTTTACTTCCGCAACTATAATTATTGCTGTACCAACAGGAATAAATTTTTAGATGATTGGCTACTTTTCACGGAACTCAAATTAATTATAGTCCTTCAATTTTATGAAGATTAGGATTTGTTTTTTTATTTCACTGTTGGAGGATTAACAGGAGTAATTTTAGCTAATTCCTCAATTGATGTAGCTCTACATGATACTTATTATGTAGTAGCCCATTTTCACTATGT
>FTWCV3H0LZ8


TATTTTAATTCTTCCTGGATTTGATATTTCCCATATTATTTCACAAGAAAGTAGAAAAAAGAAACATTTGGATCTTTAGGAATAATTTATGCTATAATAGCAATTGGATTATTAGGATTTGTAGTATGAGCTCATCATATATTTACAGTAGGTATAGATATTGATACACGAGCTTATTTTACTTCCGCAACTATAATTATTGCTGTACCAACAGGAATAAAATTTTTAGATGATTGGCTACTTTTCACGGAACTCAAATTAATTATAGTCCTTCAATTTTATGAAGATTAGGATTTGTTTTTTATTCACTGTTGGAGGATTAACAGGAGTAATTTTAGCTAATTCCTCAATTGATGTAGCTCTACATGATACTTATTATGTAGTAGCCCATTTTCACTATGTTTTATCTATAGGAGCAGTTTTTGCAATTATAG
>FTWCV2HK5LI


TATTTTAATTCTTCCTGGATTTGGAATAATTTCCCATATTATTTCACAAGAAAGTGGAAAAAAAGAAACATTTGGATCTTTAGGAATAATTTATGCTATAATAGCAATTGGATTATTAGGATTTGTAGTATGAGCTCATCATATATTTACAGTAGGTATAGATATTGATACACGAGCTTATTTTACTTCCGCAACTATAATTATTGCTGTACCAACAGGAATTAAAATTTTTAGATGATTGGCTACTTTTCACGGAACTCAAATTAATTATAGTCCTTCAATTTTATGAAGATTAGGGTTTGTTTTTTTATCACTGTTGGAGGATTAACAGGAGTAATTTTAGCTAATTC
>FTWCV5I9LZD


TTTTAATTCTTCCTGGATTTGGAATAATTTCCCGTATTATTTCACAAGAAAGTGGAAAAGAAACATTTGGATCTTTAGGAATAATTTATGCTATAATAGCAATTGGATTATTAGGATTTGTAGTATGAGCTCATCATATATTTACAGTAGGTATAGATATTGATACACGAGCTTATTTTACTTCCGCAACTATAATTATTGCTGTACCAACAGGAATTAAAATTTTTAGATGATTGGCTACTTTTCACGGAACTCAAATTAATTATAGTCCTTCAATTTAGAAGATTAGGATTTGTTTTTTTATTTCACTGTTGGAGGATTAACAGGAGTAATTTTAGTCTAATCTCAATTGATGTAGCTCTACATGATACTTATTATGTAGTAGCCCATTTTC
>FTWCV5I8IFD


TTTTAATTCTTCCTGGATTTGGTAATAATTTCATATTATTTCACAAGAAAGTGGAAAAAAAGAAACATTTGGATCTTTAGGAATAATTTATGCTATAATAGCAATTGGATTATTAGGATTTGTAGTATGAGCTCATCATATATTTACAGTAGGTATAGATATTGATACACGAGCTTATTTTACTTCCGCAACTATAATTATTGCTGTACCAACAGGAATTAAAATTTTTAGATGATTGGCTACTTTTCACGGAACTCAAATTAATTATAGTCCTTCAATTTTATGAAGATTAGGATTTGTTTTTTATTCACTGTTGGAGGATTAACAGGAGTAATTT
>FTWCV2HDR23


TAATTCTTCCTGGATTTGGAATAATTTCCCATATTATTTCACAAGAAAGTGGAAAAAGAAACATTTGGATCTTTAGGAATAATTTATGCTATAATAGCAATTGGATTATTAGGATTTGTAGTATGAGCTCATCATATATTTACAGTAGGTATAGATATTGATACACGAGCTTATTTTACTTCCGCAACTATAATTATTGCTGTACCAACAGGAATTAAAATTTTTAGATGATTGGCTACTTTTCACGGAACTCAAATTAATTATAGTCCTTCAATTTTATGAAGATTAGGATTTGTTTTTTTATTTCACTGTTGGAGGATTAACAGGAGTAATTTTAGCTAATTCTCAATTGATGT
>FTWCV3H6R9


TAATTCTTCCTGGATTTGATAATTTCCCATATTATTTCACAAGAAAGTGGAAAAGAAACATTTGGATCTTTAGGAATAATTTATGCTATAATAGCAATTGGATTATTAGGATTTGTAGTATGAGCTCATCATATATTTTACAGTAGGTATAGATATTGATACACGAGCTTATTTTACTTCCGCAACTATAATTATTGCTGTACCAACAGGAATTAAAATTTTTAGATGATTGGCTACTTTTCACGGAACTCAAATTATTATAGTCCTTCAA
>FTWCV2HHP5O


TTCTTCCTGGATTTGATATTTCCCATATTATTTCACAAGAAAGTGGAAAAAAAGAAACATTTAGATCTTTAGGAATAATTTATGCTATAATAGCAATTGGATTATTAGGATTTTGTAGTATGAGCTCATCATATATTTACAGTAGGTATAGATATTGATACACGAGCTTATTTTACTTCCGCAACTATAATTATTGCTGTACCAACAGGAATTAAAATTTTTTAGATGATTGGCTACTTTTCACGGAACTCAAATTAATTATAGTCCTTCAATTTTATGAAGATTAGGATTTGTTTTTTTATTCACTGTTGGAGGATTAACAGGAGTAATTTTAGCTAATTCCTCAATTGATGTAGCTCTACATGATACTTATTATGTAGTAGCCCATTTTCACTATGTTTTAATCTATAGGAGCAGTTTTTGCAATTATA
>FTWCV2HLLMI


TCTTCCTGGATTTGGAATAATTTCCCATATTATTTCACAAGAAAGTGGAAAAGAAACATTTGGATCTTTAGGAATAATTTATGCTATAATAGCAATTGGATTATTAGGATTTGTAGTATGAGCTCATCATATATTTTACAGTAGGTATAGATATTGATACACGAGCTTATTTTACTTCCGCAACTATAATTATTGCTGTACCAACAGGAATTAAAATTTTTAGATGATTGGCTACTTTTCACGGAACTCAAATTAATTATAGTCCTTCAATTT
>FTWCV5I6HOZ


CTTCCTGGATTTGGAATAATTTCCCATATTATTTCACAAGAAAGTGAAAAAAAGAAACATTTGGATCTTTAGGAATAATTTATGCTATAATAGCAATTGGATTATTAGGATTTGTAGTATGAGCTCATCATATATTTACAGTAGGTATAGATATTGACACACGAGCTTATTTTACTTCCGCAACTATAATTATTGCTGTACCAACAGGAATTAAAATTTTTAGATGATTAGCTACTTTTCACGGAACTCAAATTAATTATAGTCCTTCAATTTTATGAAGATTAGGAT
>FTWCV3H04TB


CTTCCTGGATTTGGAATAATTTCCCATATTATTTCACAAGAAAGTGGAAAAGAAACATTTGGATCTTTAGGAATAATTTATGCTATAATAGCAATTGGATTATTAGGATTTGTAGTATGAGCTCATCATATATTTTACAGTAGGTATAGATATTGATACACGAGCTTATTTTACTTCCGCAACTATAATTATTGCTGTACCAACAGGAATTAAAATTTTTAGATGATTGGCTACTTTTCACGGAACTCAAATTAATTATAGTCCTTCAATTTTAGAAGATTAGGATTTGTTTTTTTATTTCACTGTTGGAGGATTAACAGGAGTA
>FTWCV3H4NF3


TCCTGGATTTGGAATAATTTCCCATATTATTTCACAAGAAAGTGGAAAAAAAGAAACATTTGGATCTTTAGGAATAATTTATGCTATAATAGCAATTGGATTATTAGGATTTGTAGTATGAGCTCATCATATATTTACAGTAGGTATAGATATTGATACACGAGCTTATTTTACTTCCGCAACTATAATTATTGCTGTACCAACAGGAATTAAAATTTTTAGATGATTGGCTACTTTTCACGGAACTCAAATTAATTATAGTCCTTCAATTTTATGAAGATTAGGATTTGTTTTTTTAT
>FTWCV2HI805


CTGGATTTGGAATAATTCCCATATTATTTCACAAGAAAGTAGGAAAAAAAGAAACATTTGGATCTTTAGGAATAATTTATGCTATAATAGCAATTGGATTATTAGGATTTGTAGTATGAGCTCATCATATATTTACAGTAGGTATAGATATTGATACACGAGCTTATTTTACTTCCGCAACTATAATTATTGCTGTACCAACAGGAATTAAAATTTTTAGATGATTGGCTACTTTTCACGGAACTCAAATTAATTATAGTCCTTCAATTTTATGAAGATTAGGATTTGTTTTTATTCACTGTTGGAGGATTAACAGGAGTAATTTTAGCTAATTCCTCAATTGATGTAGCTCTACATGATACTTATTATGTAGTAGCCCATTTT
>FTWCV2HBJ3


TGGATTTGGAATAATTTCCCATATTATTTCACAAGAAAGTGAAAAAAGAAACATTTGGATCTTTAGGAATAATTTATGCTATAATAGCAATTGGATTATTAGGATTTGTAGTATGAGCTCATCATATATTTACAGTAGGTATAGATATTGATACACGAGCTTATTTTACTTCCGCAACTATAATTATTGCTGTACCAACAGGAATTAAAATTTTTAGATGATTAGCTACTTTTCACGGAACTCAAATTAATTATAGTCCTTCAATTTTATGAAGATTAGGATTTGTTTTTTATTCACTGTTGGAGGATTAACAGGAGTAATTTTAGCTAAATTCCTCAATTGATGTA
>FTWCV2HBODX


GAATAATTTCCCATATTATTTCACAAGAAAGTGGAAAAAAAGAAACATTTGGATCTTTAGGAATAATTTATGCTATAATAGCAATTGGATTATTAGGATTTGTAGTATGAGCTCATCATATATTTACAGTAGGTAAAGATATTGATACACGAGCTTATTTTACTTCCGCAACTATAATTATTGCTGTACCAACAGGAATTAAAATTTTTAGATGAATTGGCTACTTTTCACGGAACTCAAATAAATATAGTCCTTCAATTTTATGAAGATTAGGATTTG
>FTWCV3H6X07


ATAATTTCCCATATTATTTCCCAAGAAAGAGGTAAAAAGGAAACATTTGGATCTTTAGGGATAATTTATGCTATAATAGCAATTGGATTATTAGGATTTGTAGTATGAGCACATCATATATTTACAGTAGGTATAGATATTGATACACGAGCTTACTTTACTTCTGCAACTATAATTATTGCAGTACCAACAGGAATTAAAATTTTTAGATGATTATCAACTTTCCATGGAACACAAATTAATTATAGTCCCTCAATCTTATGAAGATTAGGATTTGTTTTTTTATTTACTGTTGGAGGATTAACAGAGTATTTTAGCCAATTCTTCTATTGATGTAGCTCTTCATGATACTTATTATGTAGTAGCCCATTTTCATTATGTTTTATCTATAGGAGCAGTATTCGCAATTATAGCAGGATTTATTCATTGATATCCTTTATTTAC
>FTWCV3H3CWA


AATTTCCCATATATTTTCACAAGAAAGTGGAAAAAGAAACATTTGGATCTTTAGGAATAATTTATGCTATAATAGCAATTGGATTATTAGGATTTGTAGTATGAGCTCATCATATATTTTACAGTAGGTATAGATATTTGATACACGAGCTTATTTTACTTCCGCAACTATAATTATTGCTGTACCAACAGGAATTAAAATTTTTTAGATGATT
>FTWCV3HX9F


TTTCCCATATTATTTCACAAGTAAAGTGAAAAAAGAAACATTTGGATCTTTAGGAATAATTTATGCTATAATAGCAATTGGATTATTAGGATTTGTAGTATGAGCTCATCATATATTTACAGTAGGTATAGATATTGATACACGAGCTTATTTTACTCCGCAACTATAATTATTGCTGTACAACAGATAAAAATTTTTTAGATGATTGGCTACTTTTCACGGAACTCAAATTATTATAGCTCAATTTTTATGAAGATTAGGATTTGTTTTTTTATCACTGTTGGAGGATTAACAGGAGTAATTTTAGCTAATTCCTCAATTGATAGTAAGCTCTACATGATACTTATTATGTAGTAGCCCATTTTCACTATGTTTTATCTATAGGAGCAGTTTTTGCAATATAGCAGGATTTATTCACTGATATCCTTTATTTACTGGTCTTACTCTTAACCCTTTTTATTAAAGATTCAATTTTTTACTATATTTAT
>FTWCV5I94OM


TTCCCATATTATTTCACAAGAAAGTGAAAAAAAGAAACATTTGGATCTTTAGGAATAATTTATGCTATAATAGCAATTGGATTATTAGGATTTGTAGTATGAGCTCATCATATATTTACAGTAGGTATAGATATTGATACACGAGCTTATTTTACTTCCGCAACTATAATTATTGCTGTACCAACAGG
>FTWCV2HNAU4


TTCCCATATTATTTCACAAGAAAGTGGAAAAAGAAACATTTGGATCTTTAGGAATAATTTATGCTATAATAGCAATTGGATTATTAGGATTTGTAGTATGAGCTCATCATATATTTACAGTAGGTATAGATATTGATACACGAGCTTATTTTACTTCCGCAACTATAATTATTGCTGTACCAACAGGAATTAAAATTTTTAGATGATTGGCTACTTTTCACGGAACTCAAATTAATTATAGTCCTTCAATTTTATGAAGATTAGGATTTGTTTTTTTATTTCACTGTTGGAGGATTAACAGGAGTAATTTTAGCTAATTCCTCAATTGATGTAGCTCTACATGATACTTATTATGTAGTAGCCCATTTTCACTATGTTTTAT
>FTWCV4IJFQT


TCCCATATTATTCACAAGAAAGTAGAAAAAAGAAACATTTGGATCTTTAGGAATAATTTATGCTATAATAGCAATTGGATTATTAGGATTTGTAGTATGAGCTCATCATATATTTACAGTAGGTATAGATATTGATACACGAGCTTATTTTACTTCCGCAACTATAATTATTGCTGTACCAACAGGAATTAAAATTTTTAGATGATTGGCTACTTTTCACGGAACTCAAATTAATTATAGTCCTTCAATTTTATGAAGATTAGGATTTGTTTTTTATTCACTGTTGGAGGATTAACAGGAGTAATTTTAGCTAATTCCTCAATTGATGTAGCTCTACATGATACTTATTATGTAGTAGCCCATTTTCAC
>FTWCV2HCLIM


TCCCATATATTTCACAAGAAAGTAGGAAAAAAAGAAACATTTGGATCTTTAGGAATAATTTATGCTATAATAGCAATTGGATTATTAGGATTTGTAGTATGAGCTCATCATATATTTACAGTAGGTATAGATATTGATACACGAGCTTATTTTACTTCCGCAACTATAATTATTGCTGTACCAACAGGAATTAAAATTTTTAGATGATTGGCTACTTTTCACGGAACTCAAATTAATTATAGTCCTTCAATTTTATGAAGATTAGGATTTGTTTTTTTATTCACTGTTGGAGGATTAACAGGAGTAATTTTAGCTAATTCCTCAATTGATGTAGCTCTACATGATACTTATTATGTAGTAGCCCATTTT
>FTWCV2HJCF2


CCCATATTATTTCACAGAAAGTGAAAAAAAGAAACATTTTGGATCTTTAGGAATAATTTATGCTATAATAGCAATTGGATTATTAGGATTTGTAGTA
>FTWCV2HKK05


CCCATATTATTTCACAAGAAAGTGGAAAAAAGAAACATTTGGATCTTTAGATATTTATGCTATA
>FTWCV3HXR9M


CCCATATTATTTCACAAGAAAGTGGAAAAAAAGAAAATTTTGGATCTTTTAGGAATAATTTATGCTATAATAGCAATTGCATTATTAGGATTTGTAGTATGAGCTCATCATATATTTTACAGTAGGTATAGATATTGATACACGAGCTTATTTTACTTCCGCAACTATAATTATTGTCTGTACCAACAGGAATTAAAATTTTTAGATGATTGGCTACTTTTCACGGAACTCAAATTAATTATAGTCCTTCAATTTTATGAAGATTAGGATGTTTTTTATTCACT
>FTWCV4III0N


ATATTATTTCACAAGAAGTGGAAAGAACATTTGGATCGTTAGGAATAATTTATGCTATAATAGCAATTGGATTATTAGGATTTGTAGTATGAGCTCATCATATATTTACAGTAGGTATAGATATTGATACACGAGCTTATTTTACTTCCGCAACTATAATTATTGCTGTACCAACAGGAATTAAAATTTTTAGATGATTGGCTACTTTTCACGGAACTCAAATTAATTATAGT
>FTWCV4IMLD6


TATTATTTCACAAGAAAGTGGAAAAAAAGAAAACATTTGGAATACTTTAGGAATAATTTATGC
>FTWCV3H5I6Z


ATTATTTCACAAGAAAGTGAAAAAAAGAAACATTTGGATCTTTAGGAATAATTTATGCTATAATAGCAATTGGATTATTAGGATTTGTAGTATGAGCTCATCATATATTTACAGTAGGTATAGATATTGATACACGAGCTTATTTTACTTCCGCAACTATAATTATTGCTGTACCAACAGGAATAAAATTTTTAGATGATTGGCTACTTTTCACGGAACTCAAATTAATTATAGTCCTTCAATTTTATGAAGATTAGGATTTGTTTTTTATTCACTGTTGGAGGATTAACAGGAGTAATTTTAGCTAATTCCTCAATTGATGTAGCTCTACATGATACTTATTATGTAGTAGCCCATTTTCACTATGTTTTATCTATAGGAGCAGTTTTTGCAATTATAGCAGGATTTATTCACTGATATCCTTTATTTACTGGTCTTACTCTTAACCCTTTTATATTAAAGATTCAATTTT
>FTWCV3HXAUG


TATTTCACAGAAAGTGAAAAAAAAAGAAACATTTGGATCTTTAGGAATAATTTATGCTATAATAGCAATTGGATTATTAGGATTTGTAGTATGAGCTCATCATATATTTCAGTAGGTATAGATATTGATACACGAGCTTTTTTACTTCCGCAACTATAATTATTGCTGTACCGACAGGAATAAAATTTTTAGATGATTAGCTACTTTTCACGGAACTCAAATTAATTATAGTCCTTCAATTTTATGAAGATTAGGATTTGTTTTTTATTCACTGTTGGAGGATTAACAGGAGTAATTTTAGCTAATTCCTCAATTGATGTAAGACTACTAACAATAGAATAACTTAATTAATAGTAAGTAAGACCCAATTTCAACTAATGTTTTATCTATAGG
>FTWCV4IRHP6


TATTTCCAAGAAAGTAGGAAAAAAAGAAACATTTGGATCTTTAGGAATAATTTATGCTATAATAGCAATTGGATTATTAGGATTTGTAGTATGAGCTCATCATATATTTACAGTAGGTATAGATATTGATACACGAGCTTATTTTACTTCCGCAACTATAATTATTGCTGTACCAACAGGAATTAAAATTTTTAGATGATTAGCTACTTTTCACGGAACTCAAATTAATTATAGTCCTTCAATTTTATGAAGATTAGGATTTGTTTTTTATTCACTGTTGGAGGATTAACAGGAGTAATTTTAGCTAATTCCTCAATTGATGTAGCTCTACATGATACTTATTATGTAGTAGCCCATTTTCACTATGTTTTATCTATAGGAGCAGTTTTTGCAATTATAGCAGGATTTATTCACTGATATCCTTTATTTACTGGTCTTACTCTTAACCCTTTTATATTAAAGATTC
>FTWCV5JFWSI


TATTTCACAAGAAAGTAGGAAAAAAAGAAACATTTGGATCTTTAGGAATAATTTATGCTATAATAGCAATTGGATTATTAGGATTTGTAGTATGAGCTCATCATATATTTACAGTAGGTATAGATATTGATACACGAGCTTATTTTACTTCCGCAACTATAATTATTGCTGTACCAACAGGATTTAAAATTTTTAGATGATTGGCTACTTTTCACGGAACTCAAATTAATTATAGTCCTTCAATTTTATGAAGATTAGGATTTGTTTTTTATTCACTGTTGGAGGATTAACAGGAGTAATTTTAGCTAAT
>FTWCV2HJD7R


TTTCACAAGAAAGTGAAAAAAAGAAAACTTTGGATCTTTAGAATAATTTATGCTATAATAGCAATTGGATTATTAGGATTTGTAGTATGAGCTCATCATATATTTACAGTAGGTATAGATATTGATACACGAGCTTATTTTACTTCCGCAACTATAATTATTGCTGTACCAACAGATAAAATTTTTAGATGTATTAGACTACTTTTCACGGAACTCAAATTAATTATAGTCTTCAATTTTATGAAGATTAGGATTTGTTTTTTATCACTGTTGGAGGATTAACAGAGTATTTTAGCTATTCCTCAATTGATGTAGCTCTACATGATACTTATTATGTAGTAGCCCATTTTCACTATGTTTTTCTATAGGACTAGTTTTTGC
>FTWCV4IJHP8


TCACAAGAAAGTGGAAAAAAGAAACATTTGGATCTTTTAGGAATAATTTATGCTATAATAGCAATTGGATTATTAGGATTTGTAGTATGAGCTCATCATATATTTACAGTAGGTATAGATATTGATACACGAGCTTATTTTACTTCCGCAACTATAATTATTGCTGTACCAACAGGAATTAAAATTTTTAGATGATTGGCTACTTTTCACGGAACTCAAATTAATTATAGTCCTTCAATTTATGAAGATTAGGATTTGTTTTTTTATTTCACTGTTGGAGGATTAACAGGAGTAATTTTAGCTAATTCCTCAATTGATGTAGCTCTACATGATACTTATTATGTAGTAGCCCATTTTCACTATGTTTTATCTATAGGAGCAGTTTTTGCAATTATAGCAGGATTTATCCACTGATATCCTTTATTTACTGGTCTTACTCTTAACCCTTTTATATTAAAGATT
>FTWCV4IS6LW


CACAAGAAAGTGGAAAAAAAAGAAACATTTGGATCTTTAGGAATAATTTATGCTATAATAGCAATTGGATTATTAGGATTTGTAGTATGAGCTCATCATATATTTACAGTAGGTATAGATATTGATACACGAGCTATTTTACTTCCGCAACTATAA
>FTWCV5I89HH


CACAAGAAAGTAGGAAAAAAAGAAACATTTGGATCTTTAGGAATAATTTATGCTATAATAGCAATTGGATTATTAGGATTTGTAGTATGAGCTCATCATATATTTACAGTAGGTATAGATATTGATACACGAGCTTATTTTACTTCCGCAACTATAATTATTGCTGTACCAACAGGAATTAAAATTTTTAGATGATTGGCTACTTTTCACGGAACTCAAATTAATTATAGTCCTTCAATTTTATGAAGATTAGGATTTGTTTTTTTATTCACTGTTGGAGGATTAACAGGAGTAATTTTAGCTAATTCCTCAATTGATGTAGCTCTACATGATACTTATTATGTAGTAGCCCATTTTCACTATGTTTTATCTATAGGAGCAGTTTTTGCAATTATAGCAGGATTTATTCACTGATATCCTTTATTTACT
>FTWCV4IOKSF


CACAAGAAAGTAGGAAAAAAAGAAACATTTGGGTCTTTAGGAATAATTTATGCTATAATAGCAATTGGATTATTAGGATTTGTAGTATGAGCTCATCATATATTTACAGTAGGTATAGATATTGATACACGAGCTTACTTTACTTCTGCAACTATAATTATTGCAGTACCAACAGGAATTAAAATTTTTAGATGATTAGCAACTTTCCATGGAACACAAATTAATTATAGTCCCCTCAATCTTATGAAGATTAGGATTTGTTTTTTATTTACTGTTGGAGGATTAACAGGAGTAATTTTAGCCAATTCTTCTATTGATGTAGCTCTTCATGATACTTATTATGTAGTAGCCCATTTTCACTAT
>FTWCV5I7JH7


CAAGAAAGTGGAAAAAAAGAACATTTGGATCTTTAGATAATTTATGCTATAATAGCAATTGGATTATTAGGATTTGTAGTATGAGCTTATCATATATTTACAGTAGGTATAGATATTGATACACGAGCTTATTTTACTTCCGCAACTATAATTATTGCTGTACCAACAGGAATAAAATTTTTAGATGATTGGCTACTTTTCACGGAACTCAAATTAATTATAGTCCTTCAATTTTATGAAGATTAGGATTTGTTTTTTATTCACTGTTGGAGGATTAACAGGAGTAATTTTAGCTAATTCCTCAATTGATGTAGCTCTACATGATACTTATTATGTAGTAGCCCATTTTCACTATGTTTTATCTATAGGAGCAGTTTTTGCAATTATAGCAGGATTTATTCACTGATATCCTTTATTTACTGGTCTTACTCTTAAC
>FTWCV6J6W4


AAGAAAGTAGGAAAAAAAGAAACATTTGGATCTTTAGGAATAATTTATGCTATAATAGCAATTGGATTATTAGGATTTGTAGTATGAGCTCATCATATATTTACAGTAGGTATAGATATTGATACACGAGCTATTTTACTTCCGCAACTATAATTATTGCTGTACCAACAGGAATAAAATTTTTAGATGATTGGCTACTTTTCACGGAACTCAAATTAATTATAGTCCTTCAATTTTATGAAGATTAGGATTTGTTTTTTATTCACTGTTGGAGGATTAACAGGAGTAATTTTAGCTAATTCCTCAATTGATGTAGCTCTACATGATACTTATTATGTAGTAGCCCATTTCACTATGTTTTATCTATAG
>FTWCV6JVII3


AGAAAGTAGGAAAAAAAGAAACATTTGGATCTTTAGGAATAATTTATGCTATAATAGCAATTGGATTATTAGGATTTGTAGTATGAGCTCATCATATATTTACAGTAGGTATAGATATTGATACACGAGCTTATTTTACTTCCGCAACTATAATTATTGCTGTACCAACAGGAATTAAAATTTTTAGATGATTAGCTACTTTTCACGGAACTCAAATTAATTATAGTCCTTCAATTTTATGAAGATTAGGATTTGTTTTTTATTCACTGTTGGAGGATTAACAGGAGTAATTTTAGCTAATTCCTCAATTGATGTAGCTCTACATGATACTTATTATGTAGTAGCCCATTTTCACTATGTTTTATCTATAGGAGCAGTTTTTGCAATTATAGCGGGATTTATTCAACTGATATCCTTTATTT
>FTWCV6JCC9


AGAAAGTAAAAAAAGAACATTTGGATCTTTAGGAATAATTATGCTATAATAGCAATTGGATTATTAGGATTTGTAGTATGAGCTCATCATATATTTACAGTAGGTATAGATATTGATACACGAGCTTATTTTACTTCCGCAACTATAATTATTGCTGTACCAACAGGATAAAATTTTTAGATGATTAGCTACTTTTCACGGAACTCAAATTAATTATAGTCCTTCAATTTTATGAAGATTAGGATTTGTTTTTTTATTCACTGTTGGAGGATTAACAGGAGTAATTTTAGCTAATTCCTCAATTGATGTAGCTCTACATGATACTTATTATGTAGTAGCCCATTTTCACTATGTTTTATCTATAGGAGCAGTTTTTGCAATTTATAGCGGGATTTATTCACTGATATCCTTTATTT
>FTWCV2HLLNY


AGAAAGTAGGAAAAAAAGAAACATTTGGATCTTTAGGAATAATTTATGCTATAATAGCAATTGGATTATTAGGATTTGTAGTATGAGCTCATCATATATTTACAGTAGGTATAGATATTGATACACGAGCTTATTTTACTTCCGCAACTATAATTATTGCTGTACCAACAGGAATTAAAATTTTTAGATGATTAGCTACTTTTCACGGAACTCAAATTAATTATAGTCCTTCAATTTTATGAAGATTAGGATTTTGTTTTTTTATTCACTGTTGGAGGATTAACAGGAGTAATTTTAGCTAATTCCTCAATTGATGTAGCTCTACATGATACTTATTATGTAGTAGCCCATTTTCACTATGTTTTATCTA
>FTWCV4ISU96


AGAAAGTAGAAAAAAGAAACATTTGGATCTTTAGGAATAATTTATGCTATAATAGCAATTGGATTATTAGGATTTGTAGTATGAGCTCATCATATATTTACAGTAGGTATAGATATTGATACACGAGCTTATTTTACTTCCGCAACTATAATTATTGCTGTACCAACAGGAATAAAATTTTTAGATGATTGGCTACTTTTCACGGAACTCAAATTAATTATAGTCCTTCAATTTTATGAAGATTAGGATTTGTTTTATTCACTGTTGGAGGATTAACAGGAGTAATTTTAGCTAATTCCTCAATTGATGTAGCTCTACATGATACTTATTATGTAGTAGCCCATTTCACTATGTTT
>FTWCV5JCD3Q


AGAAAGTAGGAAAAAAAGAAACATTTGGATCTTTAGGAATAATTTATGCTATAATAGCAATTGGATTATTAGGATTTGTAGTATGAGCTCATCATATATTTACAGTAGGTATAGATATTGATACACGAGCTTATTTTACTTCCGCAACTATAATTATTGCTGTACCAACAGGAATTAAAATTTTTAGATGATTGGCTACTTTTCACGGAACTCAAATTAATTATAGTCCTTCAATTTTATGAAGATTAGGATTTGTTTTTTTATTCACTGTTGGAGGATTAACAGGAGTAATTTTAGCTAATTCCTCAATTGATGTAGCTCTACATGATACTTATTATGTAGTAGCCCAT
>FTWCV5JFPWK


GAAAGTAGGAAAAAAAGAAACATTTGGATCTTTAGGAATAATTTATGCTATAATAGCAATTGGATTATTAGGATTTGTAGTATGAGCTCATCATATATTTACAGTAGGTATAGATATTGATACACGAGCTTATTTTACTTCCGCAACTATAATTATTGCTGTACCAACAGGAATTAAAATTTTTAGATGATTGGCTACTTTTCACGGAACTCAAATTAATTATAGTCCTTCAATTTTATGAAGATTAGGATTTGTTTTTATTCACTGTTGGAGGATTAACAGGAGTAATTTTAGCTAATTCCTCAATTGATGTAGCTCTACATGATACTTATTAT
>FTWCV6JWQ02


AAAGTGGAAAAAAAGAAACATTTGGATCTTTAGGAATAATTTATGCTATAATAGCAATTGGATTATTAGGATTTGTAGTATGAGCTCATCATATATTTACAGTAGGTATAGATATTGATACACGAGCTTATTTTACTTCCGCAACTATAATTATTGCTGTACCAACAGGAATAAAATTTTTAGATGATTGGCTACTTTTCACGACTCAAATTAATTATAGTCCTTCAATTTTATGAAGATTAGGATTTGTTTTTTATTCACTGTTGGAGGATTAACAGGAGCAATTTTAGCTAATTCCTCAATTGATGTAGCTCTACATGATACTTATTATGTAGTAGCCCATTTTCACTATGTTTTATCTATAGGAGCAGTTTTTGCAATTATAGCAGGATTTATTCAC
>FTWCV4IKSCK


AAAGTGGAGAAAAAGAAACATTTGGATCTTTAGGAATAATTTATGCTATAATAGCAATTGGATTATTAGGATTTGTAGTATGAGCTCATCATATATTTACAGTAGGTATAGATATTGATACACGAGCTTATTTTACTTCCGCAACTATAATTATTGCTGTACCAACAGGAATTAAAATTTTTAGATGATTGGCTACTTTTCACGGAACTCAAATTAATTATAGTCCTTC
>FTWCV4IJKIM


GGAAAAAAAGAAACATTTGGATCTTTAGGAATAATTTATGCTATAATAGCAATTGGATTATTAGGATTTGTAGTATGAGCTCATCATATATTTACAGTAGGTATAGATATTGATACACGAGCTTATTTTACTTCCGCAACTATAATTATTGCTGTACCAACAGGAATTAAAATTTTTAGATGATTGGCTACTTTTCACGGAACTCAAATTAATTATAGTCCTTCAATTTTATGAAGATTAGGATTTGTTTTTTTATTCACTGTTGGAGGATTAACAGGAGTAATTTTAGCTAATTCCTCAATTGATGTAGCTCTACATGATACTTATTATGTAGTAGCCCATTTTCACTATGTTTTATCTATAGGA
>FTWCV3HYUIV


GGAAAAAAAGAACATTTGGATCTTTAGGATATTTATGCTATAATAGCAATTGGATTACTAGGATTTGTAGTATGAGCTCATCATATATTTACAGTAGGTATAGATATTGATACACGAGCTTATTTTACTTCCGCAACTATAATTATTGCTGTACCAACAGGAATAAAATTTTTAGATGATTGGCTACTTTTCACGGAACTCAAATTAATTATAGTCCTTCAATTTTATGAAGACTAGGATTTGTTTTTTATTCACTGTTGGAGGATTAACAGGAGTAATTTTAGCTAATTCCTCAATTGATGTAGCTCTACATGATACTTATTATGTAGTAGCCCATATTCACTATGTTTTATCTATAGGAGCAGTTTTTGCAATTATAG
>FTWCV6JS9IE


GGAAAAAAAGAAACATTTGGATCTTTAGGAATAATTTATGCTATAATAGCAATTGGATTATTAGGATTTGTAGTATGAGCTCATCATATATTTACAGTAGGTATAGATATTGATACACGAGCTTATTTTACTTCCGCAACTATAATTATTGCTGTACCAACAGGAATAAAATTTTTAGATGATTGGCTACTTTTCACGGAACTCAAATTAATTATAGTCCTTCAATTTTATGAAGATTAGGATTTGTTTTTTTATTCACTGTTGGAGGATTAACAGGAGTAATTTTAGCTAATTCCTCAATTGATGTAGCTCTACATGATACTTATTATGTAGTAGCCCATTTTCACTATGTTTTATCTATAG
>FTWCV5JB0Q4


GGAAAAAAAGAAACATTTGGATCTTTAGGAATAATTTATGCTATAATAGCAATTGGATTATTAGGATTTGTAGTATGAGCTCATCATATATTTACAGTAGGTATAGATATTGATACACGAGCTTATTTTACTTCCGCAACTATAATTATTGCTGTACCAACAGGAATTAAAATTTTAGATGATTGGCTACTTTTCACGGAACTCAAATTAATTATAGTCCTTCAATTTTATGAAGATTAGGATTTGTTTTATTCACTGTTGGAGGATTAACAGGAGTAATT
>FTWCV5JC6PV


GGAAAAAAAGAAACATTTGGATTTTAGGAATAATTTATGCTATAATAGCAATTGGATTATTAGGATTTGTAGTATGAGCTCATCATATATTTTCAGTAGGTATAGATATTGATACACGAGCTTATTTACTTCCGCAACTATAATTATTGCTGTACCAACAGGAATAAAATTTTTAGATGATTGGCTACTTTTCACGGAACTCAAATTAATTATAGTCCTTCAATTTTATGAAGATTAGGATTTGTTTTTTATTCACTGTTGGAGGATTAACAGGAGTAATTTTAGCTAATTCCTCAATTGATGTAGCTCTACATGATACTTAATTAATGTAGTAGCCCAT
>FTWCV5JAGU3


GGAAAAAAAGAAACATTTGGATCTTTAGGAATAATTTATGCTATAATAGCAATTGGATTATTAGGATTTGTAGTATGAGCTCACCATATATTTACAGTAGGTATAGATATTGATACACGAGCTTATTTTACTTCCGCAACTATAATTATTGCTGTACCAACAGGAATTAAAATTTTTAGATGATTGGCTACTTTTCACGGAACTCAAATTAATTATAGTCCTTCAATTTTATGAAGATTAGGATTTGTTTTTTTATTTCACTGTTGAGATACAGGAGTAATTTTAGCTAATTCCTCAATTGATGTAGCGCCGCATGATACTTATTATGTAGTAGCCCATTTTCACTATGTTTTATCTATAGGAGCAGTTTTTGCAATTATAGCAGGATTTATCACTGATATCCTTTATTTACTGGTCTTACTCT
>FTWCV5JCGFU


GAAAAAAAGAAACATTTGGACCTTTAGATAATTTATGCTATAATAGCAATTGGATTATTAGGATTTGTAGTATGAGCTCATCATATATTTACAGTAGGTATAGATATTGATACACGAGCTTATTTTACTTCCGCAACTATAATTATTGCTGTACCAACAGGAATTAAAATTTTTAGATGATTGACTACTTTTTCACGGAACTCAAATTAATTATAGTCCTTCAATTTTATGTAGATTAGGATTGTTTTTTTATCACTGTTTGGAGGATTTACGGGAGTAATTTTAGCTAATTCCTCAATTGATGTAGCTCTACATGATACTTATTATGTAGTAGCCCATTTTCACTA
>FTWCV5JDPY4


GAAAAAAAGAAACATTTGGATCTTTAGGAATAATTTATGCTATAATAGCAATTGGATTATTAGGATTTGTAGTATGAGCTCATCATATATTTACAGTAGGTATAGATATTGATACACGAGCTTATTTTACTTCCGCAACTATAATTATTGCTGTACCAACAGGAATTAAAATTTTTAGATGATTGGCTACTTTTCACGGAACTCAAAATTAATTATAGTCCTTCAATTTTATGAAGATTAGGATTTGTTTTTTTATTCACTGTTGGAGGATTAACAGGAGTAATTTTAGCTAATTCCTCAATTGATGTAGCTCTACATGATACTTATTATGTAGTAGCCCATTTTCACTA
>FTWCV5JBSH7


GAAAAAAAGAAACATTTGGATCTTTAGGAATAATTTATGCTATAATAGCAATTGGATTATTAGGATTTGTAGTATGAGCTCATCATATAT
>FTWCV2HCDYO


GAAAAAAAGAAACATTTGGATCTTTAGGAATAATTTATGCTATAATAGCAATTGGATTATTAGGATTTGTAGTATGAGCTCATCATATATTTACAGTAGGTATAGATATTGATACACGAGCTTATTTTACTTCCGCAACTATAATTATTGCTGTACCAACAGGAATTAAAATTTTTAGATGATTGGCTACTTTTCACGGAACTCAAATTAATTATAGTCCTTCAATTTTATGAAGATTAGGATTTGTTTTTTTATTCACTGTTGGAGGATTAACAGGAGTAATTTTAGCTATTCCTCAATTGATGTAGCTCTACATGATACTTATTATGTAGTAGCCCATTTTCACTATGTTTTATCTATAGGAGCAGTTTTTGCAATATAGCAGGAT
>FTWCV2HH5XT


AAAAAAAGAAACATTTGGATCTTTAGGAATAATTTATGCTATAATAGCAATTGGATTATTTAGGATTTGTAGTATGAGCTCATCATATATTTACAGTAGGTATAGATATTGATACACGAGCTTATTTTACTTCCGCAACTATAATTATTGCTGTACCAACAGGAATAAAATTTTTAGATGATTGGCTACTTTTCACGGAACTCAAATTAATTATAGTCCTTCAATTTTATGAAGATTAGGATTTGTTTTTTTATTCACTGTTGGAGGATTAACAGGAGTAATTTTAGCTAATTCCTCAATTGATGTAGCTCTACATGATACTTATTATGTAGTAGCCCATTTTCACTATGTTTTATCTTATTAGGAGCAGTTTTGCAATTATAGCAGGATTTATTCACTGATATCCTTTATTTACTGG
>FTWCV3H2TB


AAAAAAAGAAACATTTGGATCTTTAGGAATAATTTATGCTATAATAGCAATTGGATTATTAGGATTTGTAGTATGAGCTCATCATATATTTACAGTAGGTATAGATATTGATACACGAGCTTATTTTACTTCCGCAACTATAATTATTGCTGTACCAACAGGATAAAATTTTTAGATGATTGGCTACTTTTCACGGAACTCAAATTAATTATAGTCCTTCTAATTTTATGAAGATTAGGATTTGTTTTTTATTCACTGTTGAGGATTAACAGGAGTAATTTTA
>FTWCV5I76I9


AAAAAAAGAAACATTTGGATCTTTAGGAATAATTTATGCTATAATAGCAATTGGATTATTAGGATTTGTAGTATGAGCTCATCATATATTTACAGTAGGTATAGATATTGATACACGA
>FTWCV3H7OJC


AAAAAAAGAAACATTTGGATCTTTGGGAAAATTTATGCTATAATAGCAATTGGATTATTAGGATTTGTAGTATGAGCTCATCATATATTTACAGTAGGTATAGATATTGATACACGAGCTATTTACTTCCGCAACTATAATTATTGCTGTACCAACAGGAATAAAATTTTTAGATGATTGGCTACTTTTCACGGAACTCAAATTAATTATAGTCCTTCAATTTTATGAAGATTAGGATTTGTTTTTTTATTCACTGTTGGAGGATTAACAGGAGTAATTTTAGCTAATTCCTCAATTGATGTAGCTCTACATGATACTTATTATGTAGTAGCCCATTTTCACTATGTTTTATCTATAGGAGCAGTTT
>FTWCV4IK5M7


AAAAAAGAAACATTTGGGTCTTTAGGAATAATTTATGCTATAATAGCAATTGGATTATTAGGATTTGTAGTATGAGCTCATCATATATTTACAGTAGGTATAGATATTGATACACGAGCTTACTTTACTTCTGCAACTATAATTATTGCAGTACCAACAGGAATTAAAATTTTTAGATGATTAGCAACTTTCCATGGAACACAAATTAATTATAGTCCCTCAATCTTATGAAGATTAGGATTTGTTTTTTTATTTACTGTTGGAGGATTAACAGGAGTAATTTTAGCCAATTCTTCTATTGATGTAGCTCTTCATGATACTTATTATGTAGTAGCCCATTTTCACTAT
>FTWCV6J2KWZ


AAAAAAGAAACATTTGGATCTTTAGGAATAATTTATGCTATAATAGCAATTGGATTATTAGGATTTGTAGTATGAGCTCATCATATATTTACAGTAGGTATAGATATTGATACACGAGCTTATTTACTTCCGCAACTATAATTATTGCTGTACCAACAGGAATAAAATTTTTAGATGATTGGCTACTTTTCACGGAACTCAAATTAATTATAGTCCTTCAATTTTATGAAGATTAGGATTTGTTTTTATTCACTGTTGGAGGATTAACAGGAGTAATTTTAGCTAATTCCTCAATTGATGTAGCTCTACATGATACTTATTATGTAGTAGCCCATTTTCACTATGTTTATCTATAGGAGCAGTTTT
>FTWCV2HFEHD


AAAAAAGAAACATTTGGATCTTTAGGAATAATTTATGCTATAATAGCAATTGGATTATTAGGATTTGCAGTATGAGCTCATCATATATTTACAGTAGGTATAGATATTGATACACGAGCTTATTTTACTTCCGCAACTATAATTATTGCTGTACCAACAGGAATAAAATTTTTAGATGATTGGCTACTTTTCACGGAACTCAAATTAATTATAGTCCTTCAATTTTATGAAGATTAGGATTTGTTTTTATTCACTGTAGGAGGATTAACAGGAGTAATTTTAGCTAATTCCTCAATTGATGTAGCTCTACATGATACTTATTATGTAGTAGCCCATTTTCACTATGTTTTATCTATAGGAGCAGTTTTGCAATTATAGCAGGATTTA
>FTWCV4IQP2C


AAAAAAGAAACATTTGGATCTTTAGGAATAATTTATGCTATAATAGCAATTGGATTATTAGGATTTGTAGTATGAGCTCATCATATATTTACAGTAGGTATAGATATTGATACACGAGCTTATTTTACTTCCGCAACTATAATTATTGCTGTACCAACAGGAATTAAAATTTTTAGATGATTGGCTACTTTTCACGGAACTCAAATTAATTATAGTCCTTCAATTTTATGAAGATTAGGATTTGTTTTATTCACTGTTGGAGGATTAACAGGAGTAATTTTAGCTAATTCCTCAATTGATGTAGCTCT
>FTWCV3H8RU8


AAAAAAGAAACATTTGGGTCTTTAGGAATAATTTATGCTATAATAGCAATTGGATTATTAGGATTTGTAGTATGAGCTCATCATATATTTACAGTAGGTATAGATTATTTGATACACGAGCTTACTTTACTTCTGCAACTATAATTATTGCAGTACCAACAGGATAAAATTTTTAGATGATTAGCAACTTTCCATGGAACACAAATTAATTATAGTCCCTCAATCTTATGAAGATTAGGATTTGTTTTTTATTTACTGTTGGAGGATTAACAGGAGTAATTTTAGCCAATTCTTCTATTGATGTAGCTCTTCATGATACTTATTATGTAGTAGCCCATTTTCACTAT
>FTWCV2HDDEZ


AAAAAAGAAACATTTGGATCTTTAGGAATAATTTATGCTATAATAGCAATTGGATTATTAGGATTTGTAGTATGAGCTCATCATATATTTACAGTAGGTATAGATATTGATACACGAGCTTATTTTACTTCCGCAACTATAATTATTGCTGTACCAACAGGAATAAAATTTTAGATGATTGGTTACTTTTCACGGAACTCAAATTAATTATAGTCCTTCAATTTTATGAAGATTAGGATTTGTTTTATTCACTGTTGGAGGATTAACAGGAGTAATTTAGCTAATTCCTCAATT
>FTWCV2HJ08V


AAAAAAGAAACATTTGGATCTTTAGGAATAATTTATGCTATAATAGCAATTGGATTATTAGGATTTGCAGTATGAGCTCATCATATATTTACAGTAGGTATAGATATTGATACACGAGCTTATTTTACTTCCGCAACTATAATTATTGCTGTACCAACAGGAATTAAAATTTTTAGATGATTGGCTACTTTTCACGGAACTCAAATTAATTATAGTCCTTCAATTTTATGAAGATTAGGATTTGTTTTTATTCACTGTAGGAGGATTAACAGGAGTAATTTTAGCTAATTCCTCAATTGATGTAGCTCTACATGATACTTATTATGTAGTAGCCCATTTTCACTATGTTTTATCTATAGGAGCAGTTTTGCAATTATAGCAGGATTTA
>FTWCV2HMWLA


AAAAAAGAAACATTTGGATCTTTAGGAATAATTTATGCTATAATAGCAATTGGATTATTAGGATTTGTAGTATGAGCTCATCATATATTTACAGTAGGTATAGATATTGATACACGAGCTTATTTTACTTCCGCAACTATAATTATTGCTGTACCAACAGGAATTAAAATTTTTAGATGATTGGCTACTTTTCACGGAACTCAAATTAATTATAGTCCTTCAATTTTATGAAGATTAGGATTTGTTTTT
>FTWCV3H0XFU


AAAAAAGAAACATTTGGATCTTTAGGAATAATTTATGCTATAATAGCAATTGGAT
>FTWCV4ILGR4


AANAAGAACATTGGATCTTAGGAATAATTATGCTATAATAGCGATTGGATTATTAGGATTGTAGTATGAGCTCATCATATATTACAGTAGGTATAGATATTGATACACGAGCTTATTACTCCGCAACTATA
>FTWCV4IKVJZ


AAAAAGACATTTGGATCTTTAGGAATAATTTATGCTATAATAGCAATTGGATTATTAGGATTTGTAGTATGAGCTCATCATATATTTACAGTAGGTATAGATATTGATACACGAGCTTATTTTACTTCCGCAACTATAATTATTGCTGTACCAACAGGAATAAAATTTTAGATGATTGGCTACTTTTCACGGAACTCAAATTAATTATAGTCCTTCAATTTTATGAAGATTAGGATTTGTTTTATTCACTGTTGG
>FTWCV4ISY7N


AAAAGAAACATTTGGATCTTTAGGAATAATTTATGCTATAATAGCAATTGGATTATTAGGATT
>FTWCV5JBSSL


AAAAGAACNTTGGATCTTAGGAATAATTATGCTATAATAGCAATTGGATTATTAGGATTGTAGTATGAGCTCATCATATATTACAGTAGGTATAGATATTGATACACGAGCT
>FTWCV5JBKF0


AAAGAAACATTTGGATCTTTAGGAATAATTTATGCTATAATAGCAATTGGATTATTAGGATTTGTAGTATGAGCTCATCATATATTTACAGTAGGTATAGATATTGATACACGAGCTTATTTTACTTCCGCAACTATAATTATTGCTGTACCAACAGGAATTAAAATTTTAGATGATTGGCTACTTTCACGGAACTCAAATTAATTATAGTTCCTTCTAATTTTATGAAGAT
>FTWCV3H5JO


AAAGAAACATTTGGATCTTTAGGAATAATTTATGCTATAATAGCAATTGGATTATTAGGATTTGTAGTATGAGCTCATCATATATTTACAGTAGGTATAGATATTGACACACGAGCTATTTTACTTCCGCAACTATAATTATTGCTGTACCAACAGGATAAAATTTTTAGATGATTGGCTACTTTTCACGGAACTCAAATTAATTATAGTCCTTCAATTTTATGAAGATTAGGATTTGTTTTTTTATTCACTGTTGGAGGATTAACAGGAGTAATTTTAGCTAATTCCTCAATTGATGTAGCTCTACATGATACTTATTATGTAGTAGCCCATTTTCACTATGTTTTATCTATAGGAGCAGTTTTTGCAATTATAGCAGGATTTATTCACTGATATCCTTTATTTACTGGTCTTACTCTTAACCCTTTTATATTAAAGATTCAATTTTTTACTATATTTATTGGAGTGAATTTAACATTTTTCCCACAACATTTCTTAGGATTTAGTCTAGGAATACCCCGACGATATTCTGATTATCCTGATGTTTATACTT
>FTWCV4ISJVE


AAAGAAACATTTGGATCTTTAGGAATAATTTATGCTATAATAGCAATTGGATTATTAGGATTTGTAGTATGAGCTCATCATATATTTACAGTAGGTATAGATATTGATACACGAGCTTATTTTACTTCCGCAACTATAATTATTGCTGTACCAACAGGAATTAAAATTTTTAGATGATTGGCTACTTTTCACGGAACTCAAATTAATTATAGTCCTTCAATTTATGAAGATTAGGATTTGTTTTTTATTCACTGTTGGAGGATTAACAGGAGTAATTTTAGCTAATTCCTCAATTGATGTAGCTCTACATGATACTTATTATGTAGTAGCCCATTTTCACTATGTTTTATCTATAGGAGCAGTTTTTGCAATTATAGCAGGATTTATTCACTGATATCCTTTATTTACTGGTCTTACTCTTAACCCTTTT
>FTWCV3H4QIV


AAAGAAACATTTGGATCTTTAGGAATAATTTATGCTATAATAGCAATTGGATTATTAGGATTTGTAGTATGAGCTCATCATATATTTACAGTAGGTATAGATATTGATACACGAGCTTATTTTACTTCCGCAACTATAATTATTGCTGTACCAACAGGAATTAAAATTTTTAGATGATTGGCTACTTTTCACGGAACTCAAATTAATTATAGTCCTTCAATTTTATGAAGATTAGGATTTGTTTTTTATTCACTGTTGGAGGATTAACAGGAGTAATTTTAGCTAATTCCTCAATTGATGTAGCTCTACATGATACTTATTATGTAGTAGCCCATTTTCACTATGT
>FTWCV5JF2C9


AAGAAACAATTGGATCTTTAGGAATAATTTATGCTATAATAGCAATTGGATTATTAGGATTTGTAGTATGAGCTCATCATATATTTACAGTAGGTATAGATATTGATACACGAGCTTATTTTACTTCCGCAACTATAATTATTGCTGTACCAACAGGAATTAAAATTTTTAGATGATTGGCTACTTTTCACGGAACTCAAATTAATTATAGTCCTTCAATTTATGAGATTAGGATTTGTTTTTTTATTTCACTGTTGG
>FTWCV5JD8PF


GAAACATTTGGATCTTTAGGAATAATTTATGCTATAATAGCAATTGGATTATTAGGATTTGTAGTATGAGCTCATCATATTTACAGTAGTATAGATATTGATACACGAGCTTATTTTACTTCCGCAACTATAATTATTGCCTGTCCAACAGGAATTTAAAAATTTTTAATGATTGGCTACTTTTCACGGAACTCAAATTAATTATAG
>FTWCV2HLV4J


GAAACATTTGGATCTTTAGGAATAATTTATGCTATAATAGCAATTGGATTATTAGGATTTGTAGTATGAGCTCATCATATATTTACAGTAGGTATAGATATTGATACACGAGCTTATTTTACTTCCGCAACTATAATTATTGCTGTACCAACAGGAATAAAATTTTTAGATGATTGGCTACTTTTCACGGAACTCAAATTAATTATAGTCCTTCAATTTTATGAAGATTAGGATGTTTTTTTATTCACTGTTGGAGGATTAACAGGAGTAATTTTAGCTAATTCCTCAATTGATGTAGCTCTACATGATACTTATTATGTAGTAGCCCATTTTCACTATGTTTTATCTATAGGAGCAGTTTTTGCAATTATAGCAGGATTTATTCACTGATATCCTTTATTTACTGGTCTTACTCTTAACCCTTTTATA
>FTWCV5JCXJH


GAAACATTTGGATCTTTAGGAATAATTTATGCTATAATAGCAATTGGATTATTAGGATTTGTAGTATGAGCTCATCATATATTTACAGTAGGTATAGATATTGATACACGAGCTTATTTTACTTCCGCAACTATAATTATTGCTGTACCAACAGGAATTAAAATTTTTAGATGATTGGCTACTTTTCACGGAACTCAAATTAATTATAGTCCTTCAATTTTATGAAGATTAGGATTTGTTTTTTTTATCACTGTTGGAGGATTAACAGGAGTAATTTTAGCTAATTCCTCAATTGATGTAGCTCTACATGATACTTATTATGTAGTAGCCCATTTTTCACTATGTTTTATCTATAGGAGCAGTTTTTTGCAATTATAGCAGGATTTATTCACTGATATCCTTTATTTACTGGTCTTACTCTTAACCCTTT
>FTWCV2HMBTP


GAAACATTTGGATCTTTAGGGATAATTTATGCTATAATAGCAATTGGATTATTAGGATTTGTAGTATGAGCACATCATATATTTACAGTAGGTATAGATATTGATACACGAGCTTACTTTACTTCTGCAACTATAATTATTGCAGTACCAACAGGAATTAAAATTTTTAGATGATTAGCAACTTTCCATGGAACACAAATTAATTATAGTCCCTCAATCTTATGAAGATTAGGATTTGTTTTTTTATTCACTGTTGGAGGATTAACAGGAGTAATTTTAGCCAATTCTTCTACTGATGTAGCTCTTCATGATACTTATTATGTAGTAGCCCATTTTCATTATGTTTTATCTATAGGAGCAGTATTCGCAATTATAGCAGGATTTATTCATTGATATCC
>FTWCV5JEU05


AAACATTTGGATCTTTAGGAATAATTTATGCTATAATAGCAATTGGATTATTAGGATTTGTAGTATGAGCTCATCATATATTTACAGTAGGTATAGATATTGATACACGAGCTTATTTACTTCCGCAACTATAATTATTGCTGTACCAACAGGAATTAAAATTTTTAGATGATTGGCTACTTTTCACGGAACTCAAATTAATTATAGTCCTTCAATTTTATGAAGATTAGGATTTGTTTTTATTCACTGTTGGAGGATTAACAGGAGTAATTTTAGCTAATTCCTCAATTGATGTAGCTCTACATGATACTTATTATGTAGTAGCCCATTTTCACTATGTTTTATCTATAGGAGCAGTTT
>FTWCV2HBSLM


AACATTTGGATCTTTAGGAATAATTTATGCTATAATAGCAATTGGATTATTAGGATTTGTAGTATGAGCTCATCATATATTTACAGTAGGTATAGATATTGATACACGAGCTTATTTACTTCCGCAACTATAATTATTGCTGTACCAACAGGAATTAAAATTTAGATGATTAGCTACTTTCACGGAACTCAAATTAATTATAGTCCTTCAATTTATGAAGATTAGGATTTGTTTATTCACTGTTGGAGGATTAACAGGAGT
>FTWCV6JR58K


AACATTTGGATCTTTAGGAATAATTTATGCTATAATAGCAATTGGATTATTAGGATTTGTAGTATGAGCTCATCATATATTTACAGTAGGTATAGATATTGATACACGAGCTTATTTACTTCCGCAACTATAATT
>FTWCV6J6C


AACATTTGGATCTTTAGGAATAATTTATGCTATAATAGCAATTGGATTATTAGGATTTGTAGTATGAGCTCATCATATATTTACAGTAGGTATAGATATTGATACACGAGCTTATTTTACTTCCGCAACTATAATTATTGCTGTACCAACAGGAATTAAAATTTTAGATGATTGGCTACTTTTCACGGAACTCAAATTAATTATAGTCCTTCAATTTTATGAAGATTAGGATTTGTTTTATTCACTGTTGGAGGATTAACAGGAGTAATTT
>FTWCV6J23JD


ACATTTGGATCTTTAGGAATAATTTATGCTATAATAGCAATTGGATTATTAGGATTTGTAGTATGAGCTCATCATATATTTACAGTGGGTATAGATATTGATACACGAGCTTATTTTACTTCCGCAACTATAATTATTGCTGTACCAACAGGAATTAAAATTTTTTAGATGATTGGCTACTTTTCACGGAACTCAAATTAATTATAGTCCTTCAATTTTATGAAGATTAGGATTTGTTTTTTTATTTCACTGTTGTAGGATTAACAGGAGTAATTTTAGTCTAATTCCTCAATTGATGTAGCTCTACATGATACTTATTATGTAGTAGCCCATTTT
>FTWCV4IUAB8


CATTTGGATCTTTAGGAATAATTTATGCTATAATAGCAATTGGATTATTAGGATTTGTAGTATGAGCTCATCATAT
>FTWCV5JE7I3


CATTTGGATCTTTAGGAATAATTTATGCTATAATAGCAATTGGATTATTAGGATTTGTAGTATGAGCTCATCATATATTTACAGTAGGTATAGATATTGATACACGAGCTTATTTTACTTCCGCAACTATAATTATTGCTGTACCAACAGGAATTAAAATTTTAGATGATTGGC
>FTWCV6JT7K4


ATTTGGATCTTTAGGAATAATTTATGCTATAATAGCAATTGGATTATTAGGATTTGTAGTATGAGCTCATCATATATTTACAGTAGGTATAGATATTGATACACGAGCTTATTTTACTTCCGCAACTATAATTATTGCTGTACCAACAGGAATTAAAATTTTAGATGATTGGCTACTTTTCACGGAACTCAAATTAATTATAGTCCTTCAATTTATGAAGATTAGATTTGTTTT
>FTWCV6J6I9


ATTTGGATCTTTAGGAATAATTTATGCTATAATAGCAATTGGATTATTAGGATTTGTAGTATGAGCTCATCATATATTTACAGTAGGTATAGATATTGATACACGAGCTTACTTTACTTCCGCAACTATAATTATTGCTGTACCAACAGG
>FTWCV4IT63S


TTTGGATCTTTAGGGATAATTTATGCTATAATAGCAATTGGATTATTAGGATTTGTAGTATGAGCACATCATATATTTACAGTAGGTATAGATATTGATACACTAGCTTACTTTACTTCTGCAACTATAATTATTGCAGTACCAACAGGAATTAAAATTTTTAGATGATTAGCAACTTTCCATGGAACACAAATTAATTATAGTCCCTCAATCTTATGAAGATTAGGATTTGTTTTTTTATTTACTGTTGGAGGATTAACAGGAGTAATTTTAGCCAATTCTTCTATTGATGTAGCTCTTCATGATACTTATTATGTAGTAGCCCATTTTCATTATGTTTTTATCTATAGGAGCAGTATTCGCAATTATAGCAG
>FTWCV3H8ZVB


TCTTTAGGAATAATTTATGCTATAATAGCAATTGGATTATTAGGATTTGTAGTATGAGCTCATCATATATTTACAGTAGGTATAGATATTGATACACGAGCTTATTTTACTTCCGCAACTATAATTATTGCTGTACCAACAGGAATTAAAATTTTTAGATGATTGGCTACTTTTCACGGAACTCAAATTAATTATAGTCCTTC
>FTWCV5JFDZ7


TCTTTAGGAATAATTTATGCTATAATAGCAATTGGATTATTAGGATTTGTAGTATGAGCTCATCATATATTTACAGTAGGTATAGATATTGATACACGAGCTTATTTACTTCCGCAACTATAATTATTGCTGTACCAACAGGAATTAAAATTTTTAGATGATTGGCTACTTTTCACGGAACTCAAATTAATTATAGTCCTTCAATTTTATGAAGATTAGGATTTGTTTTTTATTCACTGTTGGAGGATTAACAGGAGTAATTTTAGCTAATTCCTCAATTGATGTAGCTCTACATGATACTTATTATGTAGTAGCCCATTTTCACTATGTTTTATCTATAGGAGCAGTTTTTGCAATTATAGCAGGATTTATTCACTGATATCCTTTA
>FTWCV3H0V4W


TCTTTAGGAATAATTTATGCTATAATAGCAATTGGATTATTAGGATTTGTAGTATGAGCTCATCATATATTTACAGTAGGTATAGATATTGATACACGAGCTTATTTTACTTCCGCAACTATAATTATTGCTGTACCAACAGGAATTAAAATTTTTAGATGATTGGCTACTTTTCACGGAACTCAAATTAATTATAGTCCTTCAATTTATTGAAGATTAGGATTTGTTTTTTTATT
>FTWCV2HJSPM


CTTTAGGAATAATTTATGCTATAATAGCAATTGGATTATTAGGATTTGTAGTATGAGCTCATCATATATTTACAGTAGGTATAGATATTGATACACGAGCTTATTTTACTTCCGCAACTATAATTATTGCTGTACCAACAGGAATTAAAATTTTTAGATGATTGGCTACTTTTTCACGGAACTCAAATTAATTATAGTCCTTCAATTTTTGAAGATTAGGATTTGTTTTTTTATTTCACTGTTGGAGGATTAACAGGAGTAATTTTAGCTAATTCCTCAATTGATGTAGCTCTACATGATACTTATTATGTAGTAGCCCATTTTCACTATGTTTTATCTATAG
>FTWCV2HCNL5


CTTTAGGAATAATTTATGCTATAATAGCAATTGGATTATTAGGATTTGTAGTATGAGCTCATCATATATTTACAGTAGGTATAGATATTGATACACGAGCTTATTTTACTTCCGCAACTATAATTATTGCTGTACCAACAGGAATTAAAATTTTTAGATGATTGGCTACTTTTCACGGAACTCAAATTAATTATAGTCCTTCAATTTTATGAAGATTAGGATTTGTTTTTTATTTCACTGTTGGAGGATTAACAGGAGTAATTTTAGCTAATTCCTCAATTGATGTAGCTCTACATGATACTTATTATGTAGTAGCCCATTTTCACTATGTTTTATCTATAGGAGCAGTTTTTGTCAATTATAGCAGGATTTATCACTGATATCCTTTATTTACTGGTCTTACTCTT
>FTWCV3H8FN8


TTAGGAATAATTTATGCTATAATAGCAATTGGATTATTAGGATTTGTAGTATGAGCTCATCATATATTTACAGTAGGTATAGATATTGATACACGAGCTTATTTTACTTCCGCAACTATAATTATTGCTGTACCAACAGGAATAAAATTTTTAGATGATTGGCTACTTTTCACGGAACTCAAATTAATTATAGTCCTTCAATTTATGAAGATTAGGATTTGTTTTTTTATCACTGTTGGAGGATTACAGGAGTAATTTTAGCTAATCTCAATTGATGTAGCTCTACATGATACTTATTATGTAGTAGCCCATTTTCACTATGTTTATCTATAGGAGCAGTTTTTGCAATTATAGCAGGATTTATCACTTGATATCCTTTATTTACT
>FTWCV5JCQFJ


TTAGGAATAATTATGCTATAATAGCAATTGGATTATTAGGATTTGTAGTATGAGCTCATCATATATT
>FTWCV2HK8JA


TTAGGAATAATTTATGCTATAATAGCAATTGGATTATTAGGATTTGTAGTATGAGCTCATCATATATTTACAGTAGGTATAGATATTGATACACGAGCTTATTTTACTTCCGCAACTATAATTATTGCTGTACCAACAGGAATTAAAATTTTTAGATGATTGGCTACTTTTCACGGAACTCAAATTAATTATAGTCCTTCAATTTTATGAAGATTAGGATTTGTTTTTTTATCACTGTTGGAGGATTAACAGGAGTAATTTTAGCTAATTCCTCAATTGATGTAGCTCTACATGATGCTTATTATGTAGTAGCCCATTTTCACTATGTTTTATCTATAGGAGCAGTTTTTGCAATTATAGCAGGATTTATTCACTGATATCCTTTAT
>FTWCV6JPZSC


AGGAATAATTTATGCTATAATAGCAATTGGATTTATTAGGATTTGTAGTATGAGCTCATCATACATTTACAGTAGGTATAGATATTGATACACGAGCTTATTACTTCCGCAACTATAATTATTGCTGTACCAACAGGAATAAAATAGATGATTGGCTACTTCACGGAACTCAAAT
>FTWCV2HE35Y


AGGAATAATTTATGCTATAATAGCAATTGGATTATTAGGATTTGTAGTATGAGCTCATCATATATTTACAGTAGGTATAGATATTGATACACGAGCTTATTTACTTCCGCAACTATAATTATTGCTGTACCAACAGGAATAAAATTT
>FTWCV5JEUDK


GGAATAATTTATGCTATAATAGCAATTGGATTATTAGGATTTGTAGTATGAGCTCATCATATATTTACAGTAGGTATAGATATTGATACACGAGCTTATTTACTTCCGCAACTATAATTATTGCTGTACC
>FTWCV4IONON


AATAATTTATACTATAATAGCAATTGGATTATTAGGATTTGTAGTATGAGCTCATCATATATTTACAGTAGGTATAGATATTGATACACGAGCTTATTTTACTTCCGCAACTATAATTATTGCTGTACCAACAGGAATTAAAATTTTTAGATGATTGGCTACTTTTCACGGAACTCAAATTAATTATAGTCCTTCAATTTTATGAAGATTAGGATTTGTTTTTTTATTTCACTGTTGGAGGATTAACAGGAGTAATTTTAGCTAATTCCTCAATTGATGTAGCTCTACATGATACTTATTATGTAGTAGCCCATTTTCACTATGTTTTATCTATAGGAGCAGTTTTTGCAATTATAGCAGGATTTATTCACTGATATCCTTTATTTACTGGTCTTACTCTTAACCCTTTTATATAAAGATTCAATTTTTTACTATATTTAT
>FTWCV5I7W6X


ATAATTTATGCTATAATAGCAATTGGATTATTAGGATTTGTAGTATGAGCACATCATATATTTACAGTAGGTATAGATATTGATACACGAGCTTACTTTACTTCTGCAACTATAATTATTGCAGTACCAACAGGAATAAAATTTTTAGATGATTAGCAACTTTCCATGGAACACAAATTAATTATAGTCCCTCAATCTTATGAAGATTAGGATTTGTTTTTTATTTACTGTTGGAGGATTAACAGGAGTAATTTTAGCCAATTCTTCTATTGATGTAGCTCTTCATGATACTTATTATGTAGTAGCCCATTTTCATTATGTTTTATCTATAGGAGCAGTATTCGCAATTATAGCAGGATTTATTCATTGATATCCTTTATTTACAGGACTTACTCTTAA
>FTWCV2HFNLL


TAATTTATGCTATAATAGCAATTGGATTATTAGGATTTGTAGTATGAGCTCATCATATATTTACAGTAGGTATAGATATTGATACACGAGCTTATTTTACTTCCGCAACTATAATTATTGCTGTACCAACAGGAATTAAAATTTTTAGATGATTGGCTACTTTTCACGGAACTCAAATTATTTATAGTCCTTCAATTTTATGAAGATTAGGATTTGTTTTTTTATTCACTGTTGGAGGATTAACAGGAGTAATTTTAGCTAATTCCTCAATTGATGTAGCTCTACATGATACTTATTATGTAGTAGCCCATTTTCACTATGTTTTATCTATAGGAGCAGTTTTTGCAATTATAGCAGGATTTTATTCACTGATATCCTTTATTTACTGGTCTTACTCTTAACCCTTTTATATTAAAGATTCAATTTTTTACTATATTTATTGGAGTAAATTTAACATTTTTCCCACAACATTTCTTAGGATTAGCAGGAATACCCCGACGA
>FTWCV2HMGHT


AATTTATGCTATAATAGCAATTGGATTATTAGGATTTGTAGTATGAGCTCATCATATATTTACAGTAGGTATAGATATTGATACACGAGCTTATTTTACTTCCGCAACTATAATTATTGCTGTACCAACAGGAATTAAAATTTTAGATGATTGGCTACTTTTCACGGAACTCAAATTAATTATAGTCCTCAATTTATAGATTAGGATTTGTTTTTTATTTCACTGTTGGAGGATTAACAGGAGTAATTTTAGCTAATCTCAATTGATGTAGCTCTACATGATACTTATTATGTAGTAGCCCATTTTCACTATGTTTATCTATAGGAGCAGTTTTTGTCAATTAAGCAGATTTATTCACTGATATCCTTTATTTACTGGTCTTACTCTTA
>FTWCV6JQ5J3


AATTTATGCTATAATAGCAATTGGATTATTAGGATTTGTAGTATGAGCTCATCATATATTTACAGTAGGTATAGATATTGATACACGAGCTTATTTTACTTCCGCAACTATAATTATTGCTGTACCAACAGGAATAAAATTTTTAGATGATTGGCTACTTTTCACGGAACTCAAATTAATTATAGTCCTTCAATTTTATGAAGATTAGGATTTGTTTTTTTATTCACTGTTGGAGGATTAACAGGAGTAATTTTAGCTAATTCCTCAATTGATGTAGCTCTACATGATACTTATTATGTAGTAGCCCATTTTCACTA
>FTWCV3HZF7O


AATTTATGCTATAATAGCAATTGGATTATTAGGATTTGTAGTATGAGCTCATCATATATTTACAGTAGGTATAGATATTGATACACGAGCTTATTTACTTCCGCAACTATAATTATTGCTGTACCAACAGG
>FTWCV2HDWF


AATTTATGCTATAATAGCAATTGGATTATTAGGATTTGTAGTATGAGCTCATCATATATTTTACAGTAGGTATAGATATTGATACACGAGCTTATTTTACTTCCGCAACTATAATTATTGCTGTACCAACAGGAATAAAATTTTTAGATGATTGGCTACTTTTTCACGGAACTCAAATTAATTATAGTCCTTCAATTTTATGAAGATTAGGATTTGTTTTTTTATTCACTGTTGGAGGATTAACAGGAGTAATTTTAGCTAATTCCTCAATTGATGTAGCTCTACATGATACTTATTATGTAGTAGCCCATTTTCACTATGTTTTATCTATAGGAGCAGTTTTTGCAATTATAGCAGGATTTATTCACTGATATCCTTTATTTACTGGTCTTACTCTTAACCCTTTTATATTAAAGATTCAATTTTACTATATTTATTGGAGTAAATTTAACATT
>FTWCV4IMGAF


ATTTATGCTATAATAGCAATTGGATTATTAGGATTTGTAGTATGAGCTCATCATATATTTACAGTAGGTATAGATATTGATACACGAGCTATTTTACTTCCGCAACTATAATTATTGCTGTACCAACAGGAATTAAAATTTTTAGATGATTGGCTACTTTTCACGGAACTCAAATTAATTATAGTCCTTCAATTTTATGAAGATTAGGATTTGTTTTTTATTCACTGTTGGAGGATTAACAGGAGTAATTTTAGCTAATTCCTCAATTGATGTAGCTCTACATGATACTTATTATGTAGTAGCCCATTTTCACTATGTTTTATCTATAGGAGCAGTTTTTGCAATTATAGCAGGATTTATTCACTGATATCCCTTATTTACTGGACTTACTCTTAACCCTTTTAT
>FTWCV5JBGZI


ATTTATGCTATAATAGCAATTTGGATTTATTAGGATTTGTAGTATGAGCTCATCATATATTTACAGTAGGTATAGATATTGATACACGAGCTATTTTACTTCCGCAACTATAATTATTGCTGTACCAACAGGAATAAAATTTTTTAGATGATTGGCTACTTTTCACGGAACTCAAATTAATTATAGTCCTTCAATTTTATGAAGATTAGGATTTGTTTTTTTATTCACTGTTGGAGGATTAACAGGAGTAATTTTAGCTAATTCCTCAATTGATGTAGCTCTACATGATACTTATTATGTAGTAGCCCATTTTCACTATGTTTTATCTATAGGAGCAGTTTTTGCAATTATAGCAGGATTTATTCACTGATATCCTTTATTTACTGGTCTTACTCTTAACCCTT
>FTWCV6JVYBG


TTTATGCTATAATAGCAATTGGATTTATTAGGATTTGTAGTATGAGCTCATCATATATTTACAGTAGGTATAGATATTGATACACGAGCTTATTTTACTTCCGCAACTATAATTATTGCTGTACCAACAGGAATAAAATTTTTAGATGATTGGCTACTTTTCACGGAACTCAAATTAATTATAGTCCTTCAATTTTATGAAGATTAGGATTTGTTTTTTTATTCACTGTTGGAGGATTAACAGGAGTAATTTTAGCTAATTCCTCAATTGATGTAGCTCTACATGATACTTATTATGTAGTAGCCCATTTTCACTATGTTTTATCTATAG
>FTWCV5I4LLN


TTTATGCTATAATAGCAATTGGATTATTAGGATTTTGTAGTATGAGCTCATCATATATTTACAGTAGGTATAGATATTGATACACGAGCTTATTTTACTTCCGCAACTATAATTATTGCTGTACCAACAGGAATAAAATTTTTAGATGATTGGCTACTTTTCACGGAACTCAAATTAATTATAGTCCTTCAATTTTATGAAGATTAGGATTTTGTTTTTATTCACTGTTGGAGGATTAACAGGAGTAATTTTAGCTAATTCCTCAATTGATGTAGCTCTACATGATACTTATTATGTAGCAGCCCATTTCACTATG
>FTWCV6JQ5IV


TTTATGCTATAATAGCAATTGGATTATTAGGATTTGTAGTATGAGCTCATCATATATTTACAGTAGGTATAGATATTGATACACGAGCTTATTTTACTTCCGCAACTATAATTATTGCTGTACCAACAGATAAAATTTTTAGATGATTGGCTACTTTTCACGGAACTCAAATTAATTATAGTCCTTCAATTTTATGAAGATTAGGATTTGTTTTTTTATTCACTGTTGGAGGATTAACAGGAGTAATTTTAGCTAATTCCTCAATTGATGTAGCTCTACATGATACTTATTATGTAGTAGCCCATTTTCACTATGTTTTATCTATAGGAGCAGTTTTTGCAATTATAGCAGGATTT
>FTWCV6JYON3


TTTATGCTATAATAGCAATTGGATTATTAGGATTTGTAGTATGAGCTCATCATATATTTACAGTAGGTATAGATATTGATACACGAGCTTATTTTACTTCCGCAACTATAATTATTGCTGTACCAACAGGAATTAAAATTTTTAGATGATTGGCTACTTTTCACGGAACTCAAATTAATTATAGTCCTTCAATTTTATGAAGAT
>FTWCV6JXJA


ATGCTATAATAGCAATTGGATTATAGGATTTGTAGTGTGAGCTCATCATATATTTACAGTAGGTATAGATATTGATACACGAGCTTATTTTACTTCCGCAACTATAATTATTGCTGTACCAACAGGAATTAAAATTTTTAGATGATTGGCTACTTTTCACGGAACTCAAATTAATTATAGTCCTTCAATTTTATGAAGATTAGGATTTGTTTTTTTATCACTGTTGTAGGATTAACAGGAGTAATTTTAGCTAATTCCTCAATTGATGTAGCTCTACATAGATACTTATTATGTAGTAGCCCATTTTCACTATGTTTTATCTATAGGAGCAGTTTTTTGCAATTATAGCAGGATTTATTCACTGATATCCTTTATTTACTGGTCTTACTCT
>FTWCV4IULD


ATGCTATAATAGCAATTGGATTATTAGGATTTGTAGTATGAGCACATCATATATTTACAGTAGGTATAGATATTGATACACGAGCTTACTTTACTTCTGCAACTATAATTATTGCAGTACCAACAGGATTAAAATTTTTAGTATGATTAGCAACTTTCCATGGAACACAAATTAATTATAGTCCCTCAATCTTATGAAGATTAGGATTTGTTTTTATTTACTGTTGGAGGATTAACAGGAGTAATTTTAGCCAATTCTTCTATTGATGTAGCTCT
>FTWCV3H4QDX


ATGCTATAATAGCAATTGGATTATTAGGATTTGTAGTATGAGCTCATCATATATTTACAGTAGGTATAGATATTGATACACGAGCTTATTTTACTTCCGCAACTATAATTATTGCTGTACCAACAGATTAAAATTTTAAATGATTGG
>FTWCV6J0PSQ


ATGCTATAATAGCAATTGGATTATTAGGATTTGTAGTGTGAGCTCATCATATATTTACAGTAGGTATAGATATTGATACACGAGCTTATTTTACTTCCGCAACTATAATTATTGCTGTACCAACAGGAATAAAAATTTTTTAGATGATTGGCTACTTTTCACGGAACTCAAATTAATTATAGTCCTTCAATTTTATGAAGATTAGGATTTGTTTTTTTATCACTGTTGTAGGATTAACAGGAGTAATTTTTAGCTAATCTCAATTGATGTAGCTCTACATGATACTTATTATGTAGTAGCCCATTTTCACTATGTTTTATCTATAGGAGCAGTTTTTGCAATTATAGCAGGATTTATTCACTGATATCCTTTATTTACTGGTCTTACTCT
>FTWCV5JFY77


TGCTATAATAGCAATTGGATTATTAGGATTTGTAGTATGAGCTCATCATATATTTACAGTAGGTATAGATATTGATACACGAGCTTATTTTACTTCCGCAACTATAATTATTGCTGTACCAACAGGAATTAAAATTTTTAGATGATTGGCTACTTTTCACGGAACTCAAATTAATTATAGTCCTTCAATTTT
>FTWCV3H26X3


GCTATAATAGCAATTGGATTATTAGGATTTGTAGTATGAGCTCATCATATATTACAGTAGGTATAGATATTGATACACGAGCTTATTTACTCCGCAACTATAATTATTGCTGTACCAACAGGAATTAAAATTTTAGATGATTGGCTACTTTCACGGAACTCAAATTAATTATAGTCCTTCAATTTTATGAAGATTAGGA
>FTWCV5I6XLS


GCTATAATAGCAATTGGATTATTAGGATTTGTAGTATGAGCTCATCATATATTTACAGTAGGTATAGATATTGATACACGAGCTTATTT
>FTWCV2HKVLD


CTATAATAGCAATTGGATTATTAGGATTTGTAGTATGAGCTCATCATATATTTACAGTAGGTATAGATATTGATACACGAGCTTATTTTACTTCCGCAACTATAATTATTGCTGTACCAACAGGAATTAAAATTTTTAGATGATTGGCTACTTTTCACGGAACTCAAATTAATTATAGTCCTTCAATTTTATGAAGATTAGGATTTGTTTTTTTATTCACTGTTGGAGGATTAACAGGAGTAATTTTAGCTAATTCCTCAATTGATGTAGCTCTACATGATACTTATTATGTAGTAGCCCATTTTCACTATGTTTTATCTATAGGAGCAGTTTTTGCAATTATAGCAGGATTTATTCACTGATATCCTTTATTT
>FTWCV2HCA2K


CTATAATAGCAATTGGATTATTAGGACTTGTAGTATGAGCTCATCATATATTTACAGTAGGTATAGATATTGATACACGAGCTTATTTTACTTCCGCAACTATAATTATTGCTGTACCAACAGGAATTAAAATTTTTAGATGATTGGCTACTTTTTCACGGAACTCAAATTAATTATAGTCCTTCAATTTTATGAAGATTAGGATTTGTTTTTTTATTCACTGTTGGAGGATTAACAGGAGTAATTTTTAGCTAATTCCTCAATTGATGTAGCTCTACATGATACTTATTATGTAGTAGCCCATTTTCACTATGTTTTATCTATAGGAGCAGTTTTTGCAATTATAGCAGGATTTATTCACTGATATCCTTTATTTACTGGTCTTACTCTTAACCCTTTTATATTAAAGATTCAATTTTTTACTATATTTATTGGAGTAAATTTAACATTTTTCCCACAACATTTCTTAGGATTAGCAGGAATACCCCGACGATATTCTGATTATCCTGATGTTT
>FTWCV5I4MSU


ATAATAACAATTGGATTATTAGGATTTGTAGTATGAGCTCATCATATATTTACAGTAGGTATAGATATTGATACACGAGCTTATTTTACTTCCGCAACTATAATTATTGCTGTACCAACAGGAATTAAAATTTTTAGATGATTGGCTACTTTTCACGGAACTCAAATTAATTATAGTCCTTCAATTTTATGAAGATTAGGATTTGTTTTTATTCACTGTTGGAGGATTAACAGGAGTAATTTTAGCTAATTCCTCAATTGATGTAGCTCTACATGATACTTATTATGTAGTAGCCCATTTCACTATGTTTATCTATAGGAGCAGTTTTGCAATTATAGCAGGATT
>FTWCV5JBQJL


AGCAATTGGATTATTAGGATTTGTAGTATGAGCTCATCATATATTTACAGTAGGTATAGATATTGATACACGAGCTTATTTTACTTCCGCAACTATAATTATTGCTGTACCAACAGGAATAAAATTTTTAGATGATTGGCTACTTTTCACGGAACTCAAATTAATTATAGTCCTTCAATTTTATGAAGATTAGGATTTGTTTTTTATTCACTGTTGGAGGATTAACAGGAGTAATTTTAGCTAATTCCTCAATTGATGTAGCTCTACATGATACTTATTATGTAGTAAGACCCATTTTCACTATG
>FTWCV4IIVGL


AGCAATCGGATTATTAGGATTTGTAGTATGAGCTCATCATATATTTACAGTAGGTATAGATATTGATACACGAGCTTATTTTACTTCCGCAACTATAATTATTGCTGTACCAACAGGAATTAAAATTTTTAGATGATTGGCTACTTTTCACGGAACTAAATTATTATAGTCCTTCAATTTTATGAAGATTAGGATTTGTTTTTTTATCACTGTTGGAGGATTAACCAGGAGTAATTTTAGCTAATTCCTCAATTGATGTAGCTCTACATGATACTTATTATGTAGTA
>FTWCV4IQZX2


GCAATTGGATTATTAGGATTTGTAGTATGAGCTCATCATATATTTACAGTAGGTATAGATATTGATACACGAGCTTATTTTACTTCCGCAACTATAATTATTGCTGTACCAACAGGAATTAAAATTTTTAGATGATCGGCTACTTTTCACGGAACTCAAATTAATTATAGTCCTTCAATTTAGAAGATTAGGATTTGTTTTTTTATTTCACTGTTGGAGGATTAACAGGAGTAATTTTAGCTAATTCCTCAATTGATGTAGCTCTACATGATACTTATTATGTAGTAGCCCATTTTCACTAT
>FTWCV6JV8IA


ATTGGATTATTAGGATTTGTAGTATGAGCACATCATATATTTACAGTAGGTATAGATATTGATACACGAGCTTACTTTACTTCTGCAACTATAATTATTGCAGTACCAACAGGAATTAAAATTTTTAGATGATTAGCAACTTTCCATGGAACACAAATTAATTATAGTCCCTCAATCTTATGAAGATTAGGATTTGTTTTTTTATTTTACTTTTGGTAGGATTAACAGGAGTAATTTTAG
>FTWCV3H763W


TTGGATTATTAGGATTTGTAGTATGAGCTCATCATATATTTACAGTAGGTATAGATATTGATACACGAGCTATTTTACTTCCGCAATATAATTATTGCTGTACCAACAGGATAAAATTTTTAGATGATTAGCTACTTTTCACGGAACTCAAATTAATTATAGTCCTTCAATTTTATGAAGATTAGGATTTGTTTTTTATTCACTGTTGGAGGATTAACAGGAGTAATTTTAGCTAATTCCTCAATTGATGTAGCTCTACATGATACTTATTATGTAGTAGCCCATTTTCACTATGTTTTATCTATAGGAGCAGTTTTTGCAATTATAGCAGGATTTATTCACTGATATCCTTTATTTACTGGTCTTACTCTTAACCCTTTTATATTA
>FTWCV5I5288


GGATTATTAGGATTTGTAGTATGAGCTCATCATATATTTACAGTAGGTATAGATATTGATACACGAGCTTATTTTACTTCCGCAACTATAATTATTGCTGTACCAACAGGATAAAATTTTTAGATGATTGGCTACTTTTCACGGAACTCAAATTAATTATAGTCCTTCAATTTTATGAAGATTAGGATTTGTTTTTTTTATTCACTGTTGGAGGATTAACAGGAGTAATTTTAGCTAATTCCTCAATTGATGTAGCTCTACATGATACTTATTATGTAGTAGCCCATTTTCACTATGTTTTATCTATAGGAGCAGTTTTTGCAATTATAGCAGGATTTATTCACTGATATCCTTTATTTACTGGTCTTACTCTTAACCCTTTTATATTAAAGATTCAATTTTTTACTATATTTATTGGAGTAAATTTAACATTTTTCCCA
>FTWCV6JR8WG


GGATTATTAGGATTTGTAGTTATTGAGCTCACCATATATTTACAGTAGGTATAGATATTGATACACGAGCTTATTTTACTTCCGCAACTATAATTATTGCTGTACCAACAGGATAAAATTTTTAGATGATTGGCTACTTTT
>FTWCV4IK9G


GGATTATTAGGATTTGTAGTATGAGCTCATCATATATTTACAGTAGTTAGATATTGATACACGAGCTTATTTTACTTCCGCAACTATAATTATTGCTGTACCAACAGGAATTAAAATTTTTAGATGATTGGCTACTTTTCACGGAACTCAAATTAATTATAGTCCT
>FTWCV4ISO95


TATTAGGATTTGTAGTATGAGCTCATCATATATTTACAGTAGGTATAGATATTGATACACGAGCTTATTTTACTTCCGCAACTATAATTATTTGCTGTACC
>FTWCV4IMXUZ


ATTAGGATTTGTAGTATGAGCTCATCATATATTTACAGTAGGTATAGATATTGATACACGAGCTTATTTTACTTCCGCAACTATAATTATTGCTGTACCAACAGGAATTAAAATTTTTAGATGATTGGCTACTTTTTCACGGAACTCAAATTAATTATAGTCCTTCAATTTTATGAAGATTAGGATTTGTTTTTTTATTCACTGTTGGAGGATTAACAGGAGTAATTTTAGCTAATTCCTCAATTGATGTAGCTCTACATGATACTTATTATGTAGTAGCCCATTTTCACTATGTTTTATCTATAGGAGCAGTTTTTGCAATTATAGCAGGATTTATTCACTGATATCCTTTATTTACTGGTCTTACTCTTAACCCTTTTATATTAAAGATTCAATTTTTTACTATATTTATTGGAGTAAATTTAACATTTTTCCCACAACATTTCTTAGGATTAGCAGGAATACCCCGAC
>FTWCV3H8AUN


ATTAGGATTTGTAGTATGAGCTCATCATATATTTACAGTAGGTATAGATATTGATACACGAGCTTATTTTACTTCCGCAACTATAATTATTGCTGTACCAACAGGAATAAAATTTTTAGATGATTGGCTACTTTTCACGGAACTCAAATTAATTATAGTCCTTCAATTTTATGAAGATTAGGATTTGTTTTTTATTCACTGTTGGAGGATTAACAGGAGTAATTTTAGCTAATTCCTCAATTGATGTAGCTCTACATGATACTTATTATGTAGTAGCCCATTTTCACTATGTTTTATCTATAGGAGCAGTTTTTGCAATTATAGCAGGATTTATTCACTGATATCCTTTATTTACTGGTCTTACTCTTAACCCTTTTATATTAAAGATTCAATTTT
>FTWCV4IMK2C


TTAGGATTTGTAGTATGAGCTCATCATATATTTACAGTAGGTATAGATATTGATACACGAGCTTATTTTACTTCCGCAACTATAATTATTGCTGTACCCAACAGATTAAAATTTTTAGATGATTGGCTACTTTTCACGGAACTCAAATTAATTATAGT
>FTWCV5JCADI


ATTTGTAGTATGAGCTCATCATATATTTACAGTAGGTATAGATATTGATACACGAGCTTATTTACTTCCGCAACTATAATTATTGCTGTACCAACAGGAATAAAGTTTTAGATGATTGGCTACTTTCACGGAACTCAAATTAATTATAGTCCTTCTATTTTATGAAGATTAGGTATTTGTTTTATTCACTGTTGGAGGATTAACAGGAGTATTTAGCTATTCCTCAATTGATGTAGCTCTACATGATACTTATTATGTAGTAGCCCATTTCACTATGTTATCTATAGGAGCAG
>FTWCV2HE3OD


TTTGTAGTATGAGCTCATCATATATTTACAGTAGGTATAGATATTGATACACGAGCTTATTTTACTTCCGCAACTATAATTATTGCTGTACCAACAGGAATTAAAATTTTTAGATGATTGGCTACTTTTCACGGAACTCAAATTAATTATAGTCCTTCAATTTTATGAAGATTAGGATTTGTTTTTTTATTCACTGTTGGAGGATTAACAGGAGTAATTTTAGCTAATTCCTCAATTGATGTAGCTCTACATGATACTTATTATGTAGTAGCCCATTTTCACTATGTTTTATCTATAGGAGCAGTTTTTGCAATTATAGCAGGATTTATTCACTGATATCCTTTATTTACTGGTCTTACTCTTAACCCTTTTATATTAAAGATTCAATTT
>FTWCV4IUMDR


TTTGTAGTATGAGCTCATCATATATTTACAGTAGGTATAGATATTGATACACGAGCTTATTTACTTCGCAACTATAATTATTGCTGTACCAACAGGAATAAAATTTGATGATTGGCTACTTTCACGGAACTCAAATTAATTATAGTCCT
>FTWCV3HZG26


TGTAGTATGAGCTTCATCATATATTTACAGTAGGTATAGATATTGATACACGAGCTTATTTTACTTCCGCAACTATAATTATTGCTGTACCAACAGGAATTAAAATTTTTAGATGATTGGCTACTTTTCACGGAACTCAAATATTATAGTCCTTCAATTTTATGAAGATTAGGATTTGTTTTTTTATCACTGTTGGAGGATTAACAGGAGTAATTTTAGCTAATTCCTCAATTGATGTAGCTCTACATGATACTTATTATGTAGTAGCCC
>FTWCV3H866B


ATGAGCTCATCATATATTTACAGTAGGTATAGATATTGATACACGAGCTTATTTTACTCCGCAACTATAATTATTGCTGTACCAACAGGAATTAAAAATTTTTAGATGATTGGCTACTTTTCACGGAACTCAAAATTAATTATAGTCCTTCAATTTTATGAAGATTAGGATTTGTTTTTTTATTTCACTGTTGGAGGATTAACAGGAGTAATTTTAGCTAATTCCTCAATTGATGTAGCTCTACATGATACTTATTATGTAGTAGCCCATTTTTCACTATGTTTTATCTATAGGAGCAGTTTTTTGCATATAGCAGGATTTATTCACTGATATCCTTTATTTACTGGTCTTACTCTACCCCTTTTTAATAAAGATTCAATTTTTTACTATATTTATTTGGAGTAAATTT
>FTWCV4IQE65


TGAGCTCATCATATATTTACAGTAGGTATAGATATTGATACACGAGCTTATTT
>FTWCV4ITD9M


GAGCTCATCATATATTTACAGTAGGTATAGATATTGATACACGAG
>FTWCV6JR988


GAGCTCATCATATATTTACAGTAGGTACCTAGATATTGATACACGAGCTTATTTTACTTCCGCAACTATAATTATTGCTGTACCAACAGGATAAAATTTTTAGATGATTGGCTACTTTTCACGGAACTCAAATTAATTATAGTCCTTCAATTTTATGAAGATTAGGATTTGTTTTTTTATTCACTGTTGGAGGATTAACAGGAGTAATTTTTAGCTAATTCCTCAATTGATGTAGCTCTACATGATACTTATTATGTAGTAGCCCATTTTCACTATGTTTTATCTATAGGAGCAGTTTTTGCAATTATAGCAGGATTTATCCACTGATATCCTTTATTTACTGGTCTTACTCTTAACC
>FTWCV6JQA7L


AGCTCATCATATATTTACAGTAGGTATAGATATTGATACACGAGCTTATTTTACTTCCGCAACTATAATTATTGCTGTACCAACAGATTAAAAATTTTTTAGTATGATTGGCTACTTTTCACGGAACTCAAATTAATTATAGTCCTTCAATTTTT
>FTWCV6JYFET


AGCTCATCATATATTTACAGTAGGTATAGATATTGATACACGAGCTTATTTTACTTCCGCAACTATAATTATTGCTGTACCAACAGGAATTAAAATTTTTAAGTATGATTGGCTACTTTTC
>FTWCV4IPXML


CATCATATATTTACAGTAGGTATAGATATTGATACACGAGCTTACTTTACTTCTGCAACTATAATTATTGCAGTACCAACAGGAATTAAAATTTTTAGATGATTAGCAACTTTCCATGGAACACAAATTAATTATAGTCCCTCCAATCTTATGAAGATTAGGATTTGTTTTTTTATT
>FTWCV6J0X8M


ATCATATATTTACAGTAGGTATAGATATTGATACACGAGCTTATTTTACTTCCGCAACTATAATTATTGCTGTACCAACAGGAATTAAAATTTTTAGATGATTGGCTACTTTTCACGGAACTCAAATTAATTATAGTCCTTCAATTTTTGAAGATTAGGATTTGTTTTTTTATTTCACTGTTGGAGGATTAACAGGAGTAATTTTAGCTAATTCCTCAATTGATGTAGCTCTACATGATACTTATTATGTAGTAGCCCATTTTTCACTATGTTTTATCTATAGGAGCAGTTTTTGCAATTATAGCAGGATTTATCACTGATATCCTTTATTTACTGGTCTTACTCTTAACCCTTTTATATAAAGATTCAATTTTTTACTATATTTATTTGGAGTAAATTTTACATTTTTTCCCACAACATTTCTAGGATTAG
>FTWCV5JAMLG


TATTTACAGTAGGTATAGATATTGATACACGAGCTTATTTTACTTCCGCAACTATAATTATTGCTGTACCAACAGGAATTAAAATTTTTAG
>FTWCV6JT6T9


TTACAGTAGGTATAGATATTGATACGCGAGCTTATTTTACTTCCGCAACTATAATTATTGCTGTACCAACAGGAATTAAAATTTTTAGATGATTGGCTACTTTTCACGGAACTCAAATTAATTATAGTCCTTCAATTTTATGAAGATTAGGATTTGTTTTTTATTTCACTGTTGGAGGATTAACAGGAGTAATTTTAGTCTAATTCCTCAATTGATGTAGCTCTACATGATACTTATTATGTAGTAGCCCATTTTCACTATGTTTTATCTATAGGAGCAGTTTTTGTCAATTATAGCAGGATTTATTC
>FTWCV3HZU9L


ACAGTAGGTATAGATATTGATACACGAGCTTTATTTTCTCCGCAACTATAATTATTGCTGTACAACAGGAATTAAAATTTTAGATGATTGGCTACTTTCACGGAACTCAAATTAATTATAGTCCTTCAATTTATGAAGATTAGGATTTGTTT
>FTWCV6JRM2L


ACAGTAGGTATAGATATTGATACACGAGCTTATTTTACTTCCGCAACTATAATTATTGCTGTACCAACAGGAATAAAATTTTTTAGATGATTGGCTACTTTTCACGGAACTCAAATTAATTATAGTCCTTCAATTTTATGAAGATTAGGATTTGTTTTTTATTCACTGTTGGAGGATTAACAGGAGTAATTTTAGCTAATTCCTCAATTGATGTAGCTCTACATGATACTTATTATGTAGTAGCCCATTTTCACTACTGTTTTATCTATAGGAGCAGTTTTTGCAATTATAGCA
>FTWCV4INO2


ACAGTAGGTATAGATATTGATACACGAGCTTATTTTACTTCCGCAACTATAATTATTGCTGTACCAACAGGAATTAAAATTTTTAGATGATTGGCTACTTTTCACGGAACTCAAATTAATTATAGTCCTTCAATTTTATGTAAGATTAGGATTTGTTTTTT
>FTWCV6JXF3


AGTAGGTATAGATATTGATACACGAGCTTATTTTACTTCCGCAACTATAATTATTGCTGTACCAACAGGAATTAAAATTTTTAGATGATTGGCTACTTTTTCACGGAACTCAAATTAATTATAGTCCTTCAATTTTATGAAGATTAGGATTTGTTTTTTTATTTCACTGTTGGAGGATTAACAGGAGTAATTTTAGTCTAATTCCTCAATTGATGTAGCTCTACATGATACTTATTATGTAGTAGCCCATTTTCACTATGTTTTATCTATAGACAGTTTTTTTCAATTATAGCAGGATTTATTCACTGATATCCTTTATTTACTGGTCTTACTCTTAACCCTTTTATATAAAGATTCATTTTTTACT
>FTWCV2HEAIQ


AGTAGGTATAGATATTGATACACGAGCTTATTTTACTTCCGTAACTATAATTAATTGCTGTACCAACAAGGAAATTAAAAATTTTTAGATGATTGGCTACTTTTCACGGAACTCAAATTAATTATAGTCCTTCAATTTATGAAGATTAGGATTTGTTTTTTTATTTCACTGTTGGAGGATTAACAGGAGTAATTTTAGCTAATTCCTCAATTGATGTAGCTCTACATGATACTTATTATGTAGTAGCCCATTTTCACTATGTTTTATCTATAGGAGCAGTTTTTGTCAATTATAGCAGGATTTATCACTGATATCCTTTATTTACTGGTCTTACTCTTAACCCTTTTATATTAAAGATTCAATTTTTACTATATTTATTGTGTAAATTTAAACATTTTTCCCTCAATTTCTAGATGGAAACCCGCGATATTCTGATTATCCTGATGTTTAT
>FTWCV4IKQ36


GTAGGTATAGATATTGATACACGAGCTTACTTTACTTCTGCAACTATAATTATTGCAGTACCAACAGGAATTAAAATTTTTAGATGATTAGCAACTTTCCATGGAACACAAATTAATTATAGTCCCTCAATCTTATGAAGATTAGGATTTGTTTTTATTTACTGTTGGAGGATTAACAGGAGTAATTTTAGCCAATTCTTCTATTGATGTAGCTCTTCATGATACTTATTATGTAGTAGCCCATTTTCATTATGTTTTATCTATAGGAGCAGTATTCGCAATTATAGCAGGATTTATTCATTGATATCCTTTATTTAC
>FTWCV3HXXSC


TAGGTATAGATATTGATACACGAGCTTATTTTACTTCCGCAACTATAATTATTGCTGTACCAACAGGAATTAAAATTTTTAGATGATTGGCTACTTTTCACGGAACTCAAATTAATTATAGTCCTTCAATTTTATGAAGGTTAGGATTTGTTTCTTTATTCACTGTTGGAGGATTAACAGGAGTAATTTTAGCTAATTCCTCAATTGATGTAGCTCTACATGATACTTATTATGTAGTAGCCCATTTTTCACTATGTTTTTCTATAGGAGCAGTTTTTGTCAATTATTAGCAGGATTTATTCACTGATATCCTTTATTTACTGGTCTTACTCTTAACCCTTTTATATAAAGATTCATTTTTACTATATTTATGGNGTAAATTTAACATTT
>FTWCV4ILL8C


TAGGTATAGATATTGATACACGAGCTTATTTTACTTCCGCAACTATAATTATTGCTGTACCAACAGGAATTAAAATTTTTAGATGATTGGCTACTTTTCACGGAACTCAAATTAATTATAGTCCTTCAATTTTATGAAGGTTAGGATTTGTTTCTTTATTCACTGTTGGAGGATTAACAGGAGTAATTTTAGCTAATTCCTCAATTGATGTAGCTCTACATGATACTTATTATGTAGTAGCCCATTTTCACTATGTTTTATCTATAGGAGCAGTTTTTGCAATTATAGCAGGATTTATTCACTGATATCCTTTATTTACTGGTCTTACTCTTAACCCTTTTATATT
>FTWCV5JFJCL


GGTATAGATATTGATACACGAGCTTACTTTATCTGCAAACTAATAAATTAATTGCAGTACCAACAGGAATTAAAATTTTTAGATGATTAGCAACTTTCCATGGAACACAAATTAATTATAGTCCCTCAATCTTATGAAGATTAGGATTTGTTTTTTTATTTACTGTTGGAGGATTAACAGGAGTAATTTTAGCCGATTCTTCTATTGATGTAGCTCTTCATGATACTTATTATGTAGTAGCCCATTTTCATTATGTTTTATCTATAGGAGCAGTATTCGCAATTATAGCAGGATTTATTCATTGATATCCTTTATTTACAGGACTTACTCTTAATCCTTTCATACTAAAAATTCAATTCTTTACTATATTTAT
>FTWCV4IJTTN


GGTATAGATATTGATACACGAGCTTATTTACTTCCGCAACTATAATTATTGCTGTACCAACA
>FTWCV3H5T2C


GATATTGATACACGAGCTTATTTTACTTCCGCAACTATAATTATTGCTGTACCAACAGGAATTAAAATTTTTAGATGATTGGCTACTTTTCACGGAACTCAAAATTATTATAGTCCTTCAATTTTATGAAGATTAGGATTTGTTTTTTATCACTGTTGGAGGATTAACAGGAGTAATTTTAGCTAATTCCTCAATTGATGTAGCTCTACATGATACTTATTATGTAGTAGCCCATTTTCACTATGTTTTATCTATAGGAGCAGTTTTTTGTCAATTATAGCAGGATTTATTCACTGATATCCTTTATTTACTGGTCTTACTC
>Maruca0F20Smart5


TATTGATACACGAGCTTACTCTACTTCTGCAACTATAATTATTGCAGTACCAACAGGAATTAAAATTTTTAGATGATTAGCAACTTTCCATGGAACACAAATTAATTATAGTCCCTCAATCTTATGAAGATTAGGATTTGTTTTTTTATTTACTGTTGGGGGATTAACAGGAGTAATTTTAGCCAATTCTTCTATTGATGTAGCTCTTCATGATACTTATTATGTAGTAGCCCATTTTCATTATGTTTTATCTATAGGAGCAGTATTCGCAATTATAGCAGGATTTATTCATTGATATCCTTTATTTACAGGACTTACTCTTAATCCTTTCATACTAAAAATTCAATTCTTTACTATATTTATTGGAGTAAATTTAACATTCTTTCCTCAACACTTCTTAGGATTAGCTGGAATACCTCGACGATATTCAGATTATCCTGATGTCTATACTTCATGAAATATTGTTTCTTCATTAGGATCTTATATTTCTTTATTAGCTGTAATATTATTTCTAATTATTATTTGAGAATCAATAATTAGTCAACGAATAATTTTATTTTCATTAAATTTATCATCTTCTATTGAATGATATCAAAATTTACCACCTGCAGAACATTCATATAATGAACTTCCAATTTTAAGAAA
>FTWCV6JVRX3


ATTGATACACGAGCTTATTTTACTTCCGCAACTATAATTATTGCTGTACCAACAGGAATTAAAATTTTTAGATGATTGGCTACTTTTCACGGAACTCAAATTAATTATAGTCCTTCAATTTTATGAAGATTAGGATTTGTTTTTATTCACTGTTGGAGGATTAACAGGAGTAATTTTAGCTAATTCCTCAATTTGTATGTAGCTCTACATGATACTTATTATGTAGTAGCCCATTTTCACTATGTTTTATCTATAGGAGCAGTTTTGCAATTATAGCAGGATTTATTCACTGATATCCTTTATTTACTGGTCTTACTCTTAACCCTTT
>FTWCV3H573P


GATACACGAGCTTATTTTACTTCCGCAACTATAATTATTGCTGTACCAACAGGAATTAAAATTTTTAGATGATTGGCTACTTTTCACGGAACTCAAATTAATTATAGTCCTTCAATTTTATGAAGATTAGGATTTGTTTTTTATCACTGTTGGAGGATTAACAGGAGTAATTTTACTAATTCCTCAATTGATGTAGCTCTACATGATACTTATTATGTAGTAGCCCATTTTCACTATGTTTTATCTATAGGAGCAGTTTTTGCAATTATAGCAGGATTTATCCACTGATATCCTTTATTTACTGGTCTTACTCTTAACCCTTTTATATTAAAAATTCAATTTTTTACTATATTTATTGGAGTAAATTTAACATTTTTCCCACAACATTTCTTAGGATTAGCAGGAATACCCCGACGATATTCTGATTATCCTGATGTTTATACTTCA
>FTWCV4ISATC


ATACACGAGCTTATTTTACTTCCGCAACTATAATTATTGCTGTACCAACAGGAATTAAAATTTTTAGATGATTGGCTACTTTTCACGGAACTCAAATTAATTATAGTCCTTCAATTTTATGAAGATTAGGATTTGTTTTTTTATTTCACTGTTGGAGGATTAACAGGAGTAATTTTAGCTAATTCCTCAATTGATGTAGCTCTACATGATACTTATTATGTAGTAGCCCATTTTCACTATGTTTTATCTATAGGAGCAGTTTTTTGCAATTATAGCAGGATTTATTCACTGATATCCTTTATTTACTGGTCTTACTCTTAACCCTTTTATATTAAAGATTCAATTTTTTACTATATTTATGAGTAAATTTAACATTTTTCCCTACAACATTTCT
>FTWCV4ISTZO


ATACACGAGCTTATTTTACTTCCGCAACTATAATTATTGCTGTACCAACAGGAATTAAAAATTTTTAGATGATTGGCTACTTTTCACGGAACTCAAATTAATTATAGTCCTTCAATTTTATGAAGATTAGGATTTGTTTTTTTATTTCACTGTTGGAGGATTAACAGGAGTAATTTTAGCTAATTCCTCAATTGATGTAGCTCTACATGATACTTATTATGTAGTAGCCCATTTTCACTATGTTTTATCTATAGGAGCAGTTTTTGCAATTATAGCAGGATTTATCACTGATATCCTTTATTTACTGGTCTTACTCTTAACCCTTTTATATTAAAGATTCAATTTTTTACTATATTTATTGGAGTAAATTTACATTTTTTCCCAC
>FTWCV4IULBI


ACACGAGCTTATTTTACTTCCGCAACTATAATTATTGCTGTACCAACAGGAATTAAAATTTTTAGATGATTGGCTACTTTTCACGGAACTCAAATTAATTATAGTCCTTCAATTTTATGAAGATTAGGATGTTTTTTATTCACTGTTGGAGGATTAACAGGAGTAATTTTAGCTAATTCCTCAATTGATGTAGCTCTACATGATACTTATTATGTAGTAGCCCATTTTCACTATGTTTTATCTATAGGAGCAGTTTTTGCAATTATAGCAGGATTTATTCACTGATATCCTTTATTTACTGGTCTTACTCTTAACCCTTTTATATTAAAGATTCAATTTTTACTATATTTATTGGAGTAAATTTAACATTTTCCCACAACATTT
>FTWCV4IQIKL


ACACGAGCTTATTTACTTCCGCAACTATAATTATTGCTGTACCAACAGGATTAAAATTTTTAGATGATTGGCTACTTTTCACGGAACTCAAATTAATTATAGTCCTTCAATTTTATGAAGATTAGGATGTTTTTTATTCACTGTTGGAGGATTAACAGGAGTAATTTTTAGCTAATTCCTCAATTGATGTAGCTCTACATGATACTTATTATGTAGTAGCCCATTTTCACTATGTTTTATCTATAGGAGCAGTTTTTGCAATTATAGCAGGATTTATTCACTGATATCCTTTATTTACTGGTCTTACTCTTAACCCTTTTATATTAAAGATTCAATTTTTACTATATTTATTGGAGTAAATTTAACATTTTCCCACAACATTT
>FTWCV5I7ZB6


CGAGCTTATTTTTACGGCCGGGAACTATAATTATTGCTGTACCAACAGGAATTAAAATTTTTAGATGATTGGCTACTTTTCACGGAACTCAAATTAATTATAGTCCTTCAATTTTATGAAGATTAGGATTTGTTTTTTTATTCACTGTTGGAGGATTAACAGGAGTAATTTTAGCTAATTCCTCAATTGATGTAGCTCTACATGATACTTATTATGTAGTAGCCCATTTTCACTATGTTTTATCTATAGGAGCAGTTTTTGCAATTATAGCAGGATTTATCCACTGATATCCTTTATTTACTGGTCTTACTCTTAACCCTTTTATATTAAA
>FTWCV4ITFO4


GAGCTTATTTTACTTCCGCAACTATAATTATTGCTGTACCAACAGGAATTAAAATTTTTAGATGATTAGCTACTTTTCACGGAACTCAAATTAATTATAGTCCTTCAATTTTATGAAGATTAGGATTTGTTTTTTATTCACTGTTGGAGGATTAACAGGAGTAATTTTAGCTAATTCCTCAATTGATGTAGCTCTACATGATACTTATTATGTAGTAGCCCATTTTCACTATGTTTTATCTATAGGAGCAGTTTTTGCAATTATAGCAGGATTTATTCACTGATATC
>FTWCV2HMYNX


GAGCTTATTTTACTTCCGCAACTATAATTATTGCTGTACCAACAGGAATTAAAATTTTTAGATGATTAGCTACTTTTCACGGAACTCAAATAATTATAGTCCTTCAATTTTTATGAAGATTAGGATTTGTTTTTTATTCACTGTTGGAGGATTAACAGGAGTAATTTTAGCTAATTCCTCAATTGATGTAGCTCTACATGATACTTATTATGTAGTAGCCCATTTTCACTATGTTTTATCTATAGGAGCAGTTTTGCAATTATAGCAGGATTTATTCACTGATATC
>FTWCV4IRX9M


GAGCTTATTTTACTTCCGCAACTATAATTATTGCTGTACCAACAGGAATTAAAATTTTTAGATGATTAGCTACTTTTCACGGAACTCAAATTAATTATAGTCCTTCAATTTTATGAAGATTAGGATTTGTTTTTTATTCACTGTTGGAGGATTAACAGGAGTAATTTTAGCTAATTCCTCAATTGATGTAGCTCTACATGATACTTATTATGTAGTAGCCCATTTTCACTATGTTTTATCTATAGGAGCAGTTTTTGCAATTATAGCAGGATTTATTCACTGATATC
>FTWCV6J2IHX


CTTATTTTACTTCCGCAACTATAATTATTGCTGTACCAACAGGAATTAAAATTTTTAGATGATTGGCTACTTTTTCACGGAACTCAAATTAATTATAGTCCTTCAATTTT
>FTWCV3H2SR9


TATTTTACTTCCGCAACTATAATTATTGCTGTACCAACAGGAATTAAAATTTTTAGATGATTGGCTACTTTTCACGGAACTCAAATTAATTATAGTCCTTCATTTTATGAAGATTAGGATTTGTTTTTTATTCACTGTTGGAGGATTAACAGGAGTAATTTTAGCTAATTCCTCAATTGATGTAGCTCTACATGATACTTATTATGTAGTAGCCCGTTTTCACTATGTTTTATCTATAGGAGCAGTTTTTGCAATTATAGCAGGATTTATTCACTGATATCCTTTATTTACTGGTCTTACGCTTAACCCTTTTATATTAAAGATTCAATTTTTACTATATTTATTGGAGTAAATTTAACATTTTTCCCACAACGTTTCTTAGGATTAGACAAAGGAAAATAACCCCGAACGATATTCTGATTA
>FTWCV3H7LJ8


ATTTTACGTTCCGCAACTATAATTATTGCTGTACCAACAGGAATTAAAATTTTTAATGATTAGCTACTTTTCACGGAACTCAAAATTAATTATAGTCCTTCAATTTT
>FTWCV3H8I9A


TTTTACTTCCGCAACTATAATTATTGCTGTACCAACAGGAATTAAAATTTTTAGATGATTGGCTACTTTTCACGGAACTCAAATTAATTATAGTCCTTCAATTTTATGAAGATTAGGATTTGTTTTTTTATTTCACTGTTGGAGGATTAACAGGAGTAATTTTAGCTAATTCCTCAATTGATGTAGCTCTACATGATACTTATTATGTAGTAGCCCATTTTCACTATGTTTTATCTATAGGAGCAGTTTTTGCAATTATAGCAGGATTTATTCACTGATATCCTTTATTTACTGGTCTTACTCTTAACCCTTTTATATAGATTCATTTTTTACTATATTTATTGGAGTAAATTTAACATTTTTCCCTACAACATTTCTAGGATTAGCAGGAATACCCCG
>FTWCV5JBF2S


TTTACTTCCGCAACTATAATTATTGCTGTACCAACAGGAATTAAAATTTTTAGATGATTGGCTACTTTTCACGGAACTCAAATTAATTATAGTCCTTCAATTTTATGAAGATTAGGATTTGTTTTATTCACTGTTGGAGGATTAACAGGAGTAATTTTAGCTAATTCCTCAATTGATGTAGCTCTACATGATACTTATTATGTAGTAGCCCATTTCACTATGTTTATCTATAGGAGCAGTTTGCAATTATAGCAGGATTTATTCACTGATATC
>FTWCV4IP56G


TTTACTTCCGCAACTATAATTATTGCTGTACCAACAGGATAAAATTTTTAGATGATTGGCTACTTTTCACGGAACTCAAATTAATTATAGTCCTTCAATTTTATGAAGATTAGGATTTGTTTTTTATTCACTGTTGGAGGATTAACAGGAGTAATTTTAGCTAATTCCTCAATTGATGTAGCTCTACATGATACTTATTATGTAGTAGCCCATTTTCACTATGTTTTATCTATAGGAGCAGTTTTTGCAATTATAGCAGGATTTATTCACTGATATCCTTTATTTACTGGTCTTACTCTTAACCCTTTTATATTAAAAGATTCAATTTTTTACTATATTTATTGGAGTAAATTTAACATTTTTCCCCACAACATTTTCTTAGGATTAGCAGGAATACCCCGACGATATT
>FTWCV5I79YT


CCGCAACTATAATTATTGCTGTACCAACAGGAATAAAATTTTTAGATGATTGGCTACTTTTCACGGAACTCAAATTAATTATAGTCCTTCAATTTTATGAAGATTAGGATTTGTTTTTTTATTTCACTGTTGGAGGATTAACAGGAGTAATTTTAGCTAATTCCTCAATTGATGTAGCTCTACATGATACTTATTATGTAGTAGCCCATTTTCACTATGTTTTATCTATAGGAGCAGTTTTTGCAATTATAGCAGGATTTATTCACTGATATCCTTTATTTACTGGTCTTACTCTTAACCCTTTTATATTAAAGATTACAATTTTTTAC
>FTWCV4IUDU2


GCAACTATAATTATTGCTGTACCAACAGGAATTAAAATTTTTAGATGATTGGCTACTTTTCACGGAACTCAAATTAATTATAGTCCTTCAATTTTATGAAGATTAGGATTTGTTTTTTTATTCACTGTTGGAGGATTAACAGGAGTAATTTTAGCTAATTCCTCAATTGATGTAGCTCTACATGATACTTATTATGTAGTAGCCCATTTTCACTATGTTTTATCTATAGGAGCAGTTTTTGCAATTATAGCAGGATTTATTCACTGATATCCTTTATTTACTGGTCTTACTCTTAACCCTTTTATATTAAAGATTCAATTTTTACTATATTTATTGGAGTAAATTTAACATTTT
>FTWCV2HHXS4


GCAACTATAATTATTGCTGTACCAACAGGAATTAAAATTTTTAGATGATTGGCTACTTTTCACGGAACTCAAATTAATTATAGTCCTTCAATTTTTATGAAGATTAGGATTTGTTTTTTATTCACTGTTGGAGGATTAACAGGAGTAATTTTTAGCTAATTCCTCAATTGATGTAGCTCTACATGATACTTATTATGTAGTAGCCCATTTTCACTATGTTTTATCTATAGGAGCAGTTTTTGCAATTATAGCAGGATTTATTCACTGATATCCTTTATTTACTGGTCTTACTCTTAACCCTTTTATATTAAAGATTCAATTTTTACTATATTTATTGGAGTAAATTTAACATTTT
>FTWCV2HKZO9


GCAACTATAATTATTGCTGTACCAACAGGAATTAAAATTTTTAGATGATTGGCTACTTTTCACGGAACTCAAATTAATTATAGTCCTTCAATTTTATGAAGATTAGGATTTGTTTTTATTCACTGTTGGAGGATTAACAGGAGTAATTTTAGCTAATTCCTCAATTGATGTAGCTCTACATGATACTTATTATGTAGTAGCCCATTTTCACTATGTTTTATCTATAGGAGCAGTTTTGCAATTATAGCAGGATTTATTCACTGATATCCTTTATTTACTGGTCTTACTCTTAACCCTTTATATTAAAGATTCAATTTACTATATTTATTGGAGTAAATTTAACATTT
>FTWCV4IQDCP


ATTATTGCTGTACCAACAGGATAAATTTTTAGATGATTGGCTACTTTTCACGGACTCAAATTAATTATAGTCCTTCAATTTTATGAAGATTAGGATGTTTTTTTATTCACTGTTGGAGGATTAACAGGAGTAATTTTAGCTAATTCCTCAATTGATGTAGCTCTACATGATACTTATTATGTAGTAGCCCATTTTCACTATGTTTTATCTATAGGAGCAGTTTTTGCAATTATAGCAGGATTTATTCACTGATATCCTTTATTTACTGGTCTTACTCTTAACCCTTTTATATTAAAGATTCAATTTTTTACTATATTTATTGGAGTAAATTTAACATTTTCCCACAACATTTCTTAGGATTAGCAGGAATACCCCGACGATATTCTGATTATCCTGATGTTTATACTTCATGAA
>FTWCV5I9AM4


ATTATTGCTGTACCAACAGGAATTAAAATTTTTAGATGATTGGCTACTTTTCACGGAACTCAAATTAATTATAGTCCTTCAATTTTATGAAGATTAGGATTTGTTTTTTTATTTCACTGTTGGAGGATTAACAGGAGTAATTTTAGCTAATTCCTCAATTGATGTAGCTCTACATGATACTTATTATGTAGTAGCCCATTTTCACTATGTTTTATCTATAGGAGCAGTTTTTTGCAATTATAGCAGGATTTATTCACTGATATCCTTTATTTACTGGTCTTACTCTTAACCCTTTTATATTAAAGATTCAATTTTTACTATATTTATTGGAGTAAATTTAACATTTTTCCCACAACATTTCTTAGGTTAGCAGGAATACCCCGACGATATTCTGATTATCCTGATGTTTATACTTCATGAAATATTGCTTCTTCTTTAGGATCTTATATCTCTCTATTAGCAGTATTATTATTTTTAAT
>FTWCV5JBNZR


CTGTACCAACAGAAATTTAAAAAATTTTTTAAGAATAGAACTAGGCAATTTTCAACGGAACTCAAATTAATTATAGTCCTTCAATTTTATGAAGATTAGGATTTGTTTTTTTATTTCACTGTTGGAGGATTAACAGGAGTAATTTTAGCTAATTCCTCAATTGATGTAGCTCTACATGATACTTATTATGTAGTAGCCCATTTTCACTATGTTTTATCTATAGGAGCAGTTTTTTGCAATTATAGCAGGATTTATTCACTGATATCCTTTATTTACTGGTCTTACTCTTAACCCTTTTATATTAAAGATTCAATTTTTTACTATATTTATTGGAGTAAATTTACATTTTTCCCTACAACATTTCTTAGGATTAGCAGGAATACCCCGACGATATTCTGATTATCCTGATGTTTATACTTCATGAAATATTGCTTCTTCTTTAGGATCTTATATCTCTCTATTAGCAGTA
>FTWCV3H73N8


CCAACAGGAATTAAAATTTTTAGATGATTGGCTACTTTTTCACGGAACTCAAATTAATTATAGTCCTTCAATTTTATGAAGATTAGGATTTGTTTTTTTATTCACTGTTGGAGGATTAACAGGAGTAATTTTAGCTAATTCCTCAATTGATGTAGCTCTACATGATACTTATTATGTAGTAGCCCATTTTCACTATGTTTTATCTATAGGAGCAGTTTTTGCAATTATAGCAGGATTTATTCACTGATATCCTTTATTTACTGGTCTTACTCTAACCCTTTTATATTAAAGATTCAATTTTTTAC
>FTWCV6JZN95


CCAACAGGAATTAAAATTTTAGATGATTGGCTACTTTCACGGAACTCAAATTAATTATAGTCCTTCTATTTTATGAAGATTAGGATTTGTTTATTCACTGTTGGAGGATTAACAGGAGTAATTTAGCTAATTCCTCAATTGATGTAGCTCTACATGATACTTATTATGTAGTAGCCCATTCACTATGTT
>FTWCV4IQJM


AACAGGAATTAAAATTTTTAGATGATTGGCTACTTTTCACGGAACTCAAATTAATTATAGTCCTTCAATTTAGAAGATTAGGATTTGTTTTTTTATTTCACTGTTGGAGGATTAACAGGAGTAATTTTAGCTAATTCCTCAATTGATGTAGCTCTACATGATACTTATTATGTAGTAGCCCATTTTCACTATGTTTTATCTATAGGAGCAGTTTTTGCAATTATAGCAGGATTTATTCACTGATATCCTTTATTTACTGGTCTTACTCTTAACCCTTTTATATTAAAGATTCAATTTTTTACTATATTTATTGGAGTAAATTTAACATTTTTCCCAAACATTTCTTAGGATTAGCAGGAATACCCCGACGATATTCTGATTATCCTGATGTTTATACTTCATGAAATATTGCTTCTTCTTTAGGATCTTATATCTCTCTATTAGCAGTATTATTATTTTTAATATATTTGAGAATCTAT
>FTWCV2HIVAZ


TTAAAATTTTTAGATGATTGGCTACTTTTCACGGAACTCAAATTAATTATAGTCCTTCAATTTTATGAAGATTAGGATTTGTTTTTTATTTCACTGTTGGAGGATTAACAGGAGTAATTTTAGCTAATTCCTCAATTGATGTAGCTCTACATGATACTTATTATGTAGTAGCCCATTTTCACTATGTTTTATCTATAGGAGCAGTTTTTGCACTTATAGCAGGATTTATTCACTGATATCCTTTATTTACTGGTCTTACTCTTAACCCTTTTATATTAAAGATTCAATTTTTTACTATATTTATTGGAGTAAATTTACATTTTTCCCACAACATTTCTTAGGATTAGCAGGAATACCCCGACGATATTCTGATTATCCTGATGTTTATACTTCATGAAATATTGCTTCTTCTTTAGGATCTTATATCTCTCTATTAGCAGTATTATTATTTTTAATATTATTTGAGAATCTATAATTAGTCAACGAATAATTTTATTTTCATAAATTTATCATCTTCAATTGAATGATATCAAAATTTACCA
>FTWCV2HJ94Z


TTAAAATTTTTAGATGATTGGCTACTTTTCACGGAACTCAAATTAATTATAGTCCTTCAATTTTATGAAGATTAGGATTTGTTTTTTTATTTCACTGTTGGAGGATTAACAGGAGTAATTTTAGCTAATTCCTCAATTGATGTAGCTCTACATGATACTTATTATGTAGTAGCTCATTTTCACTATGTTTTATCTATAGGAGCAGTTTTTGCAATTATAGCAGGATTTATTCACTGATATCCTTTATTTACTGGTCTTACTCTTACCCTTTTAATTAAAGATTCAATTTTTACTATATTTATTGGAGTATATTTAACATTTTTCCCTACAACATTTCTTAGGATTAGCAGGAATACCCTGACGATATTCTGATTATACTGATGTTTATACTTCATGAAATATTGCTTCTTCTTTAGGATCTTATATCTCTCTATTAGCAGTAT
>FTWCV4IL7WX


TAAAATTTTTAGATGATTGGCTACTTTTCACGGAACTCAAATTAATTATAGTCCTTCAATTTTATGAAGATTAGGATGTTTTTTTATTCACTGTTGGAGGATTAACAGGAGTAATTTTAGCTAATTCCTCAATTGATGTAGCTCTACATGATACTTATTATGTAGTAGCCCATTTTCACTATGTTTTATCTATAGGAGCAGTTTTTGCAATTATAGCAGGATTTATTCACTGATATCCTTTATTTTACTGGTCTTACTCTTAACCCTTTTATATTAAAGATTCAATTTTTACTATATTTATTGGAGTAAATTTAACATTTTCCCACAACATTTCTTAGG
>FTWCV6JOHQ


TAAAATTTTTAGATGATTGGCTACTTTTCACGGAACTCAAATTAATATAGTCCTTCAATTTTATGAGATTAGATTTGTTTTTTTTTCACTGTTGGAGGATTAACAGGAGTAATTTTAGCTAATTCCTCAATTGATGTAGCTCTACATGATACTTATTATGTAGTAGCCCATTTTTCACTATGTTTTATCTATAGGAGCATTTTTGCAATTATAGCAGGATTTATTCACTGATATCCTTTATTTAC
>FTWCV2HFLBT


TAAAATTTTTAGATGATTGGCTACTTTTCACGGAACTCAAATTAATTATAGTCCTTCAATTTTATGAAGATTAGGATTTGTTTTTTATTCACTGTTGGAGGATTAACAGGAGTAATTTTAGCTAATTCCTCAATTGATGTAGCTCTACATGATACTTATTATGTAGTAGCCCATTTTCACTATGTTTTATCTATAGGAGCAGTTTTGCAATTATAGCAGGATTTATTCACTGATATCCTTTATTTACTGGTCTTACTCTTAACCCTTTATATTAAAGATTCAATTTTACTATATTTATTGGAGTAAATTTAACATTTCCCACAA
>FTWCV6JV5WX


TAAAATTTTTAGATGATTAGCAACTTTCCATGGAACACAAATTAATTATAGTCCCTCAATCTTATGAAGATTAGGATTTGTTTTTTTATTTACTGTTGGAGGATTAACAGGAGTAATTTTAGCCAATTCTTCTATTGATGTAGCTCTTCACGATACTTATTATGTAGTAGCCCATTTTCATTATGTTTTATCTATAGGAGCAGTATTCGCAATTATAGCAGGATTTATTCATTGATATCCTTTATTTACAGGACTTACTCTTAA
>FTWCV3H8UT


AAAATTTTTAGATGATTGGCTACTTTTCACGGAACTCAAATTAATTATAGTCCTTATTTTAGAGATGGATTGTTTTTTATTTCACTGTTGGAGGAATTAACAGAGTAATTTTAAGTCTAATTCCTCAATTGATGTAGCTCTACATGATACTTATTATGTAGTAGCCCATTTTCACTATGTTTTATCTATAGGAGCAGTTTTTGCAATTATAGCAGGATTTATTCACTGATATCCTTTATTTACTGGTCTTACTCTTAACCCTTTTATATTAAAGAT
>FTWCV4IQZYW


TTTTAGATGATTGGCTACTTTTCACGGAACTCAAATTAATTATAGTCCTTCAATTTTATGAAGATTAGGATTTGTTTTTTTATTCACTGTTGGAGGATTAACAGGAGTAATTTTAGCTAATTCCTCAATTGATGTAGCTCTACATGATACTTATTATGTAGTAGCCCATTTTCACTATGTTTTATCTATAGGAGCAGTTTTTGCAATTATAGCAGGATTTATTCACTGATATCCTTTATTTACTGGTCTTACTCTTAACCCTTTTATATTAAAGATTCAATTTTTTAC
>FTWCV5JACLA


TTTTAGATGATTGGCTTACTTTTTCACGGAACTCAAAATTAATTATAGTCCTTCAATTTTATGAAGATTAGGATTTGTTTTTTTATCACTGTTGGAGGATTAACAGGAGTAATTTTAGCTAATTCCTCAATTGATGTAGCTCTACATGATACTTATTATGTAGTAGCCCATTTTCACTATGTTTTTCTATAGGAGCAGTTTTTGCAATTATAGCAGGATTTATTCACTGATATCCTTTATTTACTGGTCTTACTCTTAACCCTTTATATTAAGATTCAATTTTTTACTATATTTATTGGAGTAAATTTAACATTT
>FTWCV6J07IG


TTTAGATGATTGGCTACTTTTCACGGAACTCAAATTAATTATTAGTCCTTCAATTTTATGAAGATTAGGATTTTTTTTTATCACTGTTGGAGGATTAACAGGAGTAATTTTAGCTAATTCCTCAATTGATGTAGCTCTACATGATACTTATTATGTAGTAGCCCATTTTCACTATGTTTTATCTATAGGAGCAGTTTTTGCAATTATAGCAGGATTTATTCACTGATATCCTTTATTTACTGGTCTTACTCTTAACCCTTTTATATTAAAGATTCAATTTTTTACTATATTTATTGGAGTAAATTTAACATTTTTCCCACAACATTTCTTAGGATTAGCAGGAATACCCCGACGATATTCTGATTATC
>FTWCV4IPDR3


GATGATTGGCTACTTTTCACGGAACTCAAATTAATTATAGTCCTTCAATTTTTGAAGATTAGGATTTGTTTTTTTATTTCACTGTTGGAGGATTAACAGGAGTAATTTTAGCTAATTCCTCAATTGATGTAGCTCTACATGATACTTATTATGTAGTAGCCCATTTTCACTATGTTTTATCTATAGGAGCAGTTTTTGCAATTATAGTAGGATTTATTCACTGATATCCTTTATTTACTGGTCTTACTCTTAACCCTTTTATATTAAAGATTCAATTTTTTACTATATTTATGAGTAAATTTTACATTTTTTCCCACAACATTTCTTAGGATTAGCAGGAACACCCCGACGATATTCTGATTATCCTGATGTTTTACTTCATGAAATATTGCTTCTTCTTTAGGATCTTATATCTCTCTATTAGCAGTA
>FTWCV6JW6IK


GATTGGCTACTTTTCACGGAACTCAAATTAATTATAGTCCTTCAATTTTATGAAGATTAGGATTTGTTTTTTTATTTCACTGTTGGAGGATTAACAGGAGTAATTTTAGCTAATTCCTCAATTGATGTAGCTCTACATGATACTTATTATGTAGTAGCCCATTTTCACTATGTTTTATCTATAGGAGCAGTTTTTGCAATTATAGCAGGATTTATTCACTGATATCCTTTATTTACTGGTCTTACTCTTAACCCTTTTATATTAAAGATTCAATT
>FTWCV4IIJSV


GATTGGCTACTTTCACGGAACTCAAATTAATTATAGTCCTTCAAATTTTATGAAGATTAGGATT
>FTWCV2HIMW2


ATTGGCTACTTTTCACGGAACTCAAATTAATTATAGTCCTTCAATTTTATGAAGATTAAGGAATTTAGTTTTTTTATTTCACTGTTGGAGGATTAACAGGAGTAATTTTAGCTAATTCCTCAATTGATGTAGCTCTACATGATACTTATTATGTAGTAGCCCATTTTCACTATGTTTTATCTATAGGAGCAGTTTTTGCAATTATAGCAGGATTTATTCACTGATATCCTTTATTTACTGGTCTTACTCTTACCCTTTTATATAAAGATTCAATTTTTTACTATATTTATTGGAGTAAATTTAACATTTTTCCCTACAACATTTCTTAGATTAGCAGGAATACCCCGACGATATTCTGATTATCCTGATGTTTATACTTCATGAAATATTGCTTCTTCTTTAGGATCTTATATCTCTCTAT
>FTWCV4IOBA3


TTGGCTACTTTTCACGGAACTCAAATTAATTATAGTCCTTCAATTTTATGTAAGATTAGGATTT
>FTWCV2HC4OQ


CTACTTTTCACGGAACTCAAATTAATTATAGTCCTTCAATTTTATGAAGATTAGGATTTGTTTTTTTATTTCACTGTTGGAGGATTAACAGGAGTAATTTTAGCTAATTCCTCAATTGATGTAGCTCTACATGATACTTATTATGTAGTAGCCCCATTTTCACTATGTTTTATCTATAGGAGCAGTTTTTGCAATTATAGCAGGGTTTATTCACTGATATCCTTTATTTACTGGTCTTACTCTTAACCCTTTTATATTAAAGATTCAATTTTTTTACTATATTTATTGGAGTAAATTTAACATTTTTCCCTACAACATTTCTTAGGATTAGCAGGAATACCCCGACGATATTCTGATTATCCTGATGTTTATACTTCATGAAATATTGCTTCTTCTTTAGGATCTTATATCTCTCTATTAGCAGTATTATTATTTTTAAT
>FTWCV6JZQNS


TTTCACGGAACTCAAATTAATTATAGTCTCATTTATAGATTAGATGTTTTTTTTACTGTTGGAGGATTAACAGGAGTAATTTTAGTCTAATCTCAATTGATGTAGCTCTACATGATACTTATTATGTAGTAGCCCATTTTCACTATGTTTTATCTATAGGAGCAGTTTTTGCAATTATAGCAGGATTTATTCACTGATATCCTTTATTTACTGGTCTTACTCTTAACCCTTTTATATTAAAGATTCAATTTTTTACTATATTTATTGGAGTAAATTTACATTTTTTCCCACAACATTTCTAGGATTAGCAGGAATACCCCGACGATATTCTGATTATCCTGATGTTTATACTTCAT
>FTWCV3H7AAO


TCACGGAACTCAAATTAATTATAGTCCTTCAATTTTATGAAGATTAGGATTTGTTTTTTTATTTCACTGTTGGAGGATTAACAGGAGTAATTTTAGCTAATTCCTCAATTGATGTAGCTCTACATGATACTTATTATGTAGTAGCCCATTTTCACTATGTTTTATCTATAGGAGCAGTTTTTGCAATTATAGCAGGATTTATTCACTGATATCCTTTATTTACTGGTCTTACTCTTAACCCTTTTATATTAAAGATTCATTTTTTATATATTTATTGGAGTAAATTTAACATTTTTCCCCAACATTTCTTAGGATTAGCAGGAATACCCCGACGATATTCTGATTATCCTGATGTTTATACTTCATGAAATATTGCTTCTTCTTTAG
>FTWCV4ISFLC


GGAACTCAAATTAATTATAGTCCTTCAATTTTATGAAGATTAGGATTTGTTTTTTTATCACTGTTGGAGGATTAACAGGAGTAATTTTAGCTAATTCCTCAATTGATGTAGCTCTACATGATACTTATTATGTAGTAGCCCATTTTCACTATGTTTTATCTATAGGAGCAGTTTTTGCAATTATAGCAGGATTTATTCACTGATATCCTTTATTTACTGTCTTACTCTACCCTTTATATTAAAGATTCTAATTTTTTACTATATTTATGAGTAAATTTACTTTTTTCCCACAACATTTCT
>FTWCV6JV037


AACTCAAATTAATTATAGTCCTTCAATTTTATGAAGATTAGGATTTGTTTTTTTATTTCACTGTTGGAGGATTAACAGGAGTAATTTTAGCTAATTCCTCAATTGATGTAGCTCTACATGATACTTATTATGTAGTAGCCCATTTTCACTATGTTTTATCTATAGGAGCAGTTTTTGC
>FTWCV6JXCXL


ACTCAAATTAATTATAGTCCTTCAATTTTATGAAGATTAGGATGTTTTTTATTCACTGTTGGAGGATTAACAGGAGTAATTTTAGCTAATTCCTCAATTGATGTAGCTCTACATGATACTTATTATGTAGTAGCCCATTTCAAAAGTTTTATCTA
>FTWCV3H6OBD


CTCAAATTAATTATAGTCCTTCAATTTATGAAGATTAGGATTTGTTTTTTTTACTGTTGGAGGATTAACAGGAGTAATTTTAGTCTAATTCCTCAATTGATGTAGCTCTACATGATACTTATTATGTAGTAGCCCATTTTCACTATGTTTTATCTATAGGAGCAGTTTTTGCAATTATAGCAGGATTTATTCACTGATATCCTTTATTTACTGGTCTTACTCT
>FTWCV4IJDOC


CTCAAATTAATTATAGTCTTCAATTTTATGAAGATTAGGATTTGTTTTTTTATTCACTGTTGGAGGATTAACAGGAGTAATTTTAGCTAATTCCTCAATTGATGTAGCTCTACATGATACTTATTATGTAGTAGCCCATTTTCACTATGTTTTATCTATAGGAGCAGTTTTTGCAATTATAGCAGGATTTATTCACTGATATCCTTTATTTACTGGTCTTACTCTTAAACCCTTTTATATTAAAAGATTCAATTTTTTACTATATTTATTGGAGTAAAATTTAAACTTTTTCCCACAACATTTCTTAGGATTAGCAGGAATACCCCGACGATATTCTGATTATCCTGATGTTTATACTTCATGAAATATTGCTTCTCTTTAGGATCTTATATCTCTCTATAGCAGTATTATTATTTTAATATTATTTGAGAATCTATAA
>FTWCV4IJ43T


CTCAAATTAATTATAGTCCTTCAATTTTATGAAGATTAGGATTTGTTTTTTTATTTCACTGTTGGAGGATTAACAGGAGTAATTTTAGCTAATTCCTCAATTGATGTAGCTCTACATGATACTTATTATGTAGTAGCCCATTTTCACTATGTTTTATCTATAGGAGCAGTTTTTGCAATTATAGCAGGATTTATTCACTGATATCCTTTATTTACTGGTCTTACTCTTAACCCTTTTA
>FTWCV4IOIQX


TTAATTATAGTCCTTCAATTTTATGAAGATTAGGATTTGTTTTTTTATTTCACTGTTGGAGGATACAGGAGTAATTTTAGCTAATTCCTCAATTGATGTAGCTCTACATGATACTTATTATGTAGTAGCCCATTTTCACTATGTTTTATCTATAGGA
>FTWCV5JBL7F


TTATAGTCCTTCAATTTTATGAAGATTAGTATTTGTTTTTTTATTTCACTGTTGGAGGATTAACAGGAGTAATTTTAGCTAATTCCTCAATTGATGTAGCTCTACATGATACTTATTATGTAGTAGCCCATTTTCACTATGTTTTATCTATAGGAGCAGTTTTTGCAATTATAGCAGGATTTATTCACTGATATCCTTTATTTACTGGTCTTACTCTTAACCCTTTTATATTAAAGATTCAATTTTTTACTATATTTATTGGAGTAAATTTACATTTTTTCCCACAACATTTCTTAGGATTAGCAGGAATACCCCGACGATATTCTGATTATCCTGATGTTTATACTTCATGAAATATTGCTTCTTCTTTAGGATCTTATATCTCTCTATTAGCAGTAT
>FTWCV6JT283


TTATAGTCCTTCAATTTTATGAAGATTAGGATTTGTTTTTTTATTTCACTGTTGGAGGATTAACAGGAGTAATTTTAGCTAATTCCTCAATTGATGTAGCTCTACATGATACTTATTATGTAGTAGCCCATTTTCACTATGTTTTATCTATAGGAGCAGTTTTTGCAATTATAGCAGGATTTATTCACTGATATCCTTTATTTACTGGTCTTACTCTTAACCCTTTTATATTAAAGATTCAATTTTTTTACTATATTTATTGGAGTAAAATTAACATTTTTCCCACAACATTTCTTAGGATTAGCAGGAATACCCCGACGATATTCTGATTATCCTGATGTTTATACTTCATGAAATATTGCTTCTTCTTTAGGATCTTATATCTCTCTATTAGCAGTATTATTATTTTTAA
>FTWCV2HF0JH


TAGTCCTTCAATTTTATGAAGATTAGGATTTGTTTTTTTATTTCACTGTTGGAGGATTAACAGGAGTAATTTTAGCTAATTCCTCAATTGATGTAGCTCTACATGATACTTATTATGTAGTAGCCCATTTTCACTATGTTTTATCTATAGGAGCAGTTTTTGCAATTATAGCAGGATTTATTCACTGATATCCTTTATTTACTGGTCTTACTCTTAACCCTTTTATATTAAAGATTCAATTTTTTACTATATTTATTGGAGTAAATTTACATTTTTCCCACAACATTTCTTAGGATTAGCAGGAATACCCCGACGATATTCTGATTATCCTGATGTTTATACTTCATGAAATATTGCTTCTTCTTTAGGATCTTATATCTCTCTATTAGCAGTATTATT
>FTWCV4IQ5A


GTCCTTCAATTTTATGAAGATTAGGATTTGTTTTTTTATCACTGTTGGAGGATTAACAGGAGTAATTTTAGCTAATTCCTCAATTGATGTAGCTCTACATGATACTTATTATGTAGTAGCCCATTTTCACTATGTTTTATCTATAGGAGCAGTTTTTGCAATTATAGCAGGATTTATCCACTGATATCCTTTATTTACTGGTCTTACTCTTAACCCTTTTATATTAAAAATTCAATTTTTTACTATATTTATTGGAGTAAATTTAACATTTTTCCCACAACATTTCTTTAGGATTAGCAGGAATACCCCGACGATATTCTGATTATCCTGATGTTTATACTTCATGAAATATTGCTTCTTCTTTAGGATCTTATATCTCTCTATTAGCAGTATTATTATTTTT
>FTWCV5JGC6K


CCTTCAATTTTATGAAGATTAGGATTTGTTTTTTTTATTTCACTGTGAGATAAACAGAGTAATTTTAGCTAATTCCTCAATTGATGTAGCTCTACATGATACTTATTATGTAGTAGCCCATTTTCACTATGTTTTATCTATAGGA
>FTWCV6JJOV


AATTTTATGAAGATTAGGATTTGTTTTTTTATTCACTGTTGGAGGATTAACAGGAGTAATTTTAGCTAATTCCTCAATTGATGTAGCTCTACATGATATTTATTATGTAGTAGCCCATTTTCACTATGTTTTATCTATAGGAGCAGTTTTTTGCAATTATAGCAGGATTTATTCACTGATATCCTTTATTTACTGGTCTTACTCTTAACCCTTTTATATTAAAGATTCAATTTTTTACTATATTTATTGGAGTAAATTTAACATTTTTCCCACAACATTTCTTAGGATTAGCAGGAATACCCCGACGATATTCTGATTATCCTGATGTTTATACTTCATGAAATATTGCTTCTTCTTTAGGATCTTATATCTCTCTATTAGCAGTATTATTATTTTTTAATATTATTTGAGAATCTATAATTAGTCAACGATATTTTATTTTCATAAATTTTCATCTTCAATTGAATGATATCAAAATTTACCACCTGCAGAACATTCATATAATGAAC
>FTWCV4IMUQA


TGAAGATTAGGATTGTTTTTTATTCACTGTTGGAGGATTAACAGGAGTAATTTTAGCTAATTCCTCAATTGATGTAGCTCTACATGATACTTATTATGTAGTAGCCCATTTTCACTATGTTTTATCTATAGGAGCAGTTTTTGCAATTATAGCAGGATTTATTCACTGATATCCTTTATTTACTGGTCTTACTCTTAACCCTTTTATATTAAAGTTAATTTTTTTACTATATTTATTGGAGTAAATTTAACATTTTTCCCACAACATTTCTTAGGATTAGCAGGAATACCCCGACGATATTCTGATTATCCTGATGTTTATACTTCATGAAATATTGCTTCTTCTTTAGGATCTTATATCTCTCTATTAGCAGTATTATTATTTTTAATATTATTTGAGAATCTATAATTAGT
>FTWCV3H7DFW


GAAGATTAGGATTTTGTTTTTTATTCACTGTTGGAGGATTAACAGGAGTAATTTTAGCTAATTCCTCAATTGATGTAGCTCTACATGATACTTATTATGTAGTAGCCCATTTTCACTATGTTTTATCTATAGGAGCAGTTTTTGCAATTATAGCAGGATTTATTCACTGATATCCTTTATTTACTGGTCTTACTCTTAACCCTTTTATATTAAAGATTCAATTTTTTACTATATTTATTGGAGTAAATTTAACATTTTTCCCACAACATTTCTTAGGATTAGCAGGAATACCCCGACGATATTCTGATTATCCTGATGTTTATACTTCATGAAATATTGCTTCTTCTTTAGGATCTTATATCTCTCTATTAGCAGTATTATTATTTTTAATATTATTTGAGAATCTATAATTAGTCAACGAAT
>FTWCV4IO0EI


AGATTAGGATTTGTTTTTTATTCACTGTTGGAGGATTAACAGGAGTAATTTTAGCTAATTCCTCAATTGATGTAGCTCTACATGATACTTATTATGTAGTAGCCCATTTTCACTATGTTTTATCTATAGGAGCAGTTTTTGCAATTATAGCAGGATTTATTCACTGATATCCTTTATTTACTGGTCTTACTCTTAACCCTTTTATATTAAAGATTCAATTTTTTACTATATTTATTGGAGTAAATTTAACATTTTTCCCACAACATTTCTTAGGATTAGCAGGAATACCCCGACGATATTCTGATTATCCTGATGTTTATACTTCATGAAATATTGCTTCTTCTTTAGGATCTTATATCTCTCTATTAGCAGTATT
>FTWCV3HZMK2


AGATTAGGATTTGTTTTTTTATTCACTGTTGGAGGATTAACAGGAGTATTTTTAGCTAATTCCTCAATTGATGTAGCTCTACATGATACTTATTATGTAGTAGCCCATTTTCACTATGTTTTATCTATAGGAGCAGTTTTTTGCAATTATAGCAGGATTTATCCACTGATATCCTTTATTTACTGGTCTTACTCTTAACCCTTTTATATTAAAAATTCAATTTTTTACTATATTTATTGGAGTAAATTTAACATTTTTCCCACAACATTTCTTAGGATTAGCAGGAATACCCCGACGATATTCTGATTATCCTGATGTTTATACTTCATGAAATATTGCTTCTTCTTTAGGATCTTATATCTCTCTATTAGCAGTATTATTATTTTTAATATTATTTGAGAATCTATAATTAGTCAACGATATTTATTTCATAAATTTATCATCTTCAATTGAATGATATCAAAATTTACCACCTGCAG
>FTWCV6JU3O4


ATTAGGATTTGTTTTTTTTCACTGTTGGAGTATTAACAGATATTTTAAGCTAATTCCTCAATTGATGTAGTTCTACATGATACTTATTATGTAGTAGCCCATTTTCACTATGTTTTATCTATAGGAGCAGTTTTTGCAATTATAGCAGGATTTATTCACTGATATCCTTTATTTACTGGTCTTACTCTTACCCTTTTATATAAAGATTCAATTTTTTACTATATTTATTGGAGTAAATTTAACATTTTTCCCACAACATTTCTTAGGATTAGCAGGAATACCCCGACGATATTCTGATATCCTGATGTTTATACTTCATGAAATATTGCTTCTTCTTTAGGATCTTTATATCTCTCTATTAGGCAGTATTATTA
>FTWCV4IJHW9


TAGGATTTGTTTTTATTCACTGTTGGAGGATTAACAGGAGTAATTTTAGCTAATTCCTCAATTGATGTAGCTCTACATGATACTTATTATGTAGTAGCCCATTTTCACTATGTTTTATCTATAGGAGCGGTTTTTGCAATTATAGCAGGATTTATTCACTGATATCCTTTATTTACTGGTCTTACTCTTAACCCTTTTATATTAAAGATTCAATTTTTTACTATATTTATTGGAGTAAATTTAACATTTTTCCCACAACATTTCTTAGGATTAGCAGGAATACCCCGACGATATTCTGATTATCCTGATGTTTATACTTCATGAAATATTGCTTCTTCTTTAGGATCTTATATCTCTCTATTAGCAGTATTATTATTTTTAATATTATTTGAGAATCTATAATTAGTCAACGAATAATTTTATTTTCATTAAAATTTATCATCTTCAATTGAATGATATCAAAATTTACCACCTGCAGAACATTCATATAATGAACTTCCAATTT
>FTWCV6JWGKU


AGGATTTGTTTTTTTATTCACTGTTGGAGGATTAACAGGAGTAATTTTAGCTAATTCCTCAATTGATGTAGCTCTACATGATACTTATTATGTAGTAGCCCATTTTCACTATGTTTTATCTATAGGAGCAGTTTTTGCAATTATAGCAGGATTTATTCACTGATATCCTTTATTTACTGGTCTTACTCTTAACCCTTTTATATTAAAGATTCAATTTTTTACTATATTTATTGGAGTAAATTTAACATTTTTCCCACAACATTTCTTAGGATTAGCAGGAATACCCCGACGATATTCTGATTATCCTGATGTTTATACTTCATGAAATATTGCTTCTTCTTTAGGATCTTATATCTCTCTATTAGCAGTATTATTATTTTTATATTATTTGAGAATCTATAATTAGTCAACGAATAATTTATTTTCATAAATTTATCATCTTCAATTGAATGATATCAAAATTTACCACCTGCAGAACATTCATATAATGAACTTCCAATTTTAAGAAA
>FTWCV6JU9HG


AGGATTTGTTTTTTATACAACTAGTTGGAGGATTAACAGGAGTAATTTTAGCTAATTCCTCAATTGATGTAGCTCTACATGATACTTATTATGTAGTAGCCCATTTTCACTATGTTTTATCTATAGGAGCAGTTTTTGCAATTATAGCAGGATTTATTCACTGATATCCTTTATTTACTGGTCTTACTCTTAACCCTTTTATATTAAAGATTCAATTTTTTACTATATTTATTGGAGTAAATTTTACATTTTTTCCCACAACATTTCTTAGGATTAGCAGGAATACCCCGACGATATTCTGATTATCCTGATGTTTATACTTCATGAAATATTGCTTCTTCTTTAGGATCTTATATCTCTCTATTAGCAGTATTATTATTTTTAATATATTTTAGAATCTATAATTAGTCAACGATATTTATTTTCATTAAATTTACATCTTCAATTGAATGATATCAAAA
>FTWCV2HM67L


AGGATTTGTTTTTTTTCACTGTTGGAGGATTAACAGGAGTAATTTTAGCTAATTCCTCAATTGATGTAGCTCTACATGATACTTATTATGTAGTAGCCCATTTTCACTATGTTTTATCTATAGGAGCAGTTTTTGCAATTATAGCAGGATTTATTCACTGATATCCTTTATTTACTGGTCTTACTCTTAACCCTTTTATATTAAAGATTCAATTTTTTACTATATTTATTGGAGTAAATTTAACATTTTTCCCACAACATTTCTTAGGATTAGCAGGAATACCCCGACGATATTCTGATTATCCTGATGTTTATACTTCATGAAATATTGCTTCTTCTTTAGGATCTTATATCTCTCTATTAGCAGTATTATTATTTTTAATTTATATTTGTAGAATCTATAATTAGTCAACGAATATTTTATTTTTATTAAATTT
>FTWCV5I6ZVI


AGGATTTGTTTTTTTATCACTGTTGGAGGATTAACAGGAGTAATTTTAGCTAATTCCTCAAATTGATGTAGCTCTACATGATACTTATTATGTAGTAGCCCATTTTCACTATGTTTTATCTATAGGAGCAGTTTTTTGCAATTATAGCAGGATTTATTCACTGATATCCTTTATTTACTGGTCTTACTCTTAACCCTTTTATATAAAGATTCAATTTTTTACTATATTTATGATAAATTTACATTTTTTCCCACAACATTTCTTAGGATTAGCAGGAATACCCCGACGATATTCTGATTATCCTGATGTTTATACTTCATGAAATATTGCTTCTTCTTTAGGATCTTATATCTCTCTATTAGCAGTATTATTATTTTTAAT
>FTWCV2HB0N


GGATTTGTTTTTTTATCACTGTTGGAGGATTAACAGGAGTAATTTTAGCTAATTCCTCAATTGATGTAGCTCTACATGATACTTATTATGTAGTAGCCCATTTTCACTATGTTTTATCTATAGGAGCAGTTTTTGCAATTATAGCAGGATTTATTCACTGATATCCTTTATTTACTGGTCTTACTCTTAACCCTTTTATATTAAAGATTCAATTTTTTACTATATTTATTGGAGTAAATTTAACATTTTTCCCACAACATTTCTTAGGATTAGCAGGAATACCCCGACGATATTCTGATTATCCTGATGTTTATACTTCATGAAATATTGCTTCTTCTTTAGGATCTTATATCTCTCTATTAGCAGTATTATTATTTTTAA
>FTWCV4IPF9F


ATTTGTTTTTTTATTCACTGTTGGAGGATTAACAGGAGTAATTTTAGCTAATTCCTCAATTGATGTAGCTCTACATGATACTTATTATGTAGTAGCCCATTTTCACTATGTTTTATCTATAGGAGCAGTTTTTTGCAATTATAGCAGGATTTATTCACTGATATCCTTTATTTACTGGTCTTACTCTTAACCCTTTTATATAAAGATTCAATTTTTTTACTATATTTATTGGAGTAAATTTAACATTTTTCCCACAACATTTCTTAGGATTAGCAGGAATACCCCGACGATATTCTGATTATCCTGATGTTTATACTTCATGAAATATTGCTTCTTCTTTAGGATCTTATATCTCTCTATTAGCAGTATTATTATTTTTAATTATTATTTGAGAATCTATAATTAGTCAACGAATAATTTTATTTTCATTAAATTTATCATCTTCAATTGAATGATATCAAAATTTACCACCTGCAGAACATTCATATAATGAACTTCCAATTTTAAGAAAT
>FTWCV2HG7QI


TGTTTTTTTATTCACTGTTGGAGGATTAACAGGAGTAATTTTAGCTAATTCCTCAATTGATGTAGCTCTACATGATACTTATTATGTAGTAGCCCATTTTCACTATGTTTTATCTATAGGAGCAGTTTTTTGCAATTATAGCAGGATTTATTCACTGATATCCTTTATTTACTGGTCTTACTCTTAACCCTTTTATATTAAAGATTCAATTTTTTACTATATTTATTGGAGTAAATTTAACATTTTTCCCACAACATTTCTTAGGATTAGCAGGAATACCCCGACGATATTCTGATTATCCTGATGTTTATACTTCATGAAATATTGCTTCTTCTTTAGGATCTTATATCTCTCTATTAGCAGTATTATTATTTTTAATTATTATTTGAGAATCTATAATTAGTCAACGAATAATTTTATTTTCATTAAATTTATCATCTTCAATTGAATGATATCAAAATTTACCACCTGCAGAACATTCATATAATGAACTTCCAATTTTAAGAAATT
>FTWCV5JDACY


GTTTTTTTATTCACTGTTGGAGGATTAACAGGAGTAATTTTTAGCTAATTCCNCAATTGATGTAGCTCTACATGATACTTATTATGTAGTAGCCCATTTTCACTATGTTTTATCTATAGGAGCAGTTTTTTGCAATTATAGCAGGATTTATTCACTGATATCCTTTATTTACTGGTCTTACTCTAACCCTTTTATATTAAAGATTCAATTTTTTACTATATTTATTGGAGTAAATTTAACATTTTTCCCACAACATTTCTTAGGATTAGCAGGAATACCCCGACGATATTCTGATTATCCTGATGTTTATACTTCATGAAATATTGCTTCTTCTTTAGGATCTTATATCTCTCTA
>FTWCV2HNFTB


TTTTTTTATTCACTGTTGGAGGATTAACAGGAGTAATTTTTAGCTAATTCCTCAATTGATGTAGCTCTACATGATACTTTTTATGTAGTAGCCCATTTTTCACTATGTTTTTATCTATAGGAGCAGTTTTTTGCAATTATAGCAGGATTTATTCACTGATATCCTTTATTTACTGGTCTTACTCTAACCCTTTTTATATTAAAGATTCAATTTTTTACTATATTTTATTGGAGTAAATTTAACATTTTTCCCACAACATTTCTTAGGATTAGCAGGAATACCCCGACGATATTCTGATTATCCTGATGTTTATACTTCATGAAATATTGCTTCTTCTTTAGGATCTTATATCTCTCT
>FTWCV5JDE94


TTTTTTTATCACTGTTGGAGGATTAACAGGAGTAATTTTAGCTAATTCCTCAATTGATGTAGCTCTACATGATACTTATTATGTAGTAGCCCATTTTCACTATGTTTTATCTATAGGAGCAGTTTTTGCAATTATAGCAGGATTTATTCACTGATATCCTTTATTTACTGGTCTTACTCTTAACCCTTTTATATTAAAGATTCAATTTTTTACTATATTTATTGGAGTAAATTTAACATTTTTCCCACAACATTTCTTAGGATTAGCAGGAATACCCCGACGATATTCTGATTATCCTGATGTTTATACTTCATGAAATATTGCTTCTTCTTTAGGATCTTATATCTCTCTATTAGCAGTATTATTATTTTTAAT
>FTWCV6JUD97


TTTTTTATTCACTGTTGGAGGATTAACAGGAGTAATTTTAGCTAATTCCTCAATTGATGTAGCTCTACATGATACTTATTATGTAGTAGCCCATTTTCACTATGTTTTATCTATAGGAGCAGTTTTTGCAATTATAGCAGGATTTATTCACTGATATCCTTTATTTACTGGTCTTACTCTTAACCCTTTTATATAAAGATTCAATTTTTTACTATATTTATTGGAGTAAATTTAACATTTTTCCCACAACATTTCTTAGGATTAGCAGGAATACCCCGACGATATTCTGATTATCCTGATGTTTGTACTTCATGAAATATTGCTTCTTCTTTAGGATCTTATATCTCTCTATTAGCAGTATTATTATTTTTAATATTATTTGTAGAATCTATAATTAGTCAACGAATAATTTATTTTCATTAAATTT
>FTWCV4IJ8ET


TTTTTTATTTACTGTTGGAGGATTAACAGGAGTAATTTTAGCCAATTCTTCTATTGATGTAGCTCTTCATGATACTTATTATGTAGTAGCCCATTTTCATTATGTTTTATCTATAGGAGCAGTATTCGCAATTATAGCAGGATTTATTCATTGATATCCTTTTATTTACAGGACTTACTCTTAATCCTTTCATACTAAAAATTCAATTCTTTACTATATTTATTGGAGTAAATTTAACATTCTTTCCTCAACACTTCTTAGGATTAGCTGGAATACCTCGACGATATTCAGATTATCCTGATGTCTATACTTCATGAAATATTGCTTCTTCATTAGGATCTTATATTTCTTTATTAGCTGTGATATTATTTCTAATTATTATTTGAGAATCAATAATTAG
>FTWCV3H023P


TTTTTTATTCACTGTTGGAGGATTAACAGGAGTAATTTTAGCTAATTCCTCAATTGATGTAGCTCTACATGATACTTATTATGTAGTAGCCCATTTTCACTATGTTTTATCTATAGGAGCAGTTTTTGCAATTATAGCAGGATTTATTCACTGATATCCTTTATTTACTGGTCTTACTCTTAACCCTTTTATATTAAAGATTCAATTTTTTACTATATTTATTGGAGTAAATTTACATTTTTCCCACAACATTTCTAGGATTAGCAGGAATACCCCGACGATATTCTGATTATCCTGATGTTTATACTTCATTGAAATATTGCTTCTTCTTTAGGATCTTATATCTCTCTATTAGCAGTATTATTATTTTTAATATTATTTGAGAATCTATAATTAGTCAACGAATAATTTATTTTTATTAAATTTA
>FTWCV4IM0EL


TTTTTATTCACTGTTGGAGGATTAACAGGAGTAATTTTAGCTAATTCCTCAATTGATGTAGCTCTACATGATACTTATTATGTAGTAGCCCATTTTCACTATGTTTTATCTATAGGAGCAGTTTTTGCAATTATAGCAGGATTTATTCACTGATATCCTTTATTTACTGGTCTTACTCTTAACCCTTTTATATTAAAGATTCAATTTTTTTACTATATTTATTGGAGTAAATTTAACATTTTTCCCACAACATTTCTTAGGATTAGCAGGAATACCCCGACGATATTCTGATTATCCTGATGTTTATACTTCATGAAATATTGCTTCTTCTTTAGGATCTTATATCTCTCTATTAGCAGTATTATTATTTTTAATATTATTTGAGAATCTATAAT
>FTWCV5I72W9


TTTTTATTCACTGTTGGAGGATTAACAGGAGTAATTTTAGCTAATTCCTCAATTGATGTAGCTCTACATGATACTTATTATGTAGTAGCCCATTTTCACTATGTTTTATCTATAGGAGCAGTTTTTGCAATTATAGCAGGATTTATTCACTGATATCCTTTATTTACTGGTCTTACTCTTAACCCTTTTATATTAAAGATTCAATTTTTTACTATATTTATTGGAGTAAATTTAACATTTTTCCCACAACATTTCTTAGGATTAGCAGGGATACCCCGACGATATTCTGATTATCCTGATGTTTATACTTCATGAAATATTGCTTCTTCTTTAGGATCTTATATCTCTCTATTAGCAGTATTATTATTTTTAATATTTTTTGAGAATCTATAATTAGTCAACGAATAATTTTATTTTCATAAATTTACATCTTCAATTGAATGATATCAAAATTTACCACCTGCAGAACATTCATATAATGAACTTCCAATTTTA
>FTWCV3H57T2


TTTTATTCACTGTTGGAGGATTAACAGGAGTATTTTAACTAAATTACCTACAAATTAGAATAGTAGCTCTACATGATACTTATTATGTAGTAGCCCATTTTCACTATGTTTTATCTATAGGAGCAGTTTTTGCAATTATAGCAGGATTTATTCACTGATATCCTTTATTTACTGGTCTTACTCTTACCCTTTTAATTAAAGATTCAATTTTTTACTATATTTATTGGAG
>FTWCV4IPGDO


TATTCACTGTTGGAGGATTAACAGGAGTAATTTTAGCTAATTCCTCAATTGATGTAGCTCTACATGATACTTATTATGTAGTAGCCCATTTTCACTATGTTTTATCTATAGGAGCAGTTTTTGCAATTATAGCAGGATTTATTCACTGATATCCTTTATTTACTGGTCTTACTCTTAACCCTTTTATATTAAAGATTCAATTTTTTACTATATTTATTGGAGCAAATTTAACATTTTTCCCACAACATTTCTTAGGATTAGCAGGAATACCCCGACGATATTCTGATTATCCTGATGTTTATACTTCATGAAATATTGCTTCTTCTTTAGGATCTTATATCTCTCTATTAGCAGTATTATTATTTTTATATTATTTGAGAATCTATAATTAGTCAACGAATAATTTTATTTTCATAAATTTATCATCTTCAATTGAATGATATCAAAATTTA
>FTWCV4INTBE


ATTCACTGTTGGAGGATTAACAGGAGTAATTTTAGCTAATTCCTCAATTGATGTAGCTCTACATGATACTTATTATGTAGTAGCCCATTTTCACTATGTTTTATCTATAGGAGCAGTTTTTGCAATTATAGCAGGATTTATTCACTGATATCCTTTATTTACTGGTCTTACTCTTAACCCTTTTATATTAAAGATTCAATTTTTTACTATATTTATTGGAGTAAATTTAACATTTTTCCCACAACATTTCTTAGGATTAGCAGGAATACCCCGACGACATTCTGATTATCCTGATGTTTATACTTCATGAAATATTGCTTCTTCTTTAGGATCTTATATCTCTCTATTAGCAGTATTATTATTTTT
>FTWCV5I9KPE


TTCACTGTGGAGGATTTACAGGAGTAATTTTAGCTAATTCCTCAATTGATGTAGCTCTACATGATACTTATTATGTAGTAGCCCATTTCACTACTGTTTTATCTATAGGAGCAGTTTTTGCAATTATAGCA
>FTWCV6JXQUK


TTCACTGTTGGAGGATTAACAGGAGTAATTTTAGCTAATTCCTCAATTGATGTAGCTCTACATGATACTTATTATGTAGTAGCCCATTTTCACTATGTTTTATCTATAGGAGCAGTTTTTGCAATTATAGCAGGATTTATCCACTGATATCCTTTATTTACTGGTCTTACTCTTAACCCTTTTATATTAAAAATTCAATTTTTTACTATATTTATTGGAGTAAATTTAACATTTTTCCCTACAACATTTCTTAGGATTAGCAGGAATACCCCGACGATATTCTGATTATCCTGATGTTTATACTTCATGAAATATTGCTTCTTCTTTAGGATCTTATATCTCTCTATTAGCAGTATTATTATTTTTA
>FTWCV2HFM05


TCACTGTTGGAGGATTAACAGGAGTAATTTTAGCTAATTCCTCAATTGATGTAGCTCTACATGATACTTATTATGTAGTAGCCCATTTTCACTATGTTTTATCTATAGGAGCAGTTTTTGCAATTATAGCAGGATTTATTCACTGATATCCTTTATTTACTGGTCTTACTCTTAACCCTTTTATATAAAAATTTCAATTTTTTACTATATTTATTGGAGTAAATTTAACATTTTTCCCACAACATTTCTTAGGATTGGCAGGAATACCCCGACGATATTCTGATTATCCTGATGTTTATACTTCATGAAATATTGCTTCTTCTTTAGGATCTTATATCTCTCTATTAGCAGTATTATTATTTTTAATATTATTTTGAGATCTATAATTAGTCAACGAAT
>FTWCV2HCM7M


ACTGTTGGAGGATTAACAGGAGTAATTTTTAGCTAATTCCTCAATTGATGTAGCTCTACATGATACTTATTATGTAGTAGCCCATTTTCACTATGTTTTATCTATAGGAGCAGTTTTTGCAATTATAGCAGGATTTATTCACTGATATCCTTTATTTACTGGTCTTACTCTTAACCCTTTTATATTAAAGATTCAATTTTTACTATATTTATTGGAGTAAATTTAACATTTTCCCACAACATTTCTTAGGATTAGCAGGAATACCCCGACGATATTCTGATTATCCTGATGTTTATACTTCATGAAATATTGCTTCTTCTTT
>FTWCV4IRW9F


ACTGTTGGAGGATTAACAGGAGTAATTTTAGCTAATTCCTCAATTGATGTAGCTCTACATGATACTTATTATGTAGTAGCCCATTTTCACTATGTTTTATCTATAGGAGCAGTTTTTGCAATTATAGCAGGATTTATTCACTGATATCCTTTATTTACTGGTCTTACTCTTAACCCTTTTATATTAAAGATTCAATTTTTTACTATATTTATTGGAGTAAATTTAACATTTTTCCCACAACATTTCTTAGGATTAGCAGGAATACCCCGACGATATTCTGATTATCCTGATGTTTATACTTCATGAAATATTGCTTCTTCTTT
>FTWCV5I67XW


CTGTTGGAGGATTAACAGGAGTAATTTTAGCTAATTCCTCAATTGATGTAGCTCTACATGATACTTATTATGTAGTAGCCCATTTTCACTATGTTTTATCTATAGGAGCAGTTTTTGCAATTATAGCAGGATTTATTCACTGATATCCTTTATTTACTGGTCTTACTCTTAACCCTTTTATATTAAAGATTCAATTTTTTACTATATTTATTGGAGTAAATTTAACATTTTTCCCACAACATTTCTTAGGATTAGCAGGAATACCCCGACGATATTCTGATTATCCTGATGTTTATACTTCATGAAATATTGCTTCTTCTTTAGGATCTTATATCTCTCTATTAGCAGTATTATTATTTTTAATATTATTTGAGAATCTATAATTAGTC
>FTWCV5I7JFG


GTTGGAGGATTAACAGGAGTAATTTTAGCTAATTCCTCAATTGATGTAGCTCTACATGATACTTATTATGTAGTAGCCCATTTTCACTATGTTTTATCTATAGGAGCAGTTTTTGCAATTATAGCAGGATTTATTCACTGATATCCTTTATTTACTGGTCTTACTCTTAACCCTTTTATATTAAAGATTCAATTTTTTACTATATTTATTGGAGTAAATTTAACATTTTTCCCACAACATTTCTTAGGATTAGCAGGAATACCCCGACGATATTCTGATTATCCTGATGTTTATACTTCATGAAATATTGCTTCTTCTTTAGGATCTTATATCTCTCTATTAGCAGTATTATTATTTTTAATTATTATTTGAGAATCTATAATTAGTCAACGAATAATTTTATTTTCATTAAATTTATCATCTTCAATTGAATGATATCAAAATTTACCACCTGCAGAACATTCATATAATGAACTTCCAATTTTA
>FTWCV5JB07U


GTTGGAGGATTAACAGGGGTAATTTTAGCTAATTCCTCAATTGATGTAGCTCTACATGATACTTATTATGTAGTAGCCCATTTTCACTATGTTTTATCTATAGGAGCAGTTTTTGCAATTATAGCAGGATTTATTCACTGATATCCTTTATTTACTGGTCTTACTCTTAACCCTTTTATATTAAAGATTCAATTTTTTACTATATTTATTGGAGTAAATTTAACATTTTTCCCACAACATTTCTTAGGATTAGCAGGAATACCCCGACGATATTCTGATTATCCTGATGTTTATACTTCATGAAATATTGCTTCTTCTTTAGGATCTTATATCTCTCTATTAGCAGTATTATTATTTTTAATATTATTTGAGAATCTATAATTAGTCAACGAATATTTTATTTTCATTTAAATTTTCATCTTCAATTGAATGATATCAAAATTTACCACCTGCAGAACATTCATATAATGAACTTCCAATTTTAAGAAAT
>FTWCV5JEWA0


GAGGATTAACAGGAGTAATTTTAGCTAATTCCTCAATTGATGTAGCTCTACATGATACTTATTATGTAGTAGCCCATTTTCACTATGTTTTATCTATAGGAGCAGTTTTTGTCAATTATAGCAGGATTTATTCACTGATATCCTTTATTTACTGGTCTTACTCTTAACCCTTT
>FTWCV2HHDS2


AGGATTAACAGGAGTAATTTTAGCTAATTCCTCAATTGATGTAGCTCTACATGATACTTATTATGTAGTAGCCCATTTTCACTATGTTTTATCTATAGGAGCAGTTTTTGCAATTATAGCAGGATTTATTCACTGATATCCTTTATTTACTGGTCTTACTCTTACCCTTTTATATTAAAGATTCAATTTTTTACTATATTTATTGGAGTAAATTTAACATTTTTCCCACAACATTTCTTAGGATTAGCAGGAATACCCCGACGATATTCTGATTATCCTGATGTTTATACTTCATGAAATATTGCTTCTTCTTTAGGATCTTATATCTCTCTATTAGCAGTATTATTATTTTTAATATTATTTGAGAATCTATAATTAGTCAACGAATAATTTTATTTTCATTAAATTTATCATCTTCAATTGAATGATATCAAAATTT
>FTWCV3HZ5SX


AGGATTAACAGGAGTAATTTTAGCTAATTCCTCAATTGATGTAGCTCTACATGATACTTATTATGTAGTAGCCCATTTTCACTATGTTTTTATCTATAGGAGCAGTTTTTTGCAATTATAGCAGGATTTATTCACTGATATCCTTTATTTACTGGTCTTACTCTTAACCCTTTTATATAAAGATTCAATTTTTTACTATATTTATTGGAGTAAATTTAACATTTTTCCCACAACATTTCTTAGGATTAGCAGGAATACCCCGACGATATTCTGATTATCCTGATGTTTATACTTCATGAAATATTGCTTCTTCTTTAGGATCTTATATCTCTCTATTAGCAGTATTATTATTTTTAATTATTATTTGAGAATCTATAATTAGTCAACGAATAATTTTATTTTCATAAATTTATCATCTTCAATTGAATGATATCAAAATTTACCACCTGCAGAACATTCATATAATGAACTTCCAATTTTA
>FTWCV2HBL59


GGATTAACAGGAGTTAATTTTTAGTCTTAATTCCTCAATTGATGTAGCTCTACATGATACTTATTATGTAGTAGCCCATTTTCACTATGTTTTATCTATAGGAGCAGTTTTTGCAATTATAGCAGGATTTATTCACTGATATCCTTTATTTACTGGTCTTACTCTTAACCCTTTTATATTAAAGATTCAATTTTTACTATATTTATTGGAGTAAATTTACATTTTTCCCACAACATTTCTTAGGATTAGCAGGAATACCCCGACGATATTCTGATTATCCTGATGTTTATACTTCATGAAATATTGCTTCTTCTTTAGGATCTTGTATCTCTCTATTAGCAGTATTATTATTTTTATATTATTTGAGAATCTATAA
>FTWCV5I7JLX


GATTAACAGGAGTAATTTTAGCTAATTCCTCAATTGATGTAGCTCTACATGATACTTATTATGTAGTAGCCCATTTTCACTATGTTTTATCTATAGGAGCAGTTTTTGCAATTATAGCAGGATTTATTCACTGATATCCTTTATTTACTGGTCTTACTCTTAACCCTTTTATATTAAAGATTCAATTTTTTACTATATTTATTGGAGTAAATTTAACATTTTTCCCACAACATTTCTTAGGATTAGCAGGAATACCCCGACGATATTCTGATTATCCTGATGTTTATACTTCATGAAATATTGCTTCTTCTTTAGGATCTTATATCTCTCTATTAGCAGTATTATTATTTTTAATATTATTTGTAGAATCTATAATTAGTCAACGAATAATTTTATTTTCTATTAAATTTATCATCTTCAATTGAATGATAT
>FTWCV6JUJ7B


GATTAACAGGAGTAATTTTAGCTAATTCCTCAATTGATGTAGCTCTACATGATACTTATTATGTAGTAGCCCATTTTCACTATGTTTTATCTATAGGAGCAGTTTTTGCAATTATAGCAGGATTTATTCACTGATATCCTTTATTTACTGGTCTTACTCTTAACCCTTTTATATTAAAGATTCAATTTTTTACTATATTTATTGGAGTAAATTTAACATTTTTCCCACAACATTTCTTAGGATTAGCAGGAATACCCCGACGATATTCTGATTATCCTGATGTTTATACTTCATGAAATATTGCTTCTTCTTTAGGATCTTATATCTCTCTATTAGCAGTATTATTATTTTTAATTATATTTGAGAATCTATAATTAGTCAACGAATATTTTATTTTCATAAATTTATCATCTTCAATTGAATGATATCAAAATTTACACTGCAGAACAT
>FTWCV6JT9WV


ATTAACAGGAGTAATTTTAGCTAATTCCTCAATTGATGTAGCTCTACATGATACTTATTATGTAGTAGCCCATTTTCACTATGTTTTATCTATAGGAGCAGTTTTTGCAATTATAGCAGGATTTATTCACTGATATCCTTTATTTACTGGTCTTACTCTTAACCCTTTTATATTAAAGATTCAATTTTTTACTATATTTATTGGAGTAAATTTAACATTTTTCCCACAACATTTCTTAGGATTAGCAGGAATACCCCGACGATATTCTGATTATCCTGATGTTTATACTTCATGAAATATTGCTTCTTCTTTAGGATCTTATATCTCTCTATTAGCAGTATTATTATTTTTAATATTATTTGAGAATCTATAATTAGTCAACGAATAATTTATTTTCATTAAATTTATCATCTTCAATTGAATGATATCAAAATTTACCCCTGCAGAACATTCATATAATGAACTTC
>FTWCV6JZ26P


TTAACAGGAGTAATTTTAGCTAATTCCTCAATTGATGTAGCTCTACATGATACTTATTATGTAGTAGCCCATTTTCACTACGTTTTATCTATAGGAGCAGTTTTTGCAATTATAGCAGGATTTATTCACTGATATCCTTTATTTACTGGTCTTACTCTTAACCCTTTTATATTAAAGATTCAATTTTTTACTATATTTATGATAAATTTAAACTTTTTCCCTACAACATTTCTTTAGGATTAGCAGGAATACCCCGA
>FTWCV2HC809


TAACAGGAGTAATTTTAGCTAATTCCTCAATTGATGTAGCTCTACATGATACTTATTATGTAGTAGCCCATTTTCACTATGTTTTATCTATAGGAGCAGTTTTTGCAATTATAGCAGGATTTATTCACTGATATCCTTTATTTACTGGTCTTACTCTTAACCCTTTTATATTAAAGATTCAATTTTTTACTATATTTATTGGAGTAAATTTACATTTTTCCCACAACATTTCTTAGGATTAGCAGGAATACCCCGACGATATTCTGATTATCCTGATGTTTATACTTCATGAAATATTGCTTCTTCTTTAGGATCTTATATCTCTCTATTAGCAGTATTATTATTTTTAATTATTATTTGAGAATCTATAATTAGTCAACGAATAATTTATTTTCATTAAATTTATCATCTTCAATTGAATGATATCAAAATTTAC
>FTWCV3H4GU4


TAACAGGAGTAATTTTAGCTAATTCCTCAATTGATGTAGCTCTACATGATACTTATTATGTAGTAGCCCATTTTCACTATGTTTTATCTATAGGAGCAGTTTTTGCAATTATAGCAGGATTTATTCACTGATATCCTTTATTTACTGGTCTTACTCTTAACCCTTTTATATTAAAGATAAAATTTTTTACTATATTTATTGGA
>FTWCV4IP0C


AACAGGAGTAATTTTAGCTAATTCCTCAATTGATGTAGCTCTACATGATACTTATTATGTAGTAGCCCATTTTCACTATGTTTTATCTATAGGAGCAGTTTTTGCAATTATAGCAGGATTTATTCACTGATATCCTTTATTTACTGGTCTTACTCTTAACCCTTTTATATTAAAGATTCAATTTTTTACTATATTTATTGGAGTAAATTTAACATTTTTCCCACAACATTTCTTAGGATTAGCAGGAATACCCCGACGATATTCTGATTATCCTGATGTTTATACTTCATGAAATATTGCTTCTTCTTTAGGATCTTATATCTCTCTATTAGCAGTATTATTATTTTTATATTATTTTGAGAATCTATAATTAGTCAACGAATAATTTTATTTTCATTAAATTTATCATCTTCAATTGAATGATATCAAAATTTACCACCTGCAGAACATTCATATAATGAACTTCCAATTTTAAGAAA
>FTWCV6JZ3XA


ACAGGAGTAATTTTAGCTAATTCCTCAATTGATGTAGCTCTACATGATACTTATTATGTAGTAGCCCATTTTCACTATGTTTTATCTATAGGAGCAGTTTTTGCAATTATAGCAGGATTTATTCACTGATATCCTTTATTTACTGGTCTTACTCTTACCCCTTTTATATTAAAGATTCAATTTTTTACTATATTT
>FTWCV6JR4RH


CAGGAGTAATTTTAGCTAATTCCTCAATTGATGTAGCTCTACATGATACTTATTATGTAGTAGCCCATTTTCACTATGTTTTATCTATAGGAGCAGTCTTTGCAATTATAGCAGGATTTATTCACTGATATCCTTTATTTACTGGTCTTACTCTTAACCCTTTTATATTAAAGATTCAATTTTTTACTATATTTATTGGAGTAAATTTAACATTTTTCCCACAACATTTCTTAGGATTAGCAGGAATACCCCGACGATATTCTGATTATCCTGATGTTTATACTTCATGAAATATTGCTTCTTCTTTAGGATCTTATATCTCTCTATTAGCAGTATTATATTTTTTATATTTTGAGAATCTATAATTAGTCAACGAATAATTTTATTTCATTAAATTTATCATCTTCAATTGAATGATATCAAAATTT
>FTWCV5I57SL


AGGAGTAATTTTAGCTAATTCCTCAATTGATGTAGCTCTACATGATACTTATTATGTAGTAGCCCATTTTCACTATGTTTTATCTATAGGAGCAGTTTTTGCAATTATAGCAGGATTTATTCACTGATATCCTTTATTTACTGGTCTTACTCTTAACCCTTTTATATTAAAGATTCAATTTTTTACTATATTTATTGGAGTAAATTTAACATTTTCCCTACACATTTCTAGGATTAGCAGGAATACCCCGACGATATTCTGATTATCCTGATGTTTATACTTCATGAAATATTGCTT
>FTWCV5JEJ58


GGAGTAATTTTAGCAATTCCTCAATTGATGTAGCTCTACATGATACTTATTATGTAGTAGCCCATTTTCACTATGTTTTATCTATAGGAGCAGTTTTTGCAATTATAGCAGGATTTATTCACTGATATCCTTTATTTACTGGTCTTACTCTTAACCCTTTTATATTAAAGATTCAATTTTTTACTATATTTATTGGAGTAAATTTAACATTTTTCCCACAACATTTCTTAGGATTAGCAGGAATACCCCGACGATATTCTGATTATCCTGATGTTTATACTTTATGAAATATTGCTTCTTCTTTAGGATCTTATATCTCTCTATTAGCAGTATTATTATTTTTAATATTATTTGAGATCTATAATTAGTCAACGAATAATTTTATTTTCATTAAATTTATCATCTTCAATTGAATGATATCAAAATTT
>FTWCV5I57J


GGAGTAATTTTAGCTAATTCCTCAATTGATGTAGCTCTACATGATACTTATTATGTAGTAGCCCATTTTCACTATGTTTTATCTATAGGAGCAGTTTTTGCAATTATAGCAGGATTTATTCACTGATATCCTTTATTTACTGGTCTTACTCTTAACCCTTTTATATTAAAGATTCAATTTTTTTACTATATTTATTGGAGTAAATTTAACATTTTTCCCACAACATTTCTTAGGATTAGCAGGAATACCCCGACGATATTCTGATTATCCTGATGTTTATACTTCATGAAATATTGCTTCTTCTTTAGGATCTTATATCTCTCTATTAGCAGTATTATTATTTTTAATTATTATTTGAGAATCTATAATTAGTCAACGAATAATTTTATTTTCATAAATTTATCATCTTCAATTGAATGATATAAAATTTA
>FTWCV2HI5WJ


GGAGTAATTTTAGCTAATTCCTCAATTGATGTAGCTCTACATGATACTTATTATGTAGTAGCCCATTTTCACTATGTTTTATCTATAGGAGCAGTTTTTGCAATTATAGCAGGATTTATTCACTGATATCCTTTATTTACTGGTCTTACTCTTAACCCTTTTATATTAAAGATTCAATTTTTTTACTATATTTATTGGAGTAAATTTAACATTTTTCCCTACAACATTTCTTAGGATTAGCAGGAATACCCCGACGATATTCTGATTATCCTGATGTTTATACTTCATGAAATATTGCTTCTTCTTTAGGATCTTATATCTCTCTATTAGCAGTATTATTATTTTTATATTATTTGAGAATCTATAATTAGTCAACGAATAATTTTATTTTCATAAATTTATCATCTTCAATTGAATGATATCAAAATTTA
>FTWCV4IQ0S5


GAGTAATTTTAGCCAATTCTTCTATTGATGTAGCTCTTCATGATACTTATTATGTAGTAGCCCATTTTCATTATGTTTTATCTATAGGAGCAGTATTCGCAATTATAGCAGGATTTATTCATTGATATCCTTTATTTACAGGACTTACTCTTAATCCTTTCATACTAAAAATTCAATTCTTTACTATATTTATTGGAGTAAATTTAACATTCTTTCCTCAACACTTCTTAGGATTAGCTGGAATACCTCGACGATATTCAGATTATCCTGATGTCTATACTTCATGAAATATGGCTTCTTCATTAGGATCTTATATTTCTTTATTAGCTGTGATATTATTTCTAATTATTATTTGAGAATCAATAATTAGTCAGCGAATAATTTTATTTTCATTAAATTTATCATCTTCTATTGAATGATATCAAAATTTACCACCTGCAGAACATTCATATAATGAACTTCCAATTTTAAGAAAT
>FTWCV2HG7TS


GAGTAATTTTAGCTAATTCCTCAATTGATGTAGCTCTACATGATACTTATTATGTAGTAGCCCATTTTCACTATGTTTTATCTATAGGAGCAGTTTTTGCAATTATAGCAGGATTTATTCACTGATATCCTTTATTTACTGGTCTTACTCTTAACCCTTTTATATTAAAGATTCAATTTTTTACTATATTTATTGGAGTAAATTTAACATTTTTCCCACAACATTTCTTAGGATTAGCAGGAATAACCCGACGATATTCTGATTATCCTGATGTTTATACTTCATGAAATATTGCTTCTTCTTTAGGATCTTATATCTCTCTATTAGCAGTATTATTATTTTTATATTATTTGAGAATCTATAATTAGTCAACGAATAATTTTATTTTCATTAAATTTATCATCTTCAATTGAATGATATCAAAATTTACCACCTGCAGAACATTCATATAATGAACTTCCAATTTTAAGAAAT
>FTWCV4ILBZF


AGTAATTTTAGCTAATTCCTCAATTGATGTAGCTCTACATGATACTTATTATGTAGTAGCCCATTTTCACTATGTTTTATCTATAGGAGCAGTTTTTGCAATTATAGCAGGATTTATTCACTGATATCCTTTATTTACTGGTCTTACTCTTAACCCTTTTATATTAAAGATTCAATTTTTTACTATATTTATTGGAGTAAATTTAACATTTTTCCCACAACATTTCTTAGGATTAGCAGGAATACCCCGACGATATTCTGATTATCCTGATGTTTATACTTCATGAAGTATTGCTTCTTCTTTAGGATCTTATATCTCTCTATTAGCAGTATTATTATTTTTAATATTATTTGAGAATCTATAATTAGTCAACGAATAATTTTATTTTCATTAAATTTATCATCTTCAATTGAATGATATCAAAATTTA
>FTWCV5JAOP4


AATTTTAGACTAATTCCTCAATTGATGTAAGACTACTAACATGATACTTATTATGTAGTAGCCCAATTTTCACTAATGTTTTAATCTATAGGAGCAGTTTTTGCAATTATAGCAGGATTTATTCACTGATATCCTTTATTTACTGGTCTTACTCTTAACCCTTTTATATTAAAGATTCATTTTTTACTATATTCATTAGGAAGTAAAATTTAAACATTTTTCCCACAACATTTCTTAGGATTAGCAGGAATACCCCGACGATATTCTGATTATCCTGATGTTTATACTTCATGAAATATTGCTTCTTCTTTAGGATCTTATATCTCTCTATTAGCAGTATTATTATTTTTAATATTATTTGAGAATCTATAATTAGTCAACGAATAATTTTATTTTCATTAAATTTATCATCTTCAATTGAATGATATCAAAA
>FTWCV4IP36F


ATTTTAGCTAATTCCTCAATTGATGTAGCTCTACATGATACTTATTATGTAGTAGCCCATTTTCACTATGTTTTATCTATAGGAGCAGTTTTTGCAATTATAGCAGGATTTATTCACTGATATCCTTTATTTACTGGTCTTACTCTTAACCCTTTTATATTAAAGATTCAATTTTTTACTATATTTATTGGAGTAAATTTAACATTTTTCCCACAACATTTCTTAGGATTAGCAGGAATACCCCGACGATATTCTGATTATCCTGATGTTTATACTTCATGAAATATTGCTTCTTCTTTAGGATCTTATATCTCTCTATTAGCAGTATTATTATTTTTAATTATTATTTGAGAATCTATAATTAGTCAACGAATAATTTTATTTTCATTAAATTTATCATCTTCAATTGAATGATATCAAAATTTACCACCTTGCAGAACATTCATATAATGAACTTCCAATTTTAAGAAA
>FTWCV5JAU8T


TTTTAGCTAATTCCTCAATTGATGTAGCTCTACATGATACTTATTATGTAGTAGCCCATTTTCACTATGTTTTATCTATAGGAGCAGTTTTTGCAATTATAGCAGGATTTATTCACTGATATCCTTTATTTACTGGTCTTACTCTTAACCCTTTTATATTAAAGATTCAATTTTTTACTATATTTATTGGAGTAAATTTAACATTTTTCCCACAACATTTCTTAGGATTAGCAGGAATACCCCGACGATATTCTGATTATCCTGATGTTTATACTTCATGAAATATTGCTTCTTCTTTAGGATCTTATATCTCTCTATTAGCAGTATTATATTTTTAATTATTATTTGAGAATCTATAATTAGTCAACGAATAATTTTATTTCATTAAATTTATCATCTTCAATTAGAAATGATATCAAAATTTA
>FTWCV5JEN3Z


TTAGCTAATTCCTCTAATTTGTATGTAGCTCTACATGATACTTTTGTAGTAGCCCATTTTCACTATGTTTTATCTATAGGAGCAGTTTTTGCAATTATAGCAGGATTTATTCACTGATATCCTTTATTTACTGGTCTTACTCTTAACCCTTTTATATTAAAGATTCAATTTTTTACTATATTTATTGGAGTAAATTTA
>FTWCV2HBV6M


AGCTAATTCCTCAATTGATGTAGCTCTACATGATACTTATTATGTAGTAGCCCATTTTCACTATGTTTTTCTATAGGAGCAGTTTTTGCAATTATAGCAGGATTTATTCACTGATATCCTTTATTTACTGGTCTTACTCTTAACCCTTTTATATTAAAGATTCAATTTTTTACTATATTTATTGGAGTAAAATTTACATTTTTCCCACAACATTTCTTAGGATTAGCAGGAATACCCCGACGATATTCTGATTATCCTGATGTTTATACTTCATGAAATATTGCTTCTTCTTTAGGATCTTATATCTCTCTATTAGCAGTATTATTATTTTTAATATTATTTGAGAATCTATAATTAGTCAACGAATAATTTTATTTTCATAAATTTATCATCTTCAATTGAATGATATCAAAATTTACCACTGCAGAACATTCATATAATGAACTTCCAATTTTA
>FTWCV6JYN8A


GCTAATTCCTCAATTGATGTAGCTCTACATGATACTTATTATGTAGTAGCCCATTTTCACTATGTTTTATCTATAGGAGCAGTTTTTGCAATTATAGCAGGATTTATTCACTGATATCCTTTTATTTACTGGTCTTACTCTTAACCCTTTTATATTAAAGATTCAATTTTTTACTATATTTATTGGAGTAAATTTAACATTTTTCCCACAACATTTCTTAGGATTAGCAGGAATACCCCGACGATATTCTGATTATCCTGATGTTTATACTTCATGAAATATTGCTTCTTCTTTAGGATCTTATATCTCTCTATTAGCAGTATTATTATTTTTTATATTATTTGAGAATCTATAATTAGTCAACGAATAATTTTATTTTCATTAAATTTATCATCTTCAATTGAATGATATCAAAATTTACCACCTGCAGAACATTCATATAATGAACTTCCAATTTTAAGAAA
>FTWCV6J0OQ


GCTAATTCCTCAATTGATGTAGCTCTACATGATACTTATTATGTAGTAGCCCATTTTCACTATGTTTTATCTATAGGAGCAGTTTTTGCAATTATAGCAGGATTTATTCACTGATATCCTTTATTTACTGGTCTTACTCTTAACCCTTTTATATTAAAGATTCAATTTTTTACTATATTTATTGGAGTAAATTTAACATTTTTCCCACAACATTTCTTAGGATTAGCAGGAATACCCCGACGATATTCTGATTATCCTGATGTTTATACTTCATGAAATATTGCTTCTTCTTTAGGATCTTATATCTCTCTATTAGCAGTATTATTATTTTTTAAATATTATTTGAGAATCTATAATTAGTCAACGAAAATTTTATTTCATTAAATTTATCATCTTCAATTGAATGATATCAAAATTTACCACTGCAGAACATTCATATAATGAACTTCCAATTTTA
>FTWCV2HIJU


GCTAATTCCTCAATTGATGTAGCTCTACATGATACTTATTATGTAGTAGCCCATTTTCACTATGTTTTATCTATAGGAGCAGTTTTTGCAATTATAGCAGGATTTATTCACTGATATCCTTTATTTACTGGTCTTACTCTTAACCCTTTTATATTAAAGATTCAATTTTTTACTATATTTATTGGAGTAAATTTAACATTTTTCCCACAACATTTCTTAGGATTAGCAGGAATACCCCGACGATATTCTGATTATCCTGATGTTTATACTTCATGAAATATTGCTTCTTCTTTAGGATCTTATATCTCTCTATTAGCAGTATTATTATTTTTAATTATTATTTGAGAATCTATAATTAGTCAACGAATATTTTATTTTCATTAAATTTATCATCTTCAATTGAATGATATCAAA
>FTWCV6JWAG4


TAATTCCTCAATTGATGTAGCTCTACATGATACTTATTATGTAGTAGCCCATTTTCACTATGTTTTATCTATAGGAGCAGTTTTTGCAATTATAGCAGGATTTATTCACTGATATCCTTTATTTACTGGTCTTACTCTTAACCCTTTTATATTAAAGATTCAATTTTTTACTATATTTATTGGAGTAAATTTAACATTTTTCCCACAACATTTCTTAGGATTAGCAGGAATACCCCCGACGATATTCTGATTATCCTGATGTTTATACTTCATGAAATATTGCTTCTTCTTTAGGATCTTATATCTCTCTATTAGCAGTATTATTATTTTTAATTATTATTTGAGAATCTATAATTAGTCAACGAATAATTTTATTTTCATTAAATTTATCATCTTCAATTGAATGATATCAAAATTTACCACCTGCAGAACATTCATA
>FTWCV6JP4ZH


AATTCCTCAATTGATGTAGCTCTACATGATACTTATCATGTAGTAGCCCATTTTCACTATGTTTTATCTATAGGAGCAGTTTTTGCAATTATAGCAGGATTTATTCACTGATATCCTTTATTTACTGGTCTTACTCTTAACCCTTTTATATTAAAGATTCAATTTTTTACTATATTTATTGGAGTAAATTTAACATTTTTCCCACAACATTTCTTAGGATTAGCAGGAATACCCCGACGATATTCTGATTATCCTGATGTTTATACTTCATGAAATATTGCTTCTTCTTTAGGATCTTATATCTCTCTATTAGCAGTATTATTATTTTTAATATTATTTGAGAATCTATAATTAGTCAACGAATAATTTTATTTTCATTAAATTTATCTATCTTCAATTGAATGATATAAAAATTTA
>FTWCV3H33D


TTCCTCAATTGATGTAGCTCTACATGATACTTATTATGTAGTAGCCCATTTTCACTATGTTTTATCTATAGGAGCAGTTTTTGCAATTATAGCAGGATTTATTCACTGATATCCTTTATTTACTGGTCTTACTCTTAACCCTTTTATATAAAGATTCAATTTTTTACTATATTTATTGGAGTAAATTTAACATTTTTCCCACAACATTTCTTAGGATTAGCAGGAATACCCGACGATATTCTGATTATCCTGATGTTTATACTTCATGAAATATTGCTTCTTCTTTAGGATCTTATATCTCTCTATTAGCAGTATTATTATTTTTATATTATTTGAGAATCTATAATTAGTCAACGAATAATTTTATTTTCATTAAATTTATCATCTTCAATTGAATGATATCAAAATTTACCACCTGCAGAACATTCATA
>FTWCV2HHTYN


CCTCAATTGATGTAGCTCTACATGATACTTATTATGTAGTAGCCCATTTTCACTATGTTTTATCTATAGGAGCAGTTTTTGCAATTATAGCAGGATTTATTCACTGATATCCTTTATTTACTGGTCTTACTCTTAACCCTTTTATATTAAAGATTCAATTTTTTACTATATTTATTGGAGTAAATTTAACATTTTTCCCACAACATTTCTTAGGATTAGCAGGAATACCCCGACGATATTCTGATTATCCTGATGTTTATACTTCATGAAATATTGCTTCTTCTTTAGGATCTTATATCTCTCTATTAGCAGTATTATTATTTTTAATATTATTTGAGAATCTATAATTAGTCAACGAATAATTTTATTTTCATTAAATTTATCATCTTCAATTGAATGATATCAAAATTTACCACCTGCAGAACATTCATATAATGAACTTCCAATTTTA
>FTWCV3H25KX


CCTCAATTGATGTAGCTCTACATGATACTTATTATGTAGTAGCCCATTTTCACTATGTTTTATCTATAGGAGCAGTTTTTGCAATTATAGCAGGATTTATTCACTGATATCCTTTATTTACTGGTCTTACTCTTAACCCTTTTATATTAAAGATTCATTTTTTACTTATTTATTGGAGTAAATTTAACATTTTTCCCACAACATTTCTTAGGATTAGCAGGAATACCCCGACGATATTCTGATTATCCTGATGTTTATACTTCATGAAATATTGCTTCTTCTTTAGGATCTTATATCTCTCTATTAGCAGTATTATTATTTTTAATTATTATTTGAGAATCTATAATTAGTCAACGAATAATTTTATTTTCATTAAATTTATCATCTTCAATTGAATGATATCAAAATTTACCACCTGCAGAACATTCATATAATGAACT
>FTWCV4ILT7Y


CCTCAATTGATGTAGCTCTACATGATACTTATTATGTAGTAGCCCATTTTCACTATGTTTTATCTATAGGAGCAGTTTTTGCAATTATAGCAGGATTTATTCACTGATATCCTTTATTTACTGGTCTTACTCTTAACCCTTTTATATTAAAGATTCAATTTTTTTACTATATTTATTGGAGTAAATTTAACATTTTTCCCACAACATTTCTTAGGATTAGCAGGAATACCCCGACGATATTCTGATTATCCTGATGTTTATACTTCATGAAATATTGCTTCTTCTTTAGGATCTTATATCTCTCTATTAGCAGTATTATTATTTTTAATTATTATTTGAGAATCTATAAGTTAGTCAACGAATAATTTTATTTTCATAAATTTATCATCTTCAATTGAATGATATCAAAATTTACCACCTGCAGAACATTCATATAATGAACTTCCAATTTTAAGAAATT
>FTWCV4IJRPA


CTCAATTGATGTAGCTCTACATGATACTTATTATGTAGTAGCCCATTTTACTATTTTTATCTATAGGAGTCAGTTTTTTGCAATTATAGCAGGATTTATTCACTGATATCCTTTATTTACTGGTCTTACTCTTAACCCTTTTATATTAAAGATCATTTTTTACTATATTTATTGGAGTAATTTAACATTTTTCCCACAACATTTCTTAGGATTAGCAGGAATACCCCGACGATATTCTGATTATCCTGATGTTTATACTTCATGAAATATTGCTTCTTCTTTAGGATCTTATATCTCTCTATTAGCAGTATTATTATTTTTAATTATTATTTGAGAATCTATAATTAGTCAACGAATAATTTTATTTTCATAAATTTATCATCTTCAATTGAATGATATCAAAATTTACCACCTGCAGAACATTCATATAATGAACTTCCAATTTTAAGAAA
>FTWCV2HDGCF


CTCAATTGATGTAGCTCTACATGATACTTATTATGTAGTAGCCCATTTTCACTATGTTTTATCTATAGGAGCAGTTTTTGCAATTATAGCAGGATTTATTCACTGATATCCTTTATTTACTGGTCTTACTCTTAACCCTTTTATATTAAAGATTCAATTTTTTACTATATTTATTGGAGTAAATTTAACATTTTTCCCACAACATTTCTTAGGCTTAGCAGGAATACCCCGACGATATTCTGATTATCCTGATGTTTATACTTCATGAAATATTGCTTCTTCTTTAGGATCTTATATCTCTCTATTAGCAGTATTATTATTTTTAATTATTATTTGAGAATCTATAATTAGTCAACGAATAATTTTATTTTCATTAAATTTATCATCTTCAATTGAATGATATCAAAATTTACCACCTGCAGAACATTCATATAATGAACTTCCAATTTTA
>FTWCV5JAJF3


TCAATTGATGTAGCTCTACATGATACTTATTATGTAGTAGCCCATTTTCACTATGTTTTATCTATAGGAGCAGTTTTTGCAATTATAGCAGGATTTATTCACTGATATCCTTTATTTACTGGTCTTACTCTTAACCCTTTTATATAAAGATTCAATTTTTTACTATATTTATGGAGTAAATTTAACATTTTTCCCACAACATTTCTTAGGATTAGCTGGAATACCCCGACGATATTCTGATTATCCTGATGTTTATACTTCATGAAATATTGCTTCTTCTTTAGGATCTTATATCTCTCTATTAGCAGTATTATTTTTTTTA
>FTWCV3H8OKR


TCAATTGATGTAGCTCTACATGATACTTATTATGTAGTAGCCCATTTTCACTAGTTTTATCTATAGGAGCAGTTTTTGCAATTATAGCAGGATTTATTCACTGATATCCTTTATTTACTGGTCTTACTCTAACCCTTTTATATTTAAAGATTCAATTTTTTACTATATTTATTGGAGTAAATTTAACATTCTTCCCACAACATTTCTTAGGATTAGCAGGAATACCCCGACGATATTCTGATTATCCTGATGTTTATACTTCATGAAATATTGCTTCTTCTTTAGGATCTTATATCTCTCTATTAGCAGTATTATTATTTTTAATTATTATTTGAGAATCTATAATTAGTCAACGAATAATTTTATTTTCATTAAATTTATCATCTTCAATTGAATGATATCAAAATTTACCACCTGCAGAACATTCATATAATGAACTTCCAATTTTAAGAAAT
>FTWCV3HXBJG


ATTGATGTAGCTCTTCATGATACTTATTATGTAGTAGCCCCATTTTTTATATGTTTTATCTATAGGAGCAGTATTCGCAATTATAGCAGGATTTATCATTGATATCCTTTATTTACAGGACTTACTCTTAATCCTTTCATACTAAAAATTCAATTCTTTACTATATTTATTGGAGTAAATTTAACATTCTTTCCTCAACACTTCTTAGGATTAGCTGATACCTCGACGATATTCAGATTATCCTGATGTCTATACTTCATGAAATATTGCTTCTTCATTAGGATCTTATATTTCTTTATTAGCTGTGATATTATTTCAATTATTATTTGAGAACCAATAATAGTCAACGAATATTTTATTTCATAAATTTATACATCTTCTATTGAATGATATCAAAATTT
>FTWCV3H4V8E


ATTGATGTAGCTCTACATGATACTTATTATGTAGTAGCCCATTTTCACTATGTTTTATCTATAGGAGCAGTATTCGCAATTATAGCAGGATTTATTCATTGATATCCTTTATTTACAGGACTTACTCTTAATCCTTTCATACTAAAAATCAATTCTTTACTATATTTATTGGAGTAAATTTAACATTTTTCCTCAACACTTCTTAGGATTAGCTGGAATACCTCGACGATATTCAGATTATCCTGATGTCTATACTTCATGAAATATTGCTTCTTCATTAGGATCTTATATTTCTTTATTAGCTGTGATATTATTTCTAATTATTATTTGAGAATCAATAATTAGTCAACGAATAATTTTATTTTCATTAAATTTATCATCTTCTATTGAATGATATCAAAATTTACCACCTGCAGAACGTTCATATAATGAACTTCCAATTTTA
>FTWCV3H6EU


ATTGATGTAGCTCTACATGATACTTATTATGTAGTAGCCCATTTTCACTATGTTTTATCTATAGGAGCAGTTTTTGCAATTATAGCAGGATTTATTCACTGATATCCTTTATTTACTGGTCTTACTCTTAACCCTTTTATATTAAAGATTCAATTTTTTACTATATTTATTGGAGTAAATTTAACATTTTTCCCACAACATTTCTTAGGATTAGCAGGAATACCCCGACGATATTCTGATTATCCTGATGTTTATACTTCATGAAATATTGCTTCTTCTTTAGGATCTTATATCTCTCTATTAGCAGTATTATTATTTTTAATTATTATTTGAAAATCTATAATTAGTCAACGAATAATTTTATTTTCATTAAATTTATCATCTTCAATTGAATGGTATCAAAATTTACCACTGCAGAACATTCATATAATGAACTTCCAATTTTA
>FTWCV5I5NIR


ATTGATGTAGCTCTTCATGATACTTATTATGTAGTAGCCCATTTTCATTATGTTTTATCTATAGGAGCAGTATTCGCAATTATAGCAGGATTTATTCATTGATATCCTTTATTTACAGGACTTACTCTTAATCCTTTCATACTAAAAATTCAATTCTTTACTATATTTATTGGAGTAAATTTAACATTCTTTCCTCAACACTTCTTGGATTAGCTGGAATACCTCGACGATATTCAGATTATCCTGATGTCTATACTTCATGAAATATTGCTTCTTCATTAGGATCTTATATTTCTTTATTAGCTGTGATATTATTTCTAATTATTATTTGAGAATCAATAATTAGTCAACGAATATTTTATTTTCAT
>FTWCV4IKITN


ATTGATGTAGCTCTTCATGATACTTATTATGTAGTAGCCCATTTTCATTATGTTTTATCTATAGGAGCAGTATTCGCAATTATAGCAGGATTTATTCATTGATATCCTTTATTTACAGGACTTACTCTTAATCCTTTCATACTAAAAAATTCAATTCTTTACTATATTTATTGGAGTAAATTTAACATTCTTTCCTCAACACTTCTTAGGATTAGCTGGAATACCTCGACGATATTCAGATTATCCTGATGTCTATACTTCATGAAATATTGCTTCTTCATTAGGATCTTATATTTCTTTATTAGCTGTGATATTATTTCTAATTATTATTTGTAGAATCAATAATTAGTCAACGAATAATTTTATTTTCTATTAAATTTATCATCTTCTATTGAATGATATCAAAATTT
>FTWCV4IUSQ


ATTGATGTAGCTTCTACATGATACTTATTATGTAGTAGCCCATTTTCACTATGTTTTATCTATAGGAGCAGTTTTTGCAATTATAGACAAGGAATTTAATTCACTGATATCCTTTATTTACTGGTCTTACTCTTAACCCTTTTATATTAAAGATTCAATTTTTTACTATATTTATTGGAGTAAATTTAACATTTTTCCCACAACATTTCTTAGGATTAGCAGGAATGCCCCGACGATATTCTGATTATCCTGATGTTTATACTTCATGAAATATTGCTTCTTCTTTAGGATCTTATATCTCTCTATTAGCAGTATTATATTTTTAATTATTATTTGAGAATCTACAATTAGTCAACGAATAATTTTATTTCATTAAATTTATCATCTTCAATTGAATGATATCAAAATTTAACCTGCAGA
>FTWCV6JARK


ATTGATGTAGCTCTTCATGATACTTATTATGTAGTAGCCCATTTTCATTATGTTTTATCTATAGGAGCAGTATTCGCAATTATAGCAGGATTTATTCATTGATATCCTTTATTTACAGGACTTACTCTTAATCCTTTCATACTAAAAATTCAATTCTTTACTATATTTATTGGAGTAAATTTAACATTCTTTCCTCAACACTTCTTAGGATTAGCTGGAATACCTCGACGATATTCAGATTATCCTGATGTCTATACTTCATGAAATATTGCTTCTTCATTAGGATCTTATATTTCTTTATTAGCTGTGATATTATTTCTAATTATTATTTGAGAATCAATATTAGTCAACGAATAATTTTATTTTCATTAAATTTATCATCTTCTATTGAATGATATCAAA
>FTWCV5JCMTG


TTGATGTAGCTCTACATGATACTTATTATGTAGTAGCCCATTTTCACTATGTTTTATCTATAGGAGCAGTTTTTGCAATTATAGCAGGATTTATTCACTGATATCCTTTATTTACTGGTCTTACTCTTAACCCTTTTATATTAAAGATTCAATTTTTTACTATATTTATTGGAGTAAATTTAACATTTTTCCCACAACATTTCTTAGGATTAGCAGGAATACCCCGACGATATTCTGATTATCCTGATGTTTATACTTCATGAAATATTGCTTCTTCTTTAGGATCTTATATCTCTCTATTAGCAGTATTATTATTTTTAATTATTATTTGAGAATCTATAATTAGTCAACGAATAATTTTATTTTCATTAAATTTATCATCTTCAATTGAATGATATCAAAATTCACCACCTGCAGAACATTCATATAATGAACTTCCAATTTTA
>FTWCV2HHAJC


TGATGTAGCCCTACATGATACTTATTATGTAGTAGCCCATTTTCACTATGTTTTATCTATAGGAGCAGTTTTTGCAATTATAGCAGGATTTATTCACTGATATCCTTTATTTACTGGTCTTACTCTTAACCCTTTTATATTAAAGATTCAATTTTTTACTATATTTATTGGAGTAAATTTAACATTTTTCCCACAACATTTCTTAGGATTAGCAGGAATACCCCGACGATATTCTGATTATCCTGATGTTTATACTTCATGAAATATTGCTTCTTCTTTAGGATCTTATATCTCTCTATTAGCAGTATTATTATTTTTAATTATTATTTGAGAATCTATAATTAGTCAACGAATAATTTTATTTTCATTAAAATTTATCATCTTCAATTGAATGATATCAAAATTTACCACCTGCAGAACATTCATATAATGAACTTCCAATTTTAAGAAAT
>FTWCV3HXI8Z


TGATGTAGCTCTACATGATACTTATTATGTAGTAGCCCATTTTCACTATGTTTTATCTATAGGAGCAGTTTTTGCAATTATAGCAGGATTTATTCACTGATATCCTTTATTTACTGGTCTTACTCTTAACCCTTTTATATAAAGATTCAATTTTTTACTATATTTATTGGAGTAAATTTAACATTTTTCCCACAACATTTCTTAGGATTAGCAGGAATACCCCGACGATATTCTGATTATCCTGATGTTTATACTTCATGAAATATTGCTTCTTCTTTAGGATCTTATATCTCTCTATTAGCAGTATTATTATTTTTATATATTTGTAGAATCTATAATTAGTCAACGAATATTTTATTT
>FTWCV4IJOEP


TGATGTAGCTCTACATGATACTTATTATGTAGTAGCCCATTTTCACTATGTTTTATCTATAGGAGCAGTTTTTGCAATTATAGCAGGATTTATTCACTGATATCCTTTATTTACTGGTCTTACTCTTAACCCTTTTATATAAAGATTCAATTTTTTACTATATTTATTGGAGTAAATTTAACATTTTTCCCACAACATTTCTTAGGATTAGCAGGAATACCCCGACGATATTCTGATTATCCTGATGTTTATACTTCATGAAATNTTGCTTCTTCTTTAGGATCTTATATCTCTCTATTAGCAGTATTATTATTTTTATATTATTTGAGAATCTATAATTAGTCAACGAATAATTTATTTTCATAAATTTATCATCTTCAATTGAATGATATCAAAATTTACCACCTGCAGAACATTCATATAATGAACTTC
>FTWCV5JDMZ8


GATGTAGCTCTACATGATACTTATTATGTAGTAGCCCATTTTCACTATGTTTTATCTATAGGAGCAGTTTTTGCAATTATAGCAGGATTTATTCACTGATATCCTTTATTTACTGGTCTTACTCTTAACCCTTTTATATTAAAGATTCAATTTTTTACTATATTTATTGGAGTAAATTTAACATTTTTCCCACAACATTTCTTAGGATTAGCAGGAATACCCCGACGATATTCTGATTATCCTGATGTTTATACTTCATGAAATATTGCTTCTTCTTTAGGATCTTATATCTCTCTATTAGCAGTATTATTATTTTAATTATTATTTGAGAATCTATAATTAGTCAACGAATATTTATTTTCATAAATTTATTCATCTTCAATTGAATGATATCAAAATTTACCACCTGCA
>FTWCV4IR3QJ


GATGTAGCTCTACATGATACTTATTATGTAGTAGCCCATTTTCACTATGCTTTATCTATAGGAGCAGTTTTTGCAATTATAGCAGGATTTATTCACTGATATCCTTTATTTACTGGTCTTACTCTTAACCCTTTTATATTAAAGATTCAATTTTTTTACTATATTTATTGGAGTAAATTTAACATTTTTCCCACCACATTTCTTAGGATTAGCAGGAATACCCCGACGATATTCTGATTATCCTGATGTTTATACTTCATGAAATATTGCTTCTTCTTTAGGATCTTATATCTCTCTATTAGCAGTATTATTATTTTTAATATATTTTGAGAATCTATAATTAGTCAACGAATAATTTTATTTTCATTAAATTTATCATCTTCAATTGAATGATATCAAAATTTACCAC
>FTWCV2HHRGE


ATGTAGCTCTACATGATACTTATTATGTAGTAGCCCATTTTCACTATGTTTTATCTATAGGAGCAGTTTTTGCAATTATAGCAGGATTTATTCACTGATATCCTTTATTTACTGGTCTTACTCTTAACCCTTTTATATTAAAGATTCAATTTTTTGCTATATTTATTGGAGTAAATTTAACATTTTTCCCACAACATTTCTTAGGATTAGCAGGAATACCCCGACGATATTCTGATTATCCTGATGTTTATACTTCATGAAATATTGCTTCTTCTTTAGGATCTTATATCTCTCTATTAGCAGTATTATTATTTTTTATATATTTGAGAATCTATAATTAGTCAACGAATAATTTTATTTTCATTAAATTTATCATCTTCAATTGAATGATATCAAAATTTACCACCTGCAGAACATTCATATAATGAACTTCCAATTTTAAGAAAT
>FTWCV6JURJR


GTAGCTCTACTATTGATACTTATTATGTAGTAGCCCATTTTCACTATGTTTTATCTATAGGAGCAGTTTTTGCAATTATAGCAGGATTTATTCACTGATATCCTTTATTTACTGGTCTTACTCTTAACCCTTTTATATTAAAGATTCAATTTTTTACTATATTTATTGGAGTAAATTTAACATTTTTCAAACATTTCTTAGGATTAGCAGGAATACCCCGACGATATTCTGATTATCCTGATGTTTATACTTCATGAAATATTGCTTCTTCTTTAGGATCTTATGTCTCTCTATTAGCAGTATTATTATTTTTAATATTATTTGAGAATCTATAATTAGTCAACGAATAATTTTATTTTCATTAAATTTATCATCTTCAATTGAATGATATCAAAAATTTACCACCTGCAGAACATTCATATAATGAACTTCCAATTTTAAGAAA
>FTWCV3H7DAC


GCTCTACATGATACTTATTATGTAGTAGCCCATTTTCACTATGTTTTATCTATAGGAGCAGTTTTTGCAATTATAGCAGGATTTATTCACTGATATCCTTTATTTACTGGTCTTACTCTTAACCCTTTTATATTAAAGATTCAATTTTTTACTATATTTATTGGAGTAAATTTAACATTTCTCCCACAACATTTCTTAGGATTAGCAGGAATACCCCGACGATATTCTGATTATCCTGATGTTTATACTTCATGAAATATTGCTTCTTCTTTAGGATCTTATATCTCTCTATTAGCAGTACTATTATTTTTAATTATTATTTGAGAATCTATAATTAGTCAACGAATAATTTTATTTTCATTAAATTTATCATCTTCAATTGAATGATATCAAAATTTACCACCTGCAGAACATTCATATAATGAACTTCCAATTTTA
>FTWCV4IKZ4K


TCTACATGATACTTATTATGTAGTAGCCCATTTTCACTATGTTTTATCTATAGGAGCAGTTTTTGCAATTATAGCAGGATTTATTTCACTGATATCCTTTATTTTACTGGTCTTACTCTTAACCCTTTTATATTAAAGATTCAATTTTTTACTTATATTTATT
>FTWCV6JWECM


TCTACATGATACTTATTATGTAGTAGCCCATTTTCACTATGTTTTATCTATAGGAGCAGTTTTTGCAATTATAGCAGGGTTTATTCACTGATATCCTTTATTTACTGGTCTTACTCTTAACCCTTTTATATTAAAGATTCAATTTTTTACTATATTTATTGGAGTAAATTTAACATTTTTCCCACAACATTTCTTAGGATTAGCAGGAATACCCCGACGATATTCTGATTATCCTGATGTTTATACTTCATGAAATATTGCTTCTTCTTTAGGATCTTATATCTCTCTATTAGCAGTATTATTATTTTTAATTATTATTTGAGAATCTATAATTAGTCAACGAATAATTTTATTTTCATTAAATTTATCATCTTCAATTGAATGATATCAAAA
>FTWCV5I4MK0


TCTACATGATACTTATTATGTAGTAGCCCATTTTCACTATGTTTTATCTATAGGAGCAGTTTTTGCAATTATAGCAGGATTTATTCACTGATATCCTTTATTTACTGGTCTTACTCTTAACCCTTTTATATTAAAGATTCAATTTTTTACTATATTTATTGGAGTAAATTTAACATTTTCCCACAACATTTCTTAGGATTAGCAGGAATACCCCGACGATATTCTGATTATCCTGATGTTTATACTTCATGAAATATTGCTTCTTCTTTAGGATCTATATCTCTCTATTAGCAGTATTATTATTTTAATATTATTGAGAATCTAT
>FTWCV6J0Z3M


TACATGATACTTATTATGTAGTAGCCCATTTTCACTATGTTTTATCTATAGGAGCAGTTTTTGCAATTATAGCAGGATTTATTCACTGATATCCTTTATTTACTGGTCTTACTCTTAACCCTTTTATATTAAAGATTCAATTTTTTACTATATTTATTGGAGTAAATTTACATTTTTCCCACAACATTTCTTAGGATTAGCAGGAATACCCCGACGATATTCTGATTATCCTGATGTTTATACTTCATGAAATATTGCTTCTTCTTTAGGATCTTATATCTCTCTATTAGCAGTATTATTATTTTTAATTATTATTTGAGAATCTATAATTAGTCAACGAATAATTTTATTTTCATTAAATTTATCATCTTCAATTGAATGATATCAAAATTT
>FTWCV5I9QZ5


ACATGATACTTATTATGTAGTAGCCCATTTTCACTATGTTTTATCTATAGGAGCAGTTTTTGCAATTATAGCAGGATTTATTCACTGATATCCTTTATTTACTGGTCTTACTCTTAACCCTTTTATATTAAAGATTCAATTTTTTACTATATTTATTGGAGTAAATTTAACATTTTTCCCACAACATTTCTTAGGATTAGCAGGAATACCCCGACGATATTCTGATTATCCTGATGTTTATACTTCATGAAATATTGCTTCTTCTTTAGGATCTTATGTCTCTCTATTAGCAGTATTATTATTTTTATATATTTGAGAATCTATAATTAGTCAACGAATAATTTTATTTCATTAAATTTATCATCTTCAATTGAATGATATCAAAATTTACCACCTGCAGAACATTCATATAATGAACTTCCAATTTTAAGAAA
>FTWCV5JACB


ACATGATACTTAATATGTAGTAGCCCATTTTCACTATGTTTTATCTATAGGAGCAGTTTTTGCAATTATAGCAGGATTTATTCACTGATATCCTTTATTTACTGGTCTTACTCTTAACCCTTTTATATTAAAGATTCAATTTTTTACTATATTTATTGGAGTAAATTTAACCTTTTTCCCACAACATTTCTTAGGATTAGCAGGAATACCCCGGCGATATTCTGATTATCCTGATGTTTATACTTCATGAAATATTGCTTCTTCTTTAGGATCTTATATCTCTCTATTAGCAGTATTATTATTTTTAATTATTATTTGAGAATCTATAATTAGTCAACGAATAATTTTATTTTCATTAAACTTATCATCTTCAATTGAATGATATCAAAATTTA
>FTWCV6JV63K


ACATGATACTTATTATGTAGTAGCCCATTTTCACTATGTTTTATCTATAGGAGCAGTTTTTGCAATTATAGCAGGATTTATTCACTGATATCCTTTATTTACTGGTCTTACTCTTAACCCCTTATATTAAAGATTCAATTTTTTACTATATTTATTGGAGTAAATTTAACATTTTTCCCACAACATTTCTTAGGATTAGCAGGAATACCCCGACGATATTCTGATTATCCTGATGTTTATACTTCATGAAATATTGCTTCTTCTTTAGGATCTTATATCTCTCTATTAGCAGTATTATTATTTTTAATATTATTTGAGAATCTATAATTAGTCAACGAATAATTTTATTTTCATTAAATTTATCATCTTCAATTGAATGATATCAAAATTTACCACCTGCAGAACATTCATATAATGAACT
>FTWCV3H6BPO


CATGATACTTATTATGTAGTAGCCCATTTTCACTATGTTTTATCTATAGGAGCA
>FTWCV4ILSTO


CATGATACTTATTATGTAGTAGCCCATTTTCACTATGTTTTATCTATAGGAGCAGTTTTTGCAATTATAGCAGGATTTATTCACTGATATCCTTTATTTACTGGTCTTACTCTTAACCCTTTTATATTAAAGATTCAATTTTTTTACTGTATTTATTGGAGTAAATTTAACATTTTTCCCACAACATTTCTTAGGATTAGCAGGAATACCCCGACGATATTCTGATTATCCTGATGTTTATACTTCATGAAATATTGCTTCTTCTTTAGGATCTTATATCTCTCTATTAGCAGTATTATTATTTTTAATTATTATTTGAGAATCTATAATTAGTCAACGAATAATTTTATTTTCATTAAATTTATCATCTTCAATTGAATGATATCAAAATTTACCACCTGCAGAACATTCATATAATGAACTTCCAATTTTAAGAAA
>FTWCV3H0VAM


ATGATACTTATTATGTAGTAGCCCATTTTTACTATGTTTTATCTATAGTGCAGTTTTTGCAATTATAGCAGGATTTTATTCACTGATATCCTTTATTTACTGGTCTTACTCTTAACCCTTTTATATTAAAGATTCAATTTTTTACTATATTTATTGGAGTAAATTTAACATTTTTCCCACAACATTTCTTAGGATTAGCAGGAATACCCCGACGATATTCTGATTATCCTGATGTTTATACTTCATGAAATATTGCTTCTTCTTTAGGATCTTATATCTCTCTATTAGCAGTATTATATTTTTAATTATTATTTGAGAATCTATAATTAGTCAACGAATAATTTTATTTTCATTAAATTTATCATCTTCAATTGAATGATATCAAAATTTACCACCTGCAGAACATTCATATAATGAACTTCCAATTTTAAGAAA
>FTWCV5I832E


ATGATACTTATTATGTAGTAGCCCATTTTCACTATGTTTTATCTATAGGAGCAGTTTTTGCAATTATAGCAGGATTTACTCACTGATATCCTTTATTTACTGGTCTTACTCTTAACCCTTTTATATTAAAGATTCAATTTTTTACTATATTTATTGGAGTAAATTTAACATTTTTCCCACAACATTTCTTAGGATTAGCAGGAATACCCCGACGATATTCTGATTATCCTGATGTCTATACTTCATGAAATATTGCTTCTTCTTTAGGATCTTATATCTCTCTATTAGCAGTATTATTATTTTTAATATTATTTGAGAATCTATAATTAGTCAACGAATAATTTTATTTTCATTAAATTTATCATCTTCAATTGAATGATATCAAAATTTACCACCTGCAGAACATTCATATAATGAACTT
>FTWCV4IP7C


TGATACTTATTATGTAGTAGCCCATTTTCATTATGTTTTATCTATAGGAGCAGTATTCGCAATTATAGCAGGATTTATTCATTGATATCCTTTATTTACAGGACTTACTCTTAATCCTTTCATACTAAAAATTCAATTCTTTACTATATTTATTGGAGTAAATTTTACATTCTTTCCTCAACACTTCTTAGGATTAGCTGGAATACCTCGACGATATTCAGATTATCCTGATGTCTATACTTCATGAAATATTGCTTCTTCATTAGGATCTTATATTTCTTTATTAGCTGTGATATTATTTCTAATTATTATTTGAGAATCAATAATTAGTCAACGAATAATTTTATTTTCATTAAATTTATCATCTTCTATTGAATGATATCAAAATTTACCACCTGCAGAACATTCATATAATGAACTTCCAATTTTA
>FTWCV5JBCBO


TGATACTTATTATGTAGTAGCCCATTTTCATTATGTTTTATCTATAGGAGCAGTATTCGCAATTATAGCAGGATTTATTCATTGATATCCTTTATTTACAGGACTTACTCTTAATCCTTTCATACTAAAAATTCAATTCTTTACTATATTTATTGGAGTAAATTTAACATTCTTTCCTCAACACTTCTTAGGATTAGCTGGAATACCTCGACGATATTCAGATTATCCTGATGTCTATACTTCATGAAATATTGCTTCTTCATTAGGATCTTATATTTCTTTATTAGCTGTGATATTATTTCTAATTATTATTTGAGAATCAATAATTAGTCAACGAATAATTTTATTTTCATTAAATTTATCATCTTCTATTGAATGATATCAAAATTTACCACCTGCAGAACATTCATATAATGAACTTCCAATTTTAAGAAATT
>FTWCV2HCH8P


TGATACTTATTATGTAGTAGCCCATTTTCACTATGTTTTATCTATAGGAGCAGTTTTTGCAATTATAGCAGGATTTATTCACTGATATCCTTTATTTACTGGTCTTACTCTTAACCCTTTTATATTAAAGATTCAATTTTTTACTATATTTATTGGAGTAAATTTACATTTTTCCCACAACATTTCTTAGGATTAGCAGGAATACCCCGACGATATTCTGATTATCCTGATGTTTATACTTCATGAAATATTGCTTCTTCTTTAGGATCTTATATCTCTCTATTAGCAGTATTATTATTTTTTAATTTTTATTTTGAGAATCTATAATAGTCAACGAATAATTTTATTTTTTATAAAATTTATCATCTTCAATTGAATGATATCAAAATTTACCACCTGCAGAACATTCATATAATGAACTTCCAATTTTAAGAAA
>FTWCV2HBL64


ATACTTATTATGTAGTAGCCCATTTTCACTATGTTTTATCTATAGGAGCAGTTTTCGCAATTATAGCAGGATTTATTCACTGATATCCTTTATTTACTGGTCTTACTCTTAACCCTTTTATATAAAGATTCAATTTTTTTACTATATTTTATGGAGTAAAATTTTAACATTTTTTCCCCACACATTTTTTGGATTAGCAGGAATACCCCGACGATATTCTGATTATCCTGATGTTTATACTTCATGAAATATTGCTTCTTCTTTAGGATCTTATATCTCTCTATTAGCAGTATTATTATTTTTATATTATTTGAGAATCTATAATTAGTCAACGAATAATTTTATTTTCATTTAAATTTACATCTTCAATTGAATGATATCAAAATTTACCACCTGCAGAACATTCATATAAGACTTCAATTTTAAGAAA
>FTWCV3H6EFR


TACTTATTATGTAGTAGCCCATTTTCACTATGTTTTATCTATAGGAGCAGTTTTTGCAATTATAGCAGGATTTATTCACTGATATCCTTTATTTACTGGTCTTACTCTTAACCCTTTTATATTAAAGATTCAATTTTTTACTATATTTATTGGAGTAAATTTACATTTTTCCCACAACATTTCTTAGGATTAGCAGGAATACCCCGACGATATTCTGATTATCCTGATGTTTATACTTCATGAAATATTGCTTCTTCTTTAGGATCTTATATCTCTCTATTAGCAGTATTATTATTTTTAATTATTATTTGAGAATCTATAATTAGTCAACGTATAATTTTATTTTCATTAAATTTATCATCTTCAATTGAATGATATCAAAATTTACCACTGCAGAACATTCATATAATGAACTTCCAATTTTAAGAAAT
>FTWCV3H2YPY


CTTATTATGTAGTAGCCCATTTTCACTATGTTTTATCTATAGGAGCAGTTTTGCAATTATAGCAGGATTTATTCACTGATATCCTTTATTTACTGGTCTTACTCTTAACCCTTTTATATTAAAGATTCAATTTTT
>FTWCV2HMRCV


TATTATGTAGTAGCCCATTTTCATTATGTTTTATCTATAGGAGCAGTATTCGCAATTATAGCAGGATTTATTCATTGATATCCTTTATTTACAGGACTTACTCTTAATCCTTTCATACTAAAAATTCAATTCTTTACTATATTTATTGGAGTAAATTTAACATTCTTTCCTCAACACTTCTTAGGATTAGCTGGAATACCTCGACGATATTCAGATTATCCTGATGTCTATACTTCATGAAATATTGCTTCTTCATTAGGATCTTATATTTCTTTATTAGCTGTGATATTATTTCTAATTATTATTTGAGAATCAATAATTAGTCAACGAATAATTTTATTTTCATTAAATTTATCATCTTCTATTGAATGATATCAAAATTTACCACCTGCAGAACATTCATATAATGAACTTCCAATTTTAA
>FTWCV2HL2I4


ATTATGTAGTAGCCCATTTTCACTATGTTTTATCTATAGGAGCAGTTTTTGCAATTATAGCAGGATTTATTCACTGATATCCTTTATTTACTGGTCTTACTCTTAACCCTTTTATATTAAAGATTCAATTTTTTACTATATTTATTGGAGTAAATTTAACATTTTTCCCACAACATTTCTTAGGATTAGCAGGAATACCCCGACGATATTCTGATTATCCTGATGTTTATACTTCATGAAATATTGCTTCTTCTTTAGGATCTTATATCTCTCTATTAGCAGTATTATTATTTTTATATTATTTGAGAATCTATAATTAGTCAACGAATAATTTTATTTTCATTAAATTTATCATCTTCAATTGAATGATATCAAAATTTACACCTGCAGAACATTCATATAATGAACTTCCAATTTTAAGAAATT
>FTWCV4IUPK3


ATTATGTAGTAGCCCATTTTCACTATGTTTTATCTATAGGTGCAGTTTTTGCAATTATAGCAGGATTTATTCACTGATATCCTTTATTTACTGGTCTTACTCTTAACCCTTTTATATTAAAGATTCATTTTTTTACTATATTTATTGGAGTAAATTTAACATTTTTCCCACAACATTTCTTAGGATTAGCAGGAATACCCCGACGATATTCTGATTATCCTGATGTTTATACTTCATGAAATATTGCTTCTTCTTTAGGATCTTATATCTCTCTATTAGCAGTATTATTATTTTTAATTATTATTTGAGAATCTATAATTAGTCAACGAATAATTTTATTTTCATAAATTTATCATCTTCAATTGAATGATATCAAAATTTACCACCTGCAGAACATTCATATAATGAACTTCCAATTTTAAGAAA
>FTWCV3H3PN8


TTATGTCGTAGCCCATTTTCACTATGTTTTATCTATAGGAGCAGTTTTTGTCAATATAGCAGGATTTATTTCACTGATATCCTTTATTT
>FTWCV3H74B8


TTATGTCGTAGCCCATTTTCACTATGTTTTATCTATAGGAGCAGTTTTTGCAATTATAGCAGGATTTATTCACTGATATCCTTTATTTTACTGGTCTTACTCTTAACCCTTTTATATTAAAGATTCAATTTTTTACTTATATTTATT
>FTWCV4ISQTH


TTATGTCGTAGCCCATTTTCACTATGTTTTATCTATAGGAGCAGTTTTTGCAATTATAGCAGGATTTATTCACTGATATCCTTTATTTACTGGTCTTACTCTTAACCCTTTTATATTAAAGATTCAATTTTTTACTATATTTATTGGAGTAAATTTAACATTTTTCCCACAACATTTCTTAGGATTAGCAGGAATACCCCGACGATATTCTGATTATCCTGATGTTTATACTTCATGAAATATTGCTTCTTCTTTAGGATCTTATCTCTCTATTAGCAGTATTATTATTTTTAATTATTATTTGAGAATCTATAATTAGTCAACGAATAATTTTATTTTCATTAAATTTATCATCTTCAATTGAATGATACAAAATTTCATCTGCAGAACATT
>FTWCV3H899F


TTATGTAGTAGCCCATTTTCACTATGTTTTATCTATAGGAGCAGTTTTTGCAATTATAGCAGGATTTATTCACCGATATCCTTTATTTACTGGTCTTACTCTTAACCCTTTTATATTAAGGATTCAATTTTTTACTATATTTATTGGAGTAAATTTAACATTTTTCCCACAACATTTCTTAGGATTAGCAGGAATACCCCGACGATATTCTGATTATCCTGATGTTTATACTTCATGAAATATTGCTTCTTCTTTAGGATCTTATATCTCTCTATTAGCAGTATTATTATTTTTAATTATTATTTGAGAATCTATAATTAGTCAACGAATAATTTTATTTTCATTAAATTTATCATCTTCAATTGAATGATATCAAAATTTACCACCTGCAGAACATTCATATAATGAACTTCCAATTTTAAGAAATT
>FTWCV4IS6UW


TATGTAGTAGCCCATTTTCATTATGTTTTATCTATAGGAGCAGTATTCGCAATTATAGCAGGATTTATTCATTGATATCCTTTATTTACAGGACTTACTCTTAATCCTTTCATACTAAAAATTCAATTCTTTACTATATTTATTGGAGTAAATTTAACATTCTTTCCTCAACACTTCTTAGGATTAGCTGGAACACCTCGACGATATTCAGATTATCCTGATGTCTATACTTCATGAAATATTGCTTCTTCATTAGGATCTTATATTTCTTTATTAGCTGTGATATTATTTCTAATTATTATTTGAGAATCAATAATTAGTCAACGAATAATTTTATTTTCATTAAATTTATCATCTTCTATTGAATGATATCAAAATTTACCACCTGCAGAACATTCATATAATGAACTTCCAATTTTAAGAAA
>FTWCV5I6OTZ


ATGTAGTAGCCCATTTTCATTATGTTTTATCTATAGGAGCAGTATTCGCAATTATAGCAGGATTTATTCATTGATATCCTTTATTTACAGGACTTACTCTTAATCCTTTCATACTAAAAATTCAATTCTTTACTATATTTATTGGAGTAAATTTAACATTCTTTCCTCAACACTTCTTAGGATTAGCTGGAATACCTCGACGATATTCAGATTATCCTGATGTCTATACTTCATGAAATATTGCTTCTTCATTAGGATCTTATATTTCTTTATTAGCTGTGATATTATTTCTAATTATTATTTGAGAATCAATAATTAGTCAACGAATAATTTTATTTTCATTAAATTTATCATCTTCTATTGAATGATATCAAAATTTTACCACCTGCAGAACATTCATATAATGAACTTCCAATTTTA
>FTWCV4ISS7H


TGTAGTAGCCCCATTTTCACTATGTTTTATCTATAGGAGCAGTTTTTGCAATTA
>FTWCV2HMHJZ


GTAGTAGCCCATTTTCATTATGTTTTATCTATAGGAGCAGTATTCGCAATTATAGCAGGATTTATTCATTGATATCCTTTATTTACAGGACTTACTCTTAATCCTTTCATACTAAAAATTCAATTCTTTACTATATTTATTGGAGTAAATTTAACATTCTTTCCTCAACACTTCTTAGGATTAGCTGGAATACCTCGACGATATTCAGATTATCCTGATGTCTATACTTCATGAAATATTGCTTCTTCATTAGGATCTTATATTTCTTTATTAGCTGTGATATTATTTCTAATTATTATTTGAGAATCAATAATTAGTCAACGAATAATTTTATTTTCATTAAATTTATCATCTTCTATTGAATGATATCAAAATTTA
>FTWCV6JT4LN


GTAGTAGCCCATTTTCACTATGTTTTTATCTTATAGGAGCAGTTTTTTGCAATTATAGCAGGATTTATCCACTTGATATACTTTATTTACTGGTCTTACTCTTAACCCTTTT
>FTWCV2HHRN6


TAGTAGCCCATTTTCACTATGTTTTATCTATAGGAGCAGTTTTTGCAATTATAGCAGGATTTATTCACTGATATCCTTTATTTACTGGTCTTACTCTTAACCCTTTTATATTAAAGATTCAATTTTTTACTATATTTATT
>FTWCV5JCZA9


GTAGCCCATTTTCATCATGTTTTATCTATAGGAGCAGTATTCGCAATTATAGCAGGATTTATTCATTGATATCCTTTATTTACAGGACTTACTCTTAATCCTTTCATACTAAAAATTCAATTCTTTACTATATTTATTGGAGTAAATTTAACATTCTTTCCTCAACACTTCTTAGGATTAGCTGGAATACCTCGACGATATTCAGATTATCCTGATGTCTATACTTCATGAAATATTGCTTCTTCATTAGGATCTTATATTTCTTTATTAGCTGTGATATTATTTCTAATTATTATTTGAGAATCAATAATTAGTCAACGAATAATTTTATTTTCATTAAATTTATCATCTTCTATTGAATGATATCAAAATTTA
>FTWCV4INDQG


GTAGCCCATTTTCACTATGTTTTATCTATAGGAGCAGTTTTTGCAATTATAGCAGGATTTATTCACTGATATCCTTTATTTACTGGTCTTACTCTTAACCCTTTTATATAAAGATTCAATTTTTTTACTATATTTATTGGAGTAAATTTAACATTTTTCCCACAACATTTCTTAGGATTAGCAGGAATACCCCGACGATATTCTGATTATCCTGATGTTTATACTTCATGAAATATTGCTTCTTCTTTAGGATCTTATATCTCTCTATTAGCAGTATTATTATTTTTAATTATTATTTGAGAATCTATAATTAGTCAACGAATATTTTATTTTCATTAAATTTATCATCTTCAATTGAATGATATCAAAATTTACCACCTGCAGAACATTCATATAATGAACTT
>FTWCV5I6KN4


TAGCCCATTTTCACTATGTTTTATCTATAGGAGCAGTTTTTGCAATTATAGCAGGATTTATCCACTGATATCCTTTATTTACTGGTCTTACTCTTAACCCTTTTATATTAAAAATTCAATTTTTTACTATATTTATTGGAGTAAATTTAACATTTTTCCCACAACATTTCTTAGGATTAGCAGGAATACCCCGACGATATTCTGATTATCCTGATGTTTATACTTCATGAAATATTGCTTCTTCTTTAGGATCTTATATCTCTCTATTAGCAGTATTATTATTTTTATTATTATTTGAGAATCTATAATTAGTCAACGAATAATTTTATTTTCATTAAATTTATCATCTTCAATTGAATGATATCAAAATTTACCACCTGCAGAACATTCATATAATGAACTTCCAATTTTAAGAAA
>FTWCV5I648Q


AGCCCATTTTCACTATGTTTTATCTATAGGAGCAGTTTTTGCAATTATAGCAGGATTTATTCACTGATATCCTTTATTTACTGGTCTTACTCTTAACCCTTTTATATTAAAGATTCAATTTTTTACTATATTTATTGGAGTAAATTTAACATTTTTCCCACAACATTTCTTAGGATTAGCAGGAATACCCCGACGATATTCTGATTATCCTGATGTTTATACTTCATGAAATATTGCTTCTTCTTTAGGATCTTATATCTCTCTATTAGCAGTATTATTATTTTTAATATTATTTGAGAATCTATAATTAGTCAACGAATAATTTTATTTTCATTAAATTTATCATCTTCAATTGAATGATATCAAAATTTACCACCTGCAGAACATTCATATAATGAACTTCCAA
>FTWCV6JVS4T


GCCCATTTTCATTATGTTTTATCTATAGGAGCAGTATTCGCAATTATAGCAGGATTTATTCATTGATATCCTTTATTTACAGGACTTACTCTTAATCCTTTCATACTAAAAATTCAATTCTTTACTATATTTATTGGAGTAAATTTAACATTCTTTCCTCAACACTTCTTAGGATTAGCTGGAATACCTCGACGATATTCAGATTATCCTGATGTCTATACTTCATGAAATATTGCTTCTTCATTAGGATCTTATATTTCTTTATTAGCTGTGATATTATTTCTAATTATTATTTGAGAATCAATAATTAGTCAACGAATAATTTTATTTTCATTAAATTTATCATCTTCTATTGAATGATATCAAAATTTACCACCTGCAGAACATTCATATAATGAACTTCCAATTTTAAGAAATT
>FTWCV6JWR3S


CATTTTCACTATGTTTTATCTATAGGAGCAGTTTTTGCAATTATAGCAGGATTTATTCACTGATATCCTTTATTTACTGGTCTTACTCTTAACCCTTTTATATTAAAGATTCAATTTTTTACTATATTTATTGGAGTAAATTTAACATTTTTCCCACAACATTTCTTAGGATTAGCAGGAATACCCCGACGATATTCTGATTATCCTGATGTTTATACTTCATGAAATATTGCTTCTTCTTTAGGATCTTATATCTCTCTATTAGCAGTATTATTATTTTTAATTATTATTTGAGAATCTATAATTAGTCAACGAATAATTTTATTTTCATTAAATTTATCATCTTCAATTGAATGATATCAAAATTTA
>FTWCV4IRXFU


ATTTTCACTATGTTTTATCTATAGGAGCAGTTTTTGCAATTATAGCAGGATTTATTCACTGATATCCTTTATTTACTGGTCTTACTCTTAACCCTTTTATATTAAAGATTCAATTTTTTACTATATTTATTGGAGTAAATTTAACATTTTTCCCACAACATTTCTTAGGATTAGCAGGAATACCCCGACGATATTCTGATTATCCTGATGTTTATACTTCATGAAATATTGCTTCTTCTTTAGGATCTTATATCTCTCTATTAGCAGTATTATTATTTTTAATATTATTTGAGAATCTATAATTAGTCAACGAATAATTTTATTTTCATTAAATTTATCATCTTCAATTGAATGATATCAAAATTTACCACCTGCAGAACATTCATATAATGAACTTCCAATTTTAAGAAA
>FTWCV4IJOA


ATTTTCACTATGTTTTATCTATAGGAGCAGTTTTTGCAATTATAGCAGGATTTATTCACTGATATCCTTTATTTACTGGTCTTACTCTTAACCCTTTTATATTAAAGATTCAATTTTTTACTATATTTATTGGAGTAAATTTAACATTTTTCCCACAACATTTCTTAGGATTAGCAGGAATACCCCGACGATATTCTGATTATCCTGATGTTTATACTTCATGAAATATTGCTTCTTCTTTAGGATCTTATATCTCTCTATTAGCAGTATTATTATTTTTAATTATTATTTGAGAATCTATAATTAGTCAACGAATAATTTTATTTTCATAAATTTACATCTTCAATTGAATGATATCAAAATTTACCACCT
>FTWCV5JF28V


CACTATGTTTTATCTATAGGAGCAGTTTTTGCAATTATAGCAGGATTTATTCACTGATATCCTTTATTTACTGGTCTTACTCTTAACCCTTTTATATTAAAGATTCAATTTTTTACTATATTTATTGGAGTAAATTTACATTTTTCCCACAACATTTCTTAGGATTAGCAGGAATACCCCGACGATATTCTGATTATCCTGATGTTTATACTTCATGAAATATTGCTTCTTCTTTAGGATCTTATATCTCTCTATTAGCAGTATTATTATTTTTAATATTATTTGTAGAATCTATAATTAGTCAACGAATAATTTATTTTCATAAATTTACATCTTCAATTGAATGATATCAAAATTTA
>FTWCV2HHU5F


CACTATGTTTTATCTATAGGAGCAGTTTTTGCAATTATAGCAGGATTTATTCACTGATATCCTTTATTTACTGGTCTTACTCTTAACCCTTTTATATTAAAGATTCAATTTTTT
>FTWCV5I5E2D


ACTATGTTTTATCTATAGGAGCAGTTTTTGCAATTATAGCAGGATTTATTCACTGATATCCTTTATTTACTGGTCTTACTCTTAACCCTTTTATATTAAAGATTCAATTTTTTACTATATTTATTGGAGTAAATTTAACATTTTTCCCACAACATTTCTTAGGATTAGCAGGAATACCCCGACGATATTCTGATTATCCTGATGTTTATACTTCATGAAATATTGCTTCTTCTTTAGGATCTTATATCTCTCTATTAGCAGTATTATTATTTTTATATTATTTGAGAATCTATAATTAGTCAACGAATAATTTATTTTCATTAAATTTATCATCTTCAATTGAATGATATCAAAATTTACACCTGCAGAACATTCATATAATGAACTTCCA
>FTWCV2HCDKA


TATGTTTTATCTATAGGAGCAGTTTTTGCAATTATAGCAGGATTTATTCACTGATATCCTTTATTTACTGGTCTTACTCTTAACCCTTTTATATTAAAGATTCAATTTTTTACTATATTTATT
>FTWCV5I45LZ


TATGTTTTATCTATAGGAGCAGTTATTCGCAATTATAGCAGGATTTATTCATTGATATCCTTTATTTACAGGACTTACTCTTAATCCTTTCAACTAAAAATTCAATTCTTTACTATTTTATTGAGTAAATTTAACATCTTTCCTCAACACTTCTTAGGATTAGCTGGAATACCTCGACGATATTCAGATTATCCTGATGTCTATACTTCATGAAATATTGCTTCTTCATTAGGATCTTATATTTCTTTATTAGCTGTGATATTATTTCTAATTATTATTTGAGAATCAATAATTAGTCAACGAATAATTTTATTTTCATTAAATTTATCATCTTCTATTGAATGATATCAAAATTTACCACCTGCAGAACATTCATATAATGAACTTCCAA
>FTWCV3HWV5


TATGTTTTATCTATAGGAGCAGTTTTTTGCAATTATAGCAGGATTTATTCACTGATATCCTTTATTTACTGGTCTTACTCTTAACCCTTTTATATTAAAGATTCAATTTTTTACTATATTTA
>FTWCV2HBJOG


ATGTTTTATCTATAGGAGCAGTTTTTGCAATTATAGCAGGATTTATTCACTGATATCCTTTATTTACTGGTCTTACTCTTAACCCTTTTATATTAAAGATTCAATTTTTTACTATATTTATTGGAGTAAATTTAACATTTTTCCCACAACATTTCTTAGGATTAGCAGGAATACCCCGACGATATTCTGATTATCCTGATGTTTATACTTCATGAAATATTGCTTCTTCTTTAGGATCTTATATCTCTCTATTAGCAGTATTATTATTTTTAAT
>FTWCV5I4NQY


GTTTTATCTATAGGAGCAGTTTTTTGCAATTATAGCAGGATTTTATTCACTGATATCTTTATTTACTGGTCTTACTCTAACCCTTTTATATAAAGATTCATTTTTTACTATATTTATTGGAGTATTTAACATTTTTCCCACAACATTTCTTAGGATTAGCAGGAATACCCCGACGATATTCTGATTATCCTGATGTTTATACTTCATGAAATATTGCTTCTTCTTTAGGATCTTATATCTCTCTATTAGCAGTATTATATTTTTAATTATTATTTGAGAATCTATAATTAGTCAACGAATAATTTTATTTTCATTAAATTTATCATCTTCAATTGAATGATATCAAAATTTACCACCTGCAGAACATTCATATAATGAACTTCCAATTTTAAGAAA
>FTWCV2HMEIE


GTTTTATCTATAGGAGCAGTTTTTGCAATTATAGCAGGATTTATTCACTGATATCCTTTATTTACTGGTCTTACTCTTAACCCTTTTATATTAAAGATTCAATTTTTTACTATATTTATTGGAGTAAATTTAACATTTTTCCCACAACATTTCTTAGGATTAGCAGGAATACCCCGACGATATTCTGATTATCCTGATGTTTATACTTCATGAAATATTGCTTCTTCTTTAGGATCTTATATCTCTCTATTAGTAGTATTATTATTTTTAATTATTATTTGAGAATCTATAATTAGTCAACGAATAATTTTATTTTCATTAAATTTATCATCTTCAATTGAATGATATCAAAATTTACCACCTGCAGAACATTCATATAATGAACTTCCAATTTTAAGAAA
>FTWCV6JWJLB


GTTTTATCTATAGGAGCAGTTTTTGCAATTATAGCAGGATTTATTCACTGATATCCTTTATTTACTGGTCTTACTCTTAACCCTTTTATATTAAAGATTCAATTTTTTACTATATTTATTGGAGTAAATTTAACATTTTTCCCACAACATTTCTTAGGATTAGCAGGAATACCCCGACGATATTCTGATTATCCTGATGTTTATACTTCATGAAATATTGCTTCTTCTTTAGGATCTTATATCTCTCTATTAGCAGTATTATTATTTTTTATATTATTTGAGAATCCATAATTAGTCAACGAATAATTTTATTTTCATAAATTTATCATCTTCAATTGAATGATATCAAATTTACCACCTGCAGAACATTCATATAATGAACTTCCAATTTTAAGAAATT
>FTWCV2HL5D2


TTTTATCTATAGGAGCAGTATTCGCAATTATAGCAGGATTTATTCATTGATATCCTATTTACAGGACTTACTCTTAATCTTTCAACTAAAAATTTCAATTCTTTACTATATTATTGGAGTAAATTTAACATTCTTTCCTCAACACTTCTTAGGATTAGCTGGAATACCTCGACGATATTCAGATTATCCTGATGTCTATACTTCATGAGATATTGCTTCTTCATTAGGATCTTATATTTCTTTATTAGCTGTGATATTATTTCTAATTATTATTTGAGAATCAATAATTAGTCAACGAATAATTTTATTTTCATTAAATTTATCATCTTCTATTGAATGATATCAAAATTTACCACCTGCAGAACATTCATATAATGAACTTCCAAAAAAAAAGAAA
>FTWCV2HBY3


TTTTATCTATAGGAGCAGTTTTGCAATTATAGCAGGATTTATTCACTGATATCCTTTATTTACTGGTCTTACTCTTAACCCTTTTATATTAAAGATTCAATTTTTT
>FTWCV2HFJQR


TTTTATCTATAGGAGCAGTTTTTTGCAATTATAGCAGGATTTTATTCACTGATATCCTTTATTTACTGGTCTTTACTCTACCCTTTTATATTAAAGATTCAATTTTTTTACTATATTTATTGGAGTAAATTTACATTTTTTCCCACAACATTTCTTAGGATTAGCAGGAATACCCCGACGATTATTTCTGATTATCCTGATGTTTATACTTCATGAAATATTGCTTCTTCTTTAGGATCTTATATCTCTCTATTAGCAGTATTATTATTTTTAATTATTATTTGAGAATCTATAATTAGTCAACGAATAATTTTATTTTCATTAAATTTATCATCTTCAATTGAATGATATCAAAATTTACCACCTGCAGAACATTCATATAATGAACTTCCAATTTTA
>FTWCV6JY9PU


TTTTATCTATAGGAGCAGTTTTGCAATTATAGCAGGATTTATTCACTGATATCCTTTATTTACTGGTCTTACTCTTAACCCTTTTAATAAAGATCAATTTTTTACTATATTTATGGAGTAAATTTAACATTTTTCCCACAACATTTTTGATAGCAGGAATACCCCGACGATATTCTGATTATCCTGATGTTTATACTTCATGAAATATTGCTTCTTCTTTAGGATCTTATATCTCTCTATTAGCAGTATTATTATTTTTAATATTATTTGAGAATCTATAATTAGTCAACGAATAATTTTATTTCATTAAATTTATCATCTTCAATTGAATGATATCAAAATTTACCACCTGCAGAACATTCATATAATGAACTTCCAATTTTAAGAAA
>FTWCV3H2IK


TTATCTATAGGAGCAGTTTTTGCAATTATAGCAGGATTTATTCACTGATATCCTTTATTTACTGGTCTTACTCTTAACCCTTTTATATTAAAGATTCAATTTTTTACTATATTTATTGGAGTAAATTTACATTTTTCCCACAACATTTCTTAGGATTAGCAGGAATACCCCGACGATATTCTGATTATCCCGATGTTTATACTTCATGAAATATTGCTTCTTCTTTAGGATCTTATATCTCTCTATTAGCAGTATTATTATTTTTAATTATTATTTGAGAATCTATAATTAGTCAACGAGTAATTTTATTTTCACTAAATTTATCATCTTCAATTGAATGATATCAAAATTTACCACCTGCAGAACATTCATATAATGAACTTCCAATTTTAAGAA
>FTWCV6JTWT9


TTATCTATAGGAGCAGTTTTTGCAATTATAGCAGGATTTATTCACTGATATCCTTTATTTACTGGTCTTACTCTTAACCCTTTTATATTAAAGATTCAATTTTTACTATATTTATTGGAGTAAATTTAACATTTTTCCCACAACATTTCTTAGGATTAGCAGGAATACCCCGACGATATTCTGATTATCCTGATGTTTATACTTCATGAAATATTGCTTCTTCTTTAGGATCTTATATCTCTCTATTAGCAGTATTATTATTTTTAATTATTATTTGAGAATCTATAATTAGTCAACGAATAATTTTATTTCATATTTATCATCTTCAATTGAATGATATCAAAATTTACCACCTGCAGAACATTCATATAATGAACTTC
>FTWCV6JZ63J


ATCTATAGGAGCAGTTTTTTGCAATTATAGCAGGATTTATTCACTGATATCCTTTATTTACTGGTCTTACTCTTACCCTTTTATATAAAAGATTCAATTTTTTTTACTATATTTATTGGAGTAAATTTAACATTTTTCCCACAACATTTCTTAGGATTAGCAGGAATACCCCGACGATATTCTGATTATCCTGATGTTTATACTTCATGAAATATTAGACTTCTTCTTTAGGATCTTATATCTCTCTATTAGCAGTATTATTATTTTTATATTATTTGAGAATCTATAATTAGTCAACGAATAATTTTATTTTCATTAAATTTATCATCTTCAATTGAATGATATCAAAATTTACCACCTGCAGAACAT
>FTWCV6JWWH6


ATCTATAGGAGCAGTTTTTGCAATTATAGCAGGATTTATTCACTGATATCCTTTATTTACTGGTCTTACTCTTAACCCTTTTATATTAAAGATTCAATTTTTTACTATATTTATTGGAGTAAATTTAACATTTTTCCCACAACATTTCTTAGGATTAGCAGGAATACCCCGACGATATTCTGATTATCCTGATGTTTATACTTCATGAAATATTGCTTCTTCTTTAGGATCTTATATCTCTCTATTAGCAGTATTATTATTTTTAATTATTATTTGAGAATCTATAATTAGTCAACGAATAATTTTATTTTCATTAAATTTATCATCTTCAATTGAATGATATCAAAAATTTACCACCTGCAGAACATTCATATAATGAACTT
>FTWCV2HLJFF


CTATAGGAGCAGTATTCGCAATTATAGCAGGATTTATTCATTGATATCCTTTATTTACAGGACTTACTCTTAATCCTTTCATACTAAAATTACAATTCTTTACTATATTTATTGGAGTAAATTTAACATTCTTTCCTCAACACTTCTTAGGATTAGCTGGAATACCTCGACGATATTCAGATTATCCTGATGTCTATACTTCATGAAATATTGCTTCTTCATTAGGATCTTATATTTCTTTATTAGCTGTGATATTATTTCTAATTATTATTTGAGAATCAATAATTAGTCAACGAATAATTTTATTTCATAAATTTATCATCTTCTATTGAATGATATCAAAATTTACCACCTGCAGAACATTCATATAATGAACTTCCAATTTTAAGAA
>FTWCV2HBYRN


CTATAGGAGCAGTTTTGCAATTATAGCAGGATTTATTCACTGATATCCTTTATTTACTGGTCTTACTCTTAACCCTTTTATATAAAGATTCAATTTTTACTTATATTTATT
>FTWCV4INQY5


ATAGGAGCAGTTTTTGCAATTATAGCAGGATTTATTCACTGATATCCTTTATTTACTGGTCTTACTCTTAACCCTTTTATATTAAAGATTCAATTTTTTACTATATTTATTGGAGTAAATTTAACATTTTTCCCACAACATTTCTTAGGATTAGCAGGAATACCCCGACGATATTCTGATTATCCTGATGTTTATACTTCATGAAATATTGCTTCTTCTTTAGGATCTTATATCTCTCTATTAGCAGTATTATTATTTTTAATTATTATTTGAGAATCTATAATTAGTCAACGAATAATTTTATTTTCATTAAATTTATCATCTTCAATTGAATGATATCAAAATTTACCACCTGCAGAACATTCATATAATGAACTTCCATTTTAGAAATT
>FTWCV2HFPOW


ATAGGAGCAGTTTTTTGCAATTATAGCAGGATTTTATTCACTGATATCCTTTATTTACTGGTCTTACTCTTAACCCTTTTATATTAAAGATTCAATTTTTTTACTATATTTATTGGAGTAAATTTAACATTTTTTCCCACAACATTTCTTAGGATTAGCAGGAATACCCCGACGATATTCTGATTATCCTGATGTTTATACTTCATGAAATATTGCTTCTTCTTTAGGATCTTATATCTCTCTATTAGCAGTATTATTATTTTTAATTATTATTTGAGAATCTATAATTAGTCAGCGAATAATTTTATTTTCATTAAATTTATCATCTTCAATTGAATGATATCAAAATTTACCACCTGCAGAACATTCATATAATGAACTTCCAATTTTAAGAAATT
>FTWCV2HGA9U


AGGAGCAGTATTCGCAATTATAGCAGGATTTATTCATTGATATCCTTTATTTACAGGACTTACTCTTAATCCTTTCATACTAAAAATTCAATTCTTTACTATATTTATTGGAGTAAATTTAACATTCTTTCCTCAACACTTCTTAGGATTAGCTGGAATACCTCGACGATATTCAGATTATCCTGATGTCTATACTTCATGAAATATTGCTTCTTCATTAGGATCTTATATTTCTTTATTAAGCTGTGATATTATTTCTAATTATTATTTGAGAATCAATAATTAGTCAACGAATAATTTTATTTTCATTAAATTTATCATCTTCTATTGAATGATATCAAAATTTACCACCTGCAGAACATTCATATAATGAACTTCCAATTTTA
>FTWCV2HGBYO


GGAGCAGTATTCGCAATTATAGCAGGATTTATCATTGATATCCTTTATTTACAGGACTTACTCTTAATCCTTTCATACTAAAAATTCAATTCTTTACTATATTTATTGGAGTAAATTTAACATTCTTTCCTCAACACTTCTTAGGATTAGCTGGAATACCTCGACGATATTCAGATTATCCTGATGTCTATACTTCATGAAATATTGCTTCTTCATTAGGATCTTATATTTCTTTATTAGCTGTGATATTATTTCTAATTATTATTTGAGAATCAATAATTAGTCAACGAATAATTTTATTTTCATTAAATTTATCATCTTCTATTGAATGATATCAAAATTTACCACCTGCAGAACATTCATATAATGAACTTCCAATTTTAAGAAATT
>FTWCV3H2YD


GGAGCAGTTTTTTGCAATTATAGCAGGATTTATTCACTGATATCCTTTATTTTACTGGTCTTACTCTTAACCCTTTTATATTAAAGATTCAATTTTTTATATATTTATTGGAGTAAATTTTACATTTTTTCCCACAACATTTCTTAGGATTAGCAGGAATACCCCGACGATATTCTGATTATCCTGATGTTTATACTTCATGAAATATTGCTTCTTCTTTAGGATCTTATATCTCTCTATTAGCAGTATTATTATTTTTAATTATTATTTGAGAATCTATAATTAGTCAACGAATAATTTTATTTTCATAAATTTATCATCTTCAATTGAATGATATCAAAATTTACCACCTGCAGAACATTCATATAATGACTCCAATTTTAAGAAAT
>FTWCV3H0IFU


GGAGCAGTTTTTGCAATTATAGCAGGATTTATTCACTGATATCCTTTATTTACTGGTCTTACTCTTAACCCTTTTATATTAAAGATTCAATTTTTTACTATATTTATTGGAGTAAATTTAACATTTTTCCCACAACATTTCTTAGGATTAGCAGGAATACCCCGACGATATTCTGATTATCCTGATGTTTATACTTCATGAAATATTGCTTCTTCTTTAGGATCTTATATCTCTCTATTAGCAGTATTATTATTTTTATATTATTTGAGAATCTATAATTAGTCAACGAATAATTTTATTTTCATTAAATTTATCATCTTCAATTGAATGATATCAAAATTTACCACCTGCAGAACATTCATATAATGAACTTCCAATTTTA
>FTWCV4ILEXP


GGAGCAGTTTTTGCAATTATAGCAGGATTTATTCACTGCTATCCTTTATTTACTGGTCTTACTCTTAACCCTTTTATATTAAAGATTCAATTTTTTACTATATTTATTGGAGTAAATTTAACATTTTTCCCACAACATTTTCTTAGGATTAGCAGGAATACCCCGACGATATTCTGATTATCCTGATGTTTATACTTCATGAAATATTGCTTCTTCTTTAGGATCTTATATCTCTCTATTAGCAGTATTATTATTTTTATATTATTTGAGAATCTATAATTAGTCAACGAATAATTTTATTTTCATTAAATTTATCATCTTCAATTGAATGATATCAAAATTTACCACCTGCAGAACATTCATATAATGAACTTCCAATTTTAAGAAA
>FTWCV4IS3BB


GAGCAGTTTTTGCAATTATAGCAGGATTTATCACTGATATCCTTTATTTACTGGTCTTACTCTTAACCCTTTTATATTAAAGATTCAATTTTTTACTATATTTATTGGAGTAAATTTAACATTTTTCCCACAACATTTCTTAGGATTAGCAGGAATACCCCGACGATATTCTGATTATCCTGATGTTTATACTTCATGAAATATTGCTTCTTCTTTAGGATCTTATATCTCTCTATTAGCAGTATTATTATTTTTAATTATTATTTGAGAATCTATAATTAGTCAACGAATAATTTTATTTTCATAAATTTATCATCTTCAATTGAATGATATCAAAATTTACCACCTGCAGAACATTCATATAATGAACTTCC
>FTWCV2HFI04


AGCAGTATTCGCAATTATAGCAGGATTTATTCATTGATATCCTTTATTTACAGGACTTACTCTTAATCCTTTCATACTAAAAATTCAATTCTTTACTATATTTATTGGAGTAAATTTAACATTCTTTCCTCAACACTTCTTAGGATTAGCTGGAATACCTCGACGATATTCAGATTATCCTGATGTCTATACTTCATGAAATATTGCTTCTTCATTAGGATCTTATATTTCTTTATTAGCTGTGATATTATTTCTAATTATTATTTGAGAATCAATAATTAGTCAACGAATAATTTTATTTCATTAAATTTATCATCTTCTATTGAATGATATCAAAATTTACCACCTGCAGAACATTCATATAATGAACTTCCAATTTTAAGAAA
>FTWCV5JCS8G


GCAGTTTTTGCAATTATAGCAGGATTTATTCACTGATATCCTTTATTTACTGGTCTTACTCTTAACCCTTTTATATTAAAGATTCAATTTTTTACTATATTTATTGGAGTAAATTTAACATTTTTCCCACAACATTTCTTAGGATTAGCAGGAATACCCCGACGATATTCTGATTATCCTGATGTTTATACTTCATGAAATATTGCTTCTTCTTTAGGATCTTATATCTCTCTATTAGCAGTATCATTATTTTTAATTATTATTTGAGAATCTATAATTAGTCAACGAATAATTTTATTTTCATTAAATTTATCATCTTCAATTGAATGATATCAAAATTTACCACCTGCAGAACATTCATATAATGAACTTCCAATTTTAAGAAAT
>FTWCV2HM7FZ


CAGTTTTTGCAATTTATAGCAGGATTTTATTCACTGATATCCTTTATTTTACTGGTCTTACTCTTAACCCTTTT
>FTWCV2HBLSN


AGTTTTTGCATTATAGCAGGATTTATTCACTGATATCCTTTATTTACTGGTCTTACTCTACCCTTTTAATTTAAAGATTCTAATTTTTTTACTATATTTATTGGAGTAAATTTAACATTTTTCCCACAACATTTCTTAGGATTAGCAGGAATACCCCGACGATATTCTGATTATCCTGATGTTTATACTTCATGAAATATTGCTTCTTCTTTAGGATCTTATATCTCTCTATTAGCAGTATTATCATTTTTAATTATTTGAGAATCTATAATAGTCAACGAATAATTTTATTTTCATTAAATTTATCATCTCAATTGAATGATATCAAAATTACCACCTGCAGAACATTCATATAATGAACT
>FTWCV5JASZ7


AGTTTTTGCAATTATAGCAGGATTTATTCACTGATATCCTTTATTTACTGGTCTTACTCTTAACCCCTTTTATATTAAAGATTCAATTTTTT
>FTWCV6JXPKN


TTTTGCAATTATAGCAGGATTTATTCACTGATATCCTTTATTTACTGGTCTTACTCTTAACCCTTTTATATTAAAGATTCAATTTTTTACTATATTT
>FTWCV2HL5ME


TTTTGCAATTATAGCAGGATTTATTCACTGATATCCTTTATTTACTGGTCTTACTCTTAACCCTTTTATATTAAAGATTCAATTTTTACTATATTTATTGGAGTAAATTTAACATTTTTCCCACAACATTTCTTAGGATTAGCAGGAATACCCCGACGATATTCTGATTATCCT
>FTWCV3HYSX9


TTTTGCAATTATAGCAGGATTTATTCACTGATATCCTTTATTTACTGGTCTTACTCTTAACCCTTTTATATTAAAGATTCAATTTTTTACTATATTTATTGGAGTAAATTTACATTTTTCCCACAACATTTCTTAGGATTAGCAGGAATACCCCGACGATATTCTGATTATCCTGATGTTTATACTTCATGAAATATTGCTTCTTCTTTAGGATCTTATATCTCTCTATTAGCAGTATTATTATTTTAATATTATTTGAGAATCTATAATTAGTCAACGAATAATTTTATTTTCATTAAATTTATCATCTTCAATTGAATGATATCAAAATTTACCACCTGCAGAACATTCATATAATGAACTTCCAATTTTAAGAAA
>FTWCV6JSJGK


GCAATTATAGCAGGATTTATTCATTGATATCCTTTATTTACAGGACTTACTCTTAATCCTTTCATACTAAAAATTCAATTCTTTACTATATTTATTGGAGTAAATTTAACATTCTTTCCTCAACACTTCTTAGGATTAGCTGGAATACCTCGACGATATTCAGATTATCCTGATGTCTATACTTCATGAAATATTGCTTCTTCATTAGGATCTTATATTTCTTTATCAGCTGTGATATTATTTCTAATTATTATTTGAGAATCAATAATTAGTCAACGAATATTTTATTTTCATTAAATTTATCATCTTCTATTGAACGATATCAAAATTTA
>FTWCV6J2Y6X


GCAATTATAGCAGGATTTATTCACTGATATCCTTTATTTACTGGTCTTACTCTTAACCCTTTTATATTAAAGATTCAATTTTTACTATATT
>FTWCV6JSS5Z


CAATTATAGCAGGATTTTATCACTGATATCCTTTATTTACTGGTCTTACTCTTAACCCTTTTATATTAAAGATTCAATTTTTTACTATATTTATTGGAGTAAATTTAACATTTTTCCCACAACATTTCTTAGGATTAGCAGGAATACCCCGACGATATTCTGATTATCCTGATGTTTATACTTCATGAAATATTGCTTCTTCTTTAGGATCTTATATCTCTCTATTAGCAGTATTATTATTTTTAATTATTATTTGAGAATCTATAATTAGTCAACGAATAATTTTATTTTCATTAAATTTATCATCTTCAATTGAATGATATCAAAAATTTACACCTGCAGAACATTCATATAATGAACTTCCAATTTTA
>FTWCV5JEOCG


CAATTATAGCAGGATTTATTCATTGATATCCTTTATTTACAGGACTTACTCTTAATCCTTTCATACTAAAAATTCAATTCTTTACTATATTTATTGGAGTAAATTTAACATTCTTTCCTCAACACTTCTTAGGATTAGCTGGAATACCTCGACGATATTCAGATTATCCTGATGTCTATACTTCATGAAATATTGCTTCTTCATTAGGATCTTATATTTCTTTATTAGCTGTGATATTATTTCTAATTATTATTTGAGAATCAATAATCAGTCAACGAATAATTTTATTTTCATTAAATTTATCATCTTCTATTGAATGATATCAAAATTTACCACCTGCAGAACATTCATATAATGAACTTCCAATTTTAAGAAA
>FTWCV4ISRH


AATTATAGCAGGATTTATTCACTGATATCCTTTATTTACTGGTCTTACTCTTACTTTTATAGATTCAATTTTTACTATATTTATT
>FTWCV5I8TGS


ATAGCAGGATTTATTCACTGATATCCTTTATTTACTGGTCTTACTCTTAACCCTTTTATATTAAAGATTCAATTTTTTACTATATTTATTGGAGTAAATTTACATTTTTCCCTCAACATTTCTTAGGATTAGCAGGAATACCCCGACGATATTCTGATTATCCTGATGTTT
>FTWCV4IO9KG


ATAGCAGGATTTATTCACTGATATCCTTTATTTACTGGTCTACTCTTACCCTTTTATATTAAAGATTC
>FTWCV5I8I9I


ATAGCAGGATTTATTCATTGATATCCTTTATTTACAGGACTTACTCTTAATCCTTTCATACTAAAAATTCAATTCTTTACTATATTTATTGGAGTAAATTTAACATTCTTTCCTCAACACTTCTTAGGATTAGCTGGAATACCTCGACGATATTCAGATTATCCTGATGTCTATACTTCATGAAATATTGCTTCTTCATTAGGATCTTATATTTCTTTATTAGCTGTGATATTATTTCTAATTATTATTTGAGAATCTATAATTAGTCAACGATAATTTTATTTTCATTAAATTTATCATCTTCAATTGAATGATATCAAAATTTACCACCTGCAGAACATTCATATAATGAACTTCCAATTTTA
>FTWCV3H0JYZ


GCAGGATTTATCCACTGATATCCTTTATTTACTGGTCTTACTCTTAACCCTTTTATATTAAAATTCAATTTTTTACTATATTTATT
>FTWCV6JVBDX


GCAGGATTTATTCACTGATATCCTTTATTTACTGGTCTTACTCTTAACCCTTTTATATTAAAGATTCAATTTTTACTATATT
>FTWCV2HBX2Y


GCAGGATTTATTCATTGATATCCTTTATTTACAGGACTTACTCTTAATCCTTTCATACTAAAAATTCAATTCTTTACTATATTTAATGGAGTAAATTTAACATTCTTTCCTCAACACTTCTTAGGATTAGCTGGAATACCTCGACGATATTCAGATTATCCTGATGTCTATACTTCATGAAATATTGCTTCTTCATTAGGATCTTATATTTCTTTATTAGCTGTGATATTATTTCTAATTATTATTTGAGAATCAATAATTAGTCAACGAATAATTTTATTTTCATTAAATTTATCATCTTCTATTGAATGATATCAAAATTTA
>FTWCV5I6W68


GCAGGATTTATTCACTGATATCCTTTATTTACTGGTCTTACTCTTAACCCTTTTATATTAAAGATTCAATTTTTACTATATTTATTTGGAGTAAATTTA
>FTWCV2HJEFN


GCAGGATTTATTCATTGATATCCTTTATTTACAGGACTTACTCTTAATCCTTTCATACTAAAAATTCAATTCTTTACTATATTTATTGGAGTAAATTTAACATTCTTTCCTCAACACTTCTTAGGATTAGCTGGAATACCTCGACGATATTCAGATTATCCTGATGTCTATACTTCATGAAATATTGCTTCTTCATTAGGATCTTATATTTCTATTAGCTGTGATATTATTTCTAATTATTATTTGAGAATCAATAATTAGTCAACGAATAATTTTATTTCATTAAATTTATCATCTTCTATTGAATGATATCAAAATTTACCACCTGCAGAACATTCATATAATGAACTTAATTTTAAG
>FTWCV6JVB5J


GCAGGATTTATTCACTGATATCCTTTATTTACTGGTCTTACTCTTAACCCTTTTATATAAAGATTCAATTTTTTACTATATTTATTGGAGTAAATTTTATATTTTTCCCTACAACATTTCTTAGGATTAGCAGGAATACCCCGACGATATTCTGATTATCCTGATGTTTATACTTCATGAAATATTGCTTCTTCTTTAGGATCTTATATCTCTCTATTAGCAGTATTATTATTTTTAATTATTATTTG
>FTWCV3H35KZ


AGGATTTATTCACTGATATCCTTTATTTACTGGTCTTACTCTTAACCCTTTTATATTAAAGATTCAATTTTTTACTATATTTATTGGAGTAAATTTAACATTTTTCCCACAACATTTCTTAGGATTAGCAGGAATACCCCGACGATATTCTGATTATCCTGATGTTTATACTTCATGAAATATTGCTTCTTCTTTAGGATCTTATATCTCTCTATTAGCAGTATTATTATTTTTTAATTATTATTTGAGAATCTATAATTAGTCAACGAATAATTTTATTTTCATAAATTTATCATCTTCAATTGAATGATATCAAAATTTACCACCTGCAGAACATTCATATAATGAACTTCCAATTTTAAGAA
>FTWCV5I8ZEX


ATTTATTCATTGATATCCTTTATTTACAGGACTTACTCTTAATCCTTTCATACTAAAAATTCAATTCTTTACTATATTTATTGGAGTAAATTTAACATTCTTTCCTCAACACTTCTTAGGATTAGCTGGAATACCTCGACGATATTCAGATTATCCTGATGTCTATACTTCATGAAATATTGCTTCTTCATTAGGATCTTATATTTCTTTATTAGCTGTGATATTATTTCTAATTATTATTTGAGAATCAATAATTAGTCAACGAATAATTTTATTTTCATTAAATTTATCATCTTCTATTGAATGATATCAAAATTTACCACCTGCAGAACATTCATATAATGAACTTCCAATTTTA
>FTWCV2HM7TX


TTATTCACTGATATCCTTTATTTACTGGTCTTACTCTTAACCCTTTTATATTAAAGATTCAATTTTTTACTATATTTATTGGAGTAAATTTAACATTTTTCCCACAACATTTCTTAGGATTAGCAGGAATACCCCGACGATATTCTGATTATCCTGATGTTTATACTTCATGAAATATTGCTTCTTCTTTAGGATCTTATATCTCTCTATTAGCAGTATTATTATTTTTAATATTATTTGAGAATCTATAATTAGTCAACGAATAATTTTATTTTCATTAAATTTATCATCTTCAATTGAATGATATCAAAATTTACCACCTGCAGAACATTCATATAATGAACTTCCAA
>FTWCV2HNCDB


TATTCACTGATATCCTTTATTTACTGGTCTTTACTTTTAACCCTTTTATATTAAAGATTCAATTTTTTACTATATTTATTGGAGTAAATTTAACATTTTTCCCACAACATTTCTTAGGATTAGCAGGAATACCCCGACGATATTCTGATTATCCTGATGTTTATACTTCATGAAATATTGCTTCTTCTTTAGGATCTTATATCTCTCTATTAGCAGTATTATTATTTTTAATTATTATTTGAGAATCTATAATTAGTCAACGAATAATTTTATTTTCATTAAATTTATCATCTTCAATTGAATGATATCAAAATTTACCACCTGCAGAACATTCATATAATGACTTCCAATTTT
>FTWCV2HJ4X2


ATTCACTGATATCCTTTATTTACTGGTCTTACTCTTAACCCTTTTATATTAAAGATTCAATTTTTTACTATATTTATTGGAGTAAATTTAACATTTTTCCCACAACATTTCTTAGGATTAGCAGGAATACCCCGACGATATTCTGATTATCCTGATGTTTATACTTCATGAAATATTGCTTCTTCTTTAGGATCTTATATCTCTCTATTAGCAGTATTATTATTTTTAATTATTATTTGAGAATCTATAATTAGTCAACGAATAATTTTATTTTCATTAAATTTATCATCTTCAATTGAATGATATCAAAATTTACCACCTGCAGAACATTCATATAATGAACTTCCAATTTTAAGAAA
>FTWCV2HKS49


ATTCACTGATATCCTTTATTTACTGGTCTTACTCTTAACCCTTTTATATTAAAGATTCAATTTTTTTACTATATTTATTGGAGTAAATTTACATTTTTCCCACAACATTTCTTAGGATTAGCAGGAATACCCCGACGATATTCTGATTATCCTGATGTTTATACTTCATGAAATATTGCTTCTTCTTTAGGATCTTATATCTCTCTATTAGCAGTATTATTATTTTTAATTATTATTTGAGAATCTATAATTAGTCAACGAATAATTTTATTTTCATTAAATTTATCATCTTCAATTGAATGATATCGAAATTTACCACCTGCAGAACATTCATATAATGAACTTCCAATTTTAA
>FTWCV6JT0IK


TTCACTGATATCCTTTATTTACTGGTCTTACTCTTAACCCTTTTATATTAAAGATTCAATTTTTTAC
>FTWCV4IMGNV


CACTGATATCCTTTATTTACTGGTCTTACCTACCCTTTTAATAAAGATTCTATTTTTTTACTTTTTATGAGTTAAATTTACATTTTTTCCCACAACATTTCTTAGGATTAGCAGGAATACCCCGACGATATTCTGATTATCCTGATGTTTATACTTCATGAAATATTGCTTCTTCTTTAGGATCTTATATCTCTCTATTAGCAGTATTATTATTTTTATTATTATTTGAGAATCTATAATTAGTCAACGAATAATTTTATTTTCATAAATTTATCATCTTCAATTAATGATATCAAAATTTACCACCTGCAGAACATTCATATAATGAACTTCC
>FTWCV6JTUYN


CACTGATATCCTTTATTTACTGGACTTACTCTTAACCCTTTTATATTAAAAATTCAATTTTTTACTATATTTATTGAGTAAATTT
>FTWCV5I8C9X


CTGATATCCTTTATTTACTGGTCTTACTCTTACCCTTTTATATTAAAGATTCAATTTTTTACTATATTTATTGGAGTAAATTTAACATTTTTCCCACAACATTTCTTAGGATTAGCAGGAATACCCCGACGATATTCTGATTATCCTGATGTTTATACTTCATGAAATATTGCTTCTTCTTTAGGATCTTATATCTCTCTATTAGCAGTATTATTATTTTTAATTATTATTTGAGAATCTATAATTAGTCAACGAATAATTTTATTTTCATTAAATTTATCATCTTCAATTGAATGATATCAAAATTTCCACCTGCAGAACATTCATATAATGAACTTCCAATTTTTAAGAAAATTT
>FTWCV6J0ASW


TGATATCCTTTATTTACTGGTCTTACTCTTAACCCTTTTATATTAAAGATTCAATTTTTTACTATATTTATTGGAGTAAATTTAAACATTTTTCCCTACAACATTTCTTAGGATTAGCAGGAATACCCCGACGATATTCTGATTATCCTGATGTTTATACTTCATGAAATATTGCTTCTTCTTTAGGATCTTATATCTCTCTATTAGCAGTATTATTATTTTTAATTATTATTTGAGAATCTATAATTAGTCAACGAATAATTTTATTTTTCATTAAATTTACATCTTCAATTGAATGATATCAAAATTTACCACCTGCAGAACATTCATATAAT
>FTWCV6JVVOZ


TGATATCCTTTATTTACTGGTCTTACTCTTAACCCTTTTATATTAAAGATTCAATTTTTTACTATATTTATTGGAGTAAATTTAACATTTTTCCCACAACATTTCTTAGGATTAGCAGGAATACCCCGACGATATTCTGATTATCCTGATGTTTATACTTCATGAAATATTGCTTCTTCTTTAGGATCTTATATCTCTCTATTAGCAGTATTATTATTTTTAATTATTATTTGAGAATCTATAATTAGTCAACGAATAATTTTATTTTCATTAAATTTATCATCTTCAATTGAATGATATCAAAATTTACCACCTGCAGAACATTCATATAAT
>FTWCV3HXFWM


CTTTATTTACTGGACTTACCTTTACCCTCTTTATATTAAAAATTCAATTTTTTTACTATATTTATTGGAGTAAATTTACATTTTTTCCCACAACATTTCTTAGGATTAGCAGGAATACCCCGACGATATTCTGATTATCCTGATGTTTATACTTCATGAAATATTGCTTCTTCTTTAGGATCTTATATCTCTCTATTAGCAGTATTATTATTTTTAATTATTATTTGAGAATCTATAATTAGTCAACGAATAATTTTATTTTCATAAAATTTATCATCTTCAATTGAATGATATCAAAATTTACCACCTGCAGAACATTCATATAATGAA
>FTWCV3H8FUZ


TTTATTTACTGGTCTTACTCTTAACCCTTTTATATTAAAGATTCAATTTTTTACTACATTTATTGGAGTAAATTTACATTTTTCCCACAACATTTCTTAGGATTAGCAGGAATACCCCGACGATATTCTGATTATCCTGATGTTTATACTTCATGAAATATTGCTTCTTCTTTAGGATCTTATATCTCTCTATTAGCAGTATTATTATTTTTAATTATTATTTGAGAATCTATAATTAGTCAACGAATAATTTTATTTCATTAAATTTATCATCTTCAATTGAATGATATCAAAATTTACCACCTGCAGAACATTCATATAATGAACTTCCAATTTTAAGAAA
>FTWCV6JY3JO


TTTATTTACTGGTCTTACTCTTAACCCTTTTATATTAAAGATTCAATTTTTTACTATATTTATTGGAGTAAATTTAACATTTTTCCCACGACATTTCTTAGGATTAGCAGGAATACCCCGACGATATTCTGATTATCCTGATGTTTATACTTCATGAAATATTGCTTCTTCTTTAGGATCTTATATCTCTCTATTAGCAGTATTATTATTTTTAATTATTATTTGAGAATCTATAATTAGTCAACGAATAATTTTATTTTCATTAAATTTATCATCTTCAATTGAATGATATCAAAATTTACCACCTGCAGAACATTCATATAATGAACTTCCAATTTTAAGAAAT
>FTWCV3HNKQ


TTTATTTCTGGTCTTACTCTACCCTTTTATATTAAAGATCTATTTTTTTACTATATTTATTGGAGTAAATTTAACATTTTTTCCCACAACATTTCTTAGGATTAGCAGGAATACCCCGACGATATTCTGATTATCCTGATGTTTATACTTCATGAAATATTGCTTCTTCTTTAGGATCTTATATCTCTCTATTAGCAGTATTATTATTTTTAATTATTATTTGAGAATCTATAATTAGTCAACGAATAATTTTATTTTCATAAATTTATCATCTTCAATTGAATGATATCAAAATTTACACCTGCAGAACATTCATATAATGAACT
>FTWCV5I8K9W


TTATTTACTGGTCTTACTCTTAACCCTTTTATATTAAAGATTCAATTTTTACTATATTTATTGGAGTAAATTTAACATTTTTCCACAACATTTCTTAGGATTAGCAGGAATACCCCGACGATATTCTGATTATCCTGATGTATATACTTCATGAAATATTGCTTCTTCTTTAGGATCTTATATCTCTCTATTAGCAGTATTATTATTTTTAATTATTATTTGAGAATCTATAATTAGTCAACGAATAATTTTATTTTCATTAAATTTATCATCTTCAATTGAATGATATCAAAATTTACCACCTGCAGAACATTCATATAATGAACTTCCAATTTTA
>FTWCV6JVMUA


TTTACTGGTCTTACTCTTAACCCTTTTATATTAAAGATTCAATTTTTTACTATATTTATTGGAGTAAATTTAACATTTTTCCCACAACATTTCTTAGGATTAGCAGGAATACCCCGACGATATTCGGATTATCCTGATGTTTATACTTCATGAAATATTGCTTCTTCTTTAGGATCTTATATCTCTCTATTAGCAGTATTATTATTTTTAATTTATTATTTGAGAATCTATAATTAGTCAACGAATAATTTTATTTTCATAAATTTATCATCTTCAATTGAATGATATCAAAATTTACCACCTGCAGAACATTCATATAATGAACTTCCAATTTTA
>FTWCV2HK6B4


TACTGGTCTTACTCTTAACCCTTTTATATTAAAGATTCAATTTTTTACTATATTTATTGGAGTAAATTTAACATTTTTCCCACAACATTTCTTAGGATTAGCAGGAATACCCCGACGATATTCTGATTATCCTGATGTTTATACTTCATGAAAATTGCTTCTTCTTTAGGATCTTATATCTCTCTATTAGCAGTATTATTATTTTTAATTATTATTTGAGAATCTATAATTAGTCAACGAATAATTTTATTTTCATTAAATTTATCATCTTCAATTGAATGATATCAAAATTTACCACCTGCAGAACATTCATATAATGAACTTCCAATTTTAAGAAATT
>FTWCV4IPMW


GGTCTTACTCTTAACCCTTTTATATTAAAGATTCAATTTTTACTATATTTATTGGAGTAAATTTAACATTTTTCCCACAACATTTCTTAGGATTAGCAGGAATACCCCGACGATATTCTGATTATCCTGATGTTTATACTTCATGAAATATTGCTTCTTCTTTAGGATCTTATATCTCTCTATTAGCAGTATTATTATTTTTAATATTATTTGAGAATCTATAATTAGTCAACGAATAATTTTATTTTCATTAAATTTATCATCTTCAATTGAATGATATCAAAATTTACCACCTGCAGAACATTCATATAATGAACTTCCAATTTTAAGAAA
>FTWCV2HIU5K


GTCTTACTCTTAACCCTTTTATATTAAAGATTCAATTTTTTACTATATTTATTGGAGTAAATTTAACATTTTTCCCACAACATTTCTTAGGATTAGCAGGAATACCCCGACGATATTCTGATTATCCTGATGTTTATACTTCATGAAATATTGCTTCTTCTTTAGGATCTTATATCTCTCTATTAGCAGTATTATTATTTTTAATTATTATTTGAGAATCTATAATTAGTCAACGAATAATTTATTTTCATTAAATTTATCATCTTCAATTGAATGATATCAAAATTTACCACCTGCAGAACATTCATATAATGAACTTCCAATTTTAAGAAA
>FTWCV6JU3Q


TTACTCTTAACCCTTTTATATTAAAGATTTCTAATTTTTTTACTTATTATTTTATGGAGTAAATTTACATTTTTCCCTACAACATTTCTTAGGATTAGCAGGAATACCCCGACGATATTCTGATTATCCTGATGTTTATACTTCATGAAATATTGCTTCTTCTTTAGGATCTTATATCTCTCTATTAGCAGTATTATTATTTTTAATTATTATTTGAGAATCTATAATTAGTCAACGAATAATTTTATTTTCATAAATTTATCATCTTCAATTGAATGATATCAAAATTTACCACCTGCAGAACATTCATATAATGAACTTCCAATTTTAAGAAA
>FTWCV5JFYHM


TTACTCTTAACCCTTTTATATTAAAGATTCAATTTTTTACTATATTTATTGGAGTAAATTTAACATTTTTCCCACAACATTTCTTAGGATTAGCAGGAATACCCCGACGATATTCTGATTATCCTGATGTTTATACTTCATGAAATATTGCTTCTTCTTTAGGATCTTATATCTCTCTATTAGCAGTATTATTATTTTTAATTATTATTTGAGAATCTATAATTAGTCAACGAATAATTTTATTTTCATTAAATTTATCATCTTCAATTGAATGATATCAAAATTTACCACCTGCAGAACATTCATATAATGAACTTCCAATTTTAAGAAA
>FTWCV6JYKZ


TTACTCTTAACCCTTTTATATTAAAGATTCAATTTTTTACTATATTTATTGGAGTAAATTTACATTTTTCCCTACAACATTTCTTAGGATTAGCAGGAATACCCCGACGATATTCTGATTATCCTGATGTTTATACTTCATGAAATATTGCTTCTTCTTTAGGATCTTATATCTCTCTATTAGCAGTATTATTATTTTTAATTATTATTTGAGAATCTATAATTAGTCAACGAATAATTTTATTTTCATTAAATTTATCATCTTCAATTGAATGATATCAAAATTTACCACCTGCAGAACATTCATATAATGAACTTCCAATTTTA
>FTWCV3HXEVK


TTACTCTTAACCCTTTTATATTAAAGATTCAATTTTTTACTATATTTATTGGAGTAAATTTAACATTTTTCCCACAACATTTCTTAGGATTAGCAGGAATACCCCGACGATATTCTGATTATCCTGATGTTTATACTTCATGAAATATTGCTTCTTCTTTAGGATCTTATATCTCTCTATTAGCAGTATTATTATTTTTAATATTATTTGAGAATCTATAATTAGTCAACGAATATTTTATTTTCATTAAATTTATCATCTTCAATTGAATGATATCAAAATTTACCACCTGCAGAACATTCATATAATGAACT
>FTWCV3HYEBI


TAACCCTTTTATATTAAAGATTCAATTTTTACTATATTTATTGGAGTAAATTTAACATTTTTCCCACAACATTTCTTAGGATTAGCAGGAATACCCCGACGATATTCTGATTATCCTGATGTTTATACTTCATGAAATATTGCTTCTTCTTTAGGATCTTATATCTCTCTATTAGCAGTATTATTATTTTTAATTATTATTTGAGAATCTATAATTAGTCAACGAATAATTTTATTTTCATAAATTTACATCTTCAATTGAATGATATCAAAAATTTACCACCTGCAGAACATTTCATATAATGAACTTCCAATTTTAAGAAA
>FTWCV2HFSL


TAACCCTTTTATATTAAAGATTCAATTTTTTACTATATTTATTGGAGTAAATTTAACATTTTTCCCACAACATTTCTTAGGATTAGCAGGAATACCCCGACGATATTCTGATTATCCTGATGTTTATACTTCATGAAATATTGCTTCTTCTTTAGGATCTTATATCTCTCTATTAGCAGTATTATTATTTTTAATTATTATTCGAGAATCTATAATTAGTCAACGAATAATTTTATTTTCATAAATTTATCATCTTCAATTGAATGATATCAAAAATTTACCACCTGCAGAACATTCATATAATGAACTTCCAATTTTAAGAAA
>FTWCV3H360J


TAACCCTTTTATATTAAAGATTCAATTTTTTATATATTTATTGAGTAAATTTATATTTTCCCTACAACATTTCTAGGATTAGCAGGAATACCCCGACGATATTCTGATTATCCTGATGTTTATACTTCATGAAATATTGCTTCTTCTTTAGGATCTTATATCTCTCTATTAGCAGTATTATTATTTTTAATTATTATTTGAGAATCTATAATTAGTCAACGAATAATTTTATTTTCATAAATTTATCATCTTCAATTGAATGATATCAAAATTTACCACCTGCAGAACATTCATATAATGAACTTCCAATTTTA
>FTWCV5I5FAE


ACCCTTTTATATTAAAGATCAATTTTTTTACTATATTTTATTTGGAGTAAATTTTAACATTTTTTCCCACAACATTTTCTTAGGATTAGCAGGAATACCCCGACGATATTCTGATTTATCCTGATGTTTATACTTCATGAAATATTGCTTCTTCTTTAGGATCTTATATCTCTCTATTAGCAGTATTATTATTTTAATTATTATTTGAGAATCTATAATTAGTCAACGAATAATTTTATTTTCATTAAATTTATCATCTTCAATTGAATGATATCAAAATTTACCACCTGCAGAACATTCATATAATGAACTTCCAATTTTAA
>FTWCV5I42N


CCTTTTATATTAAAGATTCAATTTTTTACTATATTTATTGGAGTAAATTTTACATTTTTCCCACAACATTTCTTAGGATTAGCAGGAGTACCCCGACGATATTCTGATTATCCTGATGTTTATACTTCATGAAATATTGCTTCTTCTTTAGGATCTTATATCTCTCTATTAGCAGTATTATTATTTTTAATTATTATTTGAGAATCTATAATTAGTCAACGAATAATTTTATTTTCATTAAATTTATCATCTTCAATTGAATGATATCAAAAATTTACCACCTGCAGAACATTCATATAATGAACTTCCAATTTTAAGAAA
>FTWCV4IKRB3


CTTTTAATAAAGATTCTAATTTTTTTACTATATTTATTGATAAATTTAACATTTTTCCCACAACATTTCTTAGGATTAGCAGGAATACCCCGACGATATTCTGATTATCCTGATGTTTATACTTCATGAAATATTGCTTCTTCTTTAGGATCTTATATCTCTCTATTAGCAGTATTATTATTTTTTAATTATTATTTGAGAATCTATAATTAGTCAACGAATATTTTATTTTCATTAAATTTATCATCTTCAATTGAATGATATCAAAATTTACACCTGCAGAACATTCATATAATGAACTTCC
>FTWCV5JDPMT


TTTTATATTAAAGATTCAATTTTTTTACTATATTTATTGGAGTAAATTTAACATTTTTTCCCACAACATTTCTTAGGATTAGTAGGAATACCCCGACGATATTCTGATTATCCTGATGTTTATACTTCATGAAATATTGCTTCTTCTTTAGGATCTTATATCTCTCTATTAGCAGTATTATTATTTTTAATTATTATTTGAGAATCTATAATTAGTCAACGAATAATTTTATTTTCATTAAATTTATCATCTTCAATTGAATGATATCAAAATTTACACCTGCAGAACATTCATATAATGAACTTCCAATTTTAAGAAA
>FTWCV6J2WQ


TTTTATATTAAAGATTCAATTTTTACTATATTTATTGGAGTAATTTAACATTTTTCCCACAACATTTCTTAGGATTAGCAGGAATACCCCGACGATATTCTGATTATCCTGATGTTTATACTTCATGAAATATTGCTTCTTCTTTAGGATCTTATATCTCTCTATTAGCAGTATTATATTTTTTATATTATTTGAGAATCTATAATTAGTCAACGAATAATTTTATTTTCATTAAATTTATCATCTTCAATTGAATGATATCAAAATTTACCACCTGCAGAACATTCATATAATGAACTTCCAATTTTAAGAAATT
>FTWCV3HWYJ3


TTTATATTAAGATTCAATTTTTACTATATTTATTGGAGTAATTTACATTTTCCCACACATTTCTTAGGATTAGCAGGAATACCCCGACGATATTCTGATTATCCTGATGTTTATACTTCATGAATATTGCTTCTTCTTTAGGATCTTATATCTCTCTATTAGCAGTATTATATTTTTAATTTTTTGAGAATCTATAATTAGTCGACGAAT
>FTWCV5I6OI3


TTTATATTAAAGATTCAATTTTTTACTATATTTATTGGAGTAAATTTAACATTTTTCCCACAACATTTCTTAGGATTAGCAGGAATACCCCGACGATATTCTGATTATCCTGATGTTTATACTTCATGAAATATTGCTTCTTCTTTAGGATCTTATATCTCTCTATTAGCAGTATTATTATTTTTAATATTATTTGAGAATCTATAATTAGTCAACGAATAATTTTATTTTCATTAAATTTATCATCTTCAATTGAATGATATCAAAATTTACCACCTGCAGAACATTCATATAATGAACTTCCAATTTTAAGAAA
>FTWCV4ISRK


TAAAGATTCAATTTTTTTACTATATTTATTGGAGTAAATTTAACATTTTTTCCCACAACATTTCTTAGGATTAGCAGGAATACCCCGACGATATTCTGATTATCCTGATGTTTATACTTCATGAAATATTGCTTCTTCTTTAGGATCTTATATCTCTCTATTAGCAGTATTATTATTTTTAATTATTATTTGAGAATCTATAATTAGTCAACGAATAATTTTATTTTCATTAAATTTATCATCTTCAATTGAATGATATCAAAATTTACCACCTGCAGAACATTCATATAATGAACTTCCAATTTTA
>FTWCV4IOED7


TAAAGATTCAATTTTTTTACTATATTTATTGGAGTAAATTTAACATTTTTTCCCACAACATTTCTTAGGATTAGCAGGAATACCCCGACGATATTCTGATTATCCTGATGTTTATACTTCATGAAATATTGCTTCTTCTTTAGGATCTTATATCTCTCTATTAGCAGTATTATTATTTTTAATTATTATTTGAGAATCTATAATTAGTCAACGAATAATTTTATTTTCATTAAATTTATCATCTTCAATTGAATGATATCAAAATTTACCACCTGCAGAACATTCATATAATGA
>FTWCV4IR3SH


AAAGATTCAATTTTTTTACTATATTTATTGAGTAAATTTAACATTTTTTCCCACAACATTTCTTAGGATTAGCAGGAATACCCCGACGATATTCTGATTATCCTGATGTTTATACTTCATGAAATATTGCTTCTTCTTTAGGATCTTATATCTCTCTATTAGCAGTATTATTATTTTTAATTATTATTTGAGAATCTATAATTTAGTCAACGAATAATTTTATTTTCATTAAATTTTATCATCTTCAATTGAATGATATCAAAATTTACCACCTGCAGAACATTCATATAATGAACTTCCAATTTT
>FTWCV3HXV7M


AAGATTCAATTTTTTACTATATTTTTGGTAAATTTACATTTTTCCCACAACATTTCTTAGGATTAGCAGGAATACCCCGACGATATTCTGATTATCCTGATGTTTATACTTCATGAAATATTGCTTCTTCTTTAGGACCTTATATCTCTCTATTAGCAGTATATTATTTTTAATATTATTTGAGAATCTATAATTAGTCAACGAATAATTTTATTTTCATTAAATTTATCATCTTCAATTGAATGATATCAAAA
>FTWCV3H0IUE


AAGATTCAATTTTTTACTATATTTATTGGAGTAAATTTAACATTTTTCCCACAACATTTCTTAGGATTAGCAGGAATACCCCGACGATATTCTGATTATCCTGATGTTTATACTTCATGAAATATTGCTTCTTCTTTAGGACCTTATATCTCTCTATTAGCAGTATTATTATTTTATATTATTTGAGAATCTATAATTAGTCAACGAATAATTTTATTTTCATTAAATTTATCATCTTCAATTGAATGATATCAAAATTTACACCTGCAGAACATTCATATAATGAAC
>FTWCV2HCHMC


ATTCAATTCTTTACTATATTTATTGGAGTAAATTTAACATTCTTTCCTCAACACTTCTTAGGATTAGCTGGAATACCTCGACGATATTCAGATTATCCTGATGTCTATACTTCATGAAATATTGCTTCTTCATTAGGATCTTATATTTCTTTATTAGCTGTGATATTATTTCTAATTATTATTTGAGAATCAATAATTAGTCAACGAATAATTTTATTTTCATTAAATTTACATCTTCTATTGAATGATATCAAAATTTA
>FTWCV2HJMHD


ATTCAATTTTTTACTATATTTATTGGAGTAAATTTACATTTTCCCTACAACATTTCTTAGGATTAGCAGGAATACCCCGACGATATTCTGATTATCCTGATGTTTATACTTCATGAAATATTGCTTCTTCTTTAGGATCTTATATCTCTCTATTAGCAGTATTATTATTTTTAATTATTATTTGAGAATCTATAATTAGTCAACGGATAATTTTATTTTCATTAAATTTATCATCTTCAATTGAATGATATCAAAATTTACCACCTGCAGAACATTCATATAATGAACTTCCAATTTTAAGAAAT
>FTWCV5JBMBH


ATTTTTTACTATATTTATTGGAGTAAATTTACATTTTTCCCACAACATTTCTTAGGATTAGCAGGAATACCCCGACGATATTCTGATTATCCTGATGTTTATACTTCATGAAATATTGCTTCTTCTTTAGGATCTTATATCTCTCTATTAGCAGTATTATTATTTTTAATTATTATTTGAGAATCTATAATTAGTCAACGAATAATTTTATTTTCATTAAATTTATCATCTTCAATTGAATGATATCAAAATTTACCACCTGCAGAACATTCATATAATGAACTTCCAATTTTAAGAAAT
>FTWCV4INLQM


TTTTACTATATTTATTGGAGTAAATTTAACATTTCTCCCACAACATTTCTTAGGATTAGCAGGAATACCCCGACGATATTCTGATTATCCTGATGTTTATACTTCATGAAATATTGCTTCTTCTTTAGGATCTTATATCTCTCTATTAGCAGTATTATTATTTTTAATTATTATTTGAGAATCTATAATTAGTCAACGAATAATTTTATTTTCATTAAATTTATCATCTTCAATTGAATGATATCAAAATTTACCACCTGCAGAACATTCATATAATGAACTTCCAATTTTAAGAAATT
>FTWCV2HGYU9


TTTACTATATTTATTGGAGTAAATTTAACATTCTTTCCTCAACACTTCTTAGGATTAGCTGGAATACCTCGACGATATTCAGATTATCCTGATGTCTATACTTCATGAAATATTGCTTCTTCATTAGGATCTTATATTTCTTTATTAGCTGTGATATTATTTCTAATTATTATTTGAGAATCAATAATTAGTCAACGAATAATTTTATTTTCATTAAATTTATCATCTTCTCTTGAATGATATCCAAAAATTTACCACCTGCAGAACATTCATATAATGAACTTCCAATTTTAAGAAA
>FTWCV4IIX0M


TTTACTATATTTATTGGAGTAAATTTAACATTCTTTCCTCAACACTTCTTAGGATTAGCTGGAATACCTCGACGATATTCAGATTATCCTGATGTCTATACTTCATGAAATATTGCTTCTTCATTAGGATCTTATATTTCTTTATTAGCTGTGATATTATTTCTAATTATTATTTGAGAATCAATAATTAGTCAACGAATAATTTTATTTTCATTAAATTTATCATCTTCTCTTGAATGATATCAAAAATTTACCACCTGCAGAACATTCATATAATGAACTTCCAATTTTAAGAAA
>FTWCV4IS7L2


ACTATATTTATTGGAGTAAATTTAACATTCTTTCCTCAACACTTCTTAAGATTAGCTGGAATACCTCGACGATATTCAGATTATCCTGATGTCTATACTTCATGAAATATTGCTTCTTCATTAGGATCTTATATTTCTTTATTAGCTGTGATATTATTTCTAATTATTATTTGAGAATCAATAATTAGTCAACGAATAATTTTATTTTCATTAAATTTATCATCTTCTATTGAATGATATCAAAATTTA
>FTWCV2HL005


ACTATATTTATTGGAGTAAATTTAACATTTTTCCCACAACATTTCTTAGGATTAGCAGGAATACCCCGACGATATTCTGATTATCCTGATGTTTATACTTCATGAAATATTGCTTCTTCTTTAGGATCTTATATCTCTCTATTAGCAGTATTATTATTTTTAATTATTATTTGAGAATCTATAATTAGTCAACGAATAATTTTATTTTCATTAAATTTATCATCTTCAATTGAATGATATCAAAATTTACCACCTGCAGAACATTCATATAATGAACTTCCAATTTTAAGAAAT
>FTWCV5JE9GL


ATTTATTGGAGTAAATTTAACATTCTTTCCTCAACACTTCTTAGGATTAGCTGGAATACCTCGACGATATTCAGATTATCCTGATGTCTATACTTCATGAAATATTGCTTCTTCATTAGGATCTTATATTTCTTTATTAGCTGTGATATTATTTCTAATTATTATTTGAGAATCAATAATTAGTCAACGAATAATTTTATTTTCATTAAATTTATCATCTTCTATTGAATGATATCAAAATTTACCACCTGCAGAACATTCATATAATGAACTTCCAATTTTAAGAAAT
>FTWCV6JS6J5


ATTTATTGGAGTAAATTTAAACATTCTTTCCTCAACACTTCTTAGGATTAGCTGGAATACCTCGACGATATTCAGATTATCCTGATGTCTATACTTCATGAAATATTGCTTCTTCATTAGGATCTTATATTTCTTTATTAGCTGTGATATTATTTCTAATTATTATTTGAGAATCAATAATTAGTCAACGAATAATTTTATTTTCATTAAATTTATCATCTTCTATTGAATGATATCAAAATTTACTACCTGCAGAACATTCATATAATGAACTTCCAATTTTAAGAAAT
>FTWCV5I69CX


TTATTGGAGTAAATTTAACATTTTTCCCACAACATTTCTTAGGATTAGCAGGAATACCCCGACGATATTCTGATTATCCTGATGTTTATACTTCATGAAATATTGCTTCTTCTTTAGGATCTTATATCTCTCTATTAGCAGTATTATTATTTTTAATTATTATTTGAGAATCTATAATTAGTCAACGAATAATTTTATTTTCATTAAATTTATCATCTTCAATTGAATGATATCAAAATTTACCACCTGCAGAACATTCATATAATGAACTTCCAATTTTAA
>FTWCV2HHJR4


TTGGAGTAAATTTAACATTTTTCCCACAACATTTCTTAGGATTAGCAGGAATACCCCGACGATATTCTGATTATCCTGATGTTTATACTTCATGAAATATTGCTTCTTCTTTAGGATCTTATATCTCTCTATTAGCAGTATTATTATTTTTAATTATTATTTGAGAATCTATAATTAGTCAACGAATAATTTTATTTTCATTAAATTTATCATCTTCAATTGAATGATATCAAAATTTACCACCTGCAGAACATTCATATAATGAACTTCCAATTTTAAGAAATT
>FTWCV2HDPR9


GGAGTAAATTTAACATTCTTTCCTCAACACTTCTTAGGATTAGCTGGAATACCTCGACGATATTCAGATTATCCTGATGTCTATACTTCATGAAATATTGCTTCTTCATTAGGATCTTATATTTCCTTATTAGCTGTGATATTATTTCTAATTATTATTTGAGAATCAATAATTAGTCAACGAATAATTTTATTTTCATTAAATTTATCATCTTCTATTGAATGATATCAAAATTTACCACCTGCAGAACATTCATATAATGAACTTCCAATTTTA
>FTWCV6JX6VL


AGTAAATTTAACATTCTTTCCTCAACACTTCTTAGGATTAGCTGGAATACCTCGACGATATTCAGATTATCCTGATGTCTATACTTCATGAAATATTGCTTCTTCATTAGGATCTTATATTTCTTTATTTAGCTGTGATATTATTTCTAATTATTATTTGAGAATCAATAATTAGTCAACGAATAATTTTATTTTCATTAAATTTATCATCTTCTATTGAATGATATCAAAATTTACCACCTGCAGAACATTCATATAATGAACTTCCAATT
>FTWCV4IT7VX


AGTAAATTTACATTTTTCCCACAACATTTCTTAGGATTAGCAGGAATACCCCGACGATATTCTGATTATCCTGATGTTTATACTTCATGAAATATTGCTTCTTCTTTAGGATCTTATATCTCTCTATTAGCAGTATTATTATTTTTAATTATTATTTGAGAATCTATAATTAGTCAACGAATAATTTTATTTTCATTAAATTTATCATCTTCAATTGAATGATATCAAAATTTACCACCTGCAGAACATTCATATAATGAACTTCCAATTTTAAGAAAT
>FTWCV3HZE50


ACATTTTTCCCACAACATTTCTTAGGATTAGCAGGAATACCCCGACGATATTCTGATTATCCTGATGTTTATACTTCATGAAATATTGCTTCTTCTTTAGGATCTTATATCTCTCTATTAGCAGTATTATTTTTTAATTATTATTTGAGAATCTATAATTAGTCAACGAATAGTTTTATTTTCATTAAATTTATCATCTTCAATTGAATGATATCAAAATTTACCACCTGCAGAACATTCATATAATGAACTTCCAATTTTAAGAAA
>FTWCV3H3FUA


ACATTTTTCCCACAACATTTCTTAGGATTAGCAGGAATACCCCGACGATATTCTGATTATCCTGATGTTTATACTTCATGAAATATTGCTTCTTCTTTAGGATCTTATATCTCTCTATTAGCAGTATTATTATTTTTAATTATTATTTGAGAATCTATAATTAGTCAACGAATAGTTTTATTTTCATTAAATTTATCATCTTCAATTGAATGATATCAAAAATTTACCACCTGCAGAACATTCATATAATGAACTTCCAATTTTAAGAAA
>FTWCV6JQSKG


ACATTTTTCCCACAACATTTCTTAGGATTAGTAGGAATACCCCGACGATATTCTGATTATCCTGATGTTTATACTTCATGAAATATTGCTTCTTCTTTAGGATCTTATATCTCTCTATTAGCAGTATTATTATTTTTAATTATTATTTGAGAATCTATAATTAGTCAACGAATAATTTTATTTTCATTAAATTTATCATCTTCAATTGAATGATATCAAAATTTACCACCTGCAGAACATTCATATAATGAACTTC
>FTWCV6JVKY5


ATTTTTCCCACAACATTTCTTAGGATTAGCAGGAATACCCCGACGATAATTACTAGAATTATCCTGATGTTTATACTTCATGAAATATTGCTTCTTCTTTAGGATCTTATATCTCTCTATTAGCAGTATTATTATTTTTAATTATTATTTGAGAATCTATAATTAGTCAACGAATAATTTTATTTTCATTAAATTTATCATCTTCAATTGAATGATATCAAAATTTACCACCTGCAGAACATTCATATAATGAACTTCCAATTTT
>FTWCV2HDZKY


TTTTTCCCACAACATTTCTTAGGATTAGCAGGAATACCCCGACGATATTCTGATTATCCTGATGTTTATACTTCATGAAATATTGCTTCTTCTTTAGGATCTTATATCTCTCTATTAGCAGTATTATTATTTTTAATTATTATTTGAGAATCTATAATTAGTCAACGAATAATTTTATTTTCATTAAATTTATCATCTTCAATTAATGATATCAAAATTTACCACCTGCAGAACATTCATATAATGAACTTCCAATTTTAAGAAAT
>FTWCV5JD5DV


TTTTCCCACAACATTTCTTAGGATTAGCAGGAATACCCCGACGATATTCTGATTATCCTGATGTTTATACTTCATGAAATATTGCTTCTTCTTTAGGATCTTATATCTCTCTATTAGCAGTATTATTATTTTTAATTATTATTTGAGAATCTATAATTAGTCAACGAATAATTTTATTTTCATAAATTTATCATCTTCAATTGAATGATATCAAAATTTACCACCTGCAGAACATTCATATAATGAACTTCCAATTTTAAGAA
>FTWCV2HKHGX


TTTCCCACAACATTTCTTAGGATTAGCAGGAATACCCCGACGATATTCTGATTATCCTGATGTTTATACTTCATGAAATATTGCTTCTTCTTTAGGATCTTATATCTCTCTATTAGCAGTATTATTATTTTTAATTATTATTTGAGGATCTATAATTAGTCAACGAATAATTTTATTTTCATTAAATTTATCATCTTCAATTGAATGATATCAAAAATTTACCACCTGCAGAACATTCATATAATGAACTTCCAATTTTAAGAAA
>FTWCV5JC7MT


CCCACAACATTTCTTAGGATTAGCAGGAATACCCCGACGATATTCTGATTATCCTGATGTTTATACTTCATGAAATATTGCTTCTCTTTAGGATCTTATATCTCTCTATTAGCAGTATTATTATTTTTTATTATTATTTGAGAATCTATAATTAGTCAACGAATATTTTTATTTTCATAAATTTATCATCTTCAATTGAATGATATCAAAAATTTACCACCTGCAGAACATTCATATAATGAACTTCCAATTTT
>FTWCV6JWW9Y


CACAACATTTCTTAGGATTAGCAGGAATACCCCGACGATATTCTGATTATCCTGATGTTTATACTTCATGAAATATTGCTTCTTCTTTAGGATCTTATATCTCTCTATTAGCAGTATTATTATTTTTAATTATTATTTGAGAATCTATAATTAGTCAACGAATAATTTTATTTTCATTAAATTTATCATCTTCAATTGAATGATATCAAAATTTACCACCTGCAGAACATTCATATAATGAACTTCCAATTTTAAGAAA
>FTWCV5JDGDK


CACAACATTTCTTAGGATTAGCAGGAATACCCCGACGATATTCTGATTATCCTGATGTTTATACTTCATGAAATATTGCTTCTTCTTTAGGATCTTATATCTCTCTATTAGCAGTATTATTATTTTTAATTATTATTTGAGAATCTATAATTAGTCAACGAATAATTTTATTTTCATTAAATTTATCATCTTCAATTGAATGATATCAAAATTTACCACCTGCAGAACATTCATATAATGAACTTCCAATTTTA
>FTWCV6JUWNI


CACAACATTTCTTAGGATTAGCAGGAATACCCCGACGATATTCTGATTATCCTGATGTTTATACTTCATGAAATATTGCTTCTTCTTTAGGATCTTATATCTCTCTATTAGCAGTATTATTATTTTTAATTATTATTTGAGAATCTATAATTAGTCAACGAATAATTTTATTTTCATTAAATTTATCATCTTCAATTGAATGATATCAAAATTTACCACCTGCAGAACATTCATATAATGAACTTCCAATTTTA
>FTWCV4ITORM


AACATTTCTTAGGATTAGCAGGAATACCCCGACGATATTCTGATTATCCTGATGTTTATACTTCATGAAATATTGCTTCTTCTTTAGGATCTTATATCTCTCTATTAGCAGTATTATTATTTTTAATTATTATTTGAGAATCTATAATTAGTCAACGAATAATTTTATTTTCATTAAATTTATCATCTTCAATTGAATGATATCAAAATTTACCACCTGCAGAACATTCATATAATGAACTTCCAATTTTAAGAAATT
>FTWCV2HJL0Q


TTCTTAGGATTAGCTGGAATACCTCGACGATATTCAGATTATCCTGATGTCTATACTTCATGAAATATTGCTTCTTCATTAGGATCTTATATTTCTTTATTAGCTGTGATATTATTTCTAATTATTATTTGAGAATCAATAATTAGTCAACGAATAATTTTATTTTCTATTTAAATTTA
>FTWCV3HYF3A


CTTAGGATTAGCTGGATACCTCGACGATATTCAGATTATCCTGATGTCTATACTTCATGAATATTGCTTCTTCATTAGGATCTTATA
>FTWCV2HJCC8


CTTAGGATTAGCTGGAATACCTCGACGATATTCAGATTATCCTGATGTCTATACTTCATGAAATATTGCTTCTTCATTAGGATCTTATATTTCTTTATTAGCTGTGATATTATTTCTAATTATTATTTGAGAATCAATAATTAGTCAACGAATAATTTTATTTCTATTAAATTTATCATCTTCTATTGAATGATATCAAATTTACACCTGCAGAACATTCATATAATGAACTTCCAATTTTAAG
>FTWCV6JWDLG


TTAGGATTAGCTGGAATACCTCGACGATATTCAGATTATCCTGATGTCTATACTTCATGAAATATTGCTTCTTCATTAGGATCTTATATTTCTTTATTAGCTGTGATATTATTTCTAATTATTATTTGAGAATCAATAATTAGTCAACGAATAATTTTATTTTCATAAATTTATCATCTTCTATTGAATGATATCAAAATTTACCACCTGCAGAACATTTCATATAATGGAACTTCCAATTTTAAGAA
>FTWCV5I5WQG


TAGGATTAGCTGGAATACCTCGACGATATTCAGATTATCCTGATGTCTATACTTCATGAATATTGCTTCTTCATTAGGATCTTATATTTCTTTATTAGCTGTGATATTATTTCTAATTATTATTTGAGAATCAATAATTAGTCAACGAATAATTTTATTTTCATTAAATTTATCATCTTCTATTGAATGATATCAAAATTTACCACCTGCAGAACATTCATATAATGAACTTCCAATTTTA
>FTWCV5I8CRA


TAGGATTAGCTGGAATACCTCGACGATATTCAGATTATCCTGATGTCTATACTTCATGAAATATTGCTTCTTCATTAGGATCTTATATTTCTTTATTAGCTGTGATATTATTTCTAATTATTATTTGAGAATCAATAATTAGTCAACGAATAATTTTATTTTCATTAAATTTATCATCTTCTATTGAATGATATCAAAATTTACCACCTGCAGAACATTCATATAATGAACTTCCAATTTTA
>FTWCV5I5IQE


AGGATTAGCAGGAATACCCCGACGATATTCTGATTATCCTGATGTTTATACTTCATGAAATATTGCTCCTTCTTTAGGATCTTATATCTCTCTATTAGCAGTATTATTATTTTTATATTATTTGAGAATCTATAATTAGTCAACGAATAATTTTATTTTCATTAAATTTATCATCTTCAATTGAATGATATCAAAATTTACCACCTGCAGAACATTCATATAATGAACTTCCAATTTTAAGAAA
>FTWCV5I6VOG


AGCAGGAATACCCCGACGATATTCTGATTATCCTGATGTTTATACTTCATGAAATATTGCTTCTTCTTTAGGATCTTATATCTCTCTATTAGCAGTATTATTATTTTTAATTATTATTTGAGAATCTATAATTAGTCAACGAATAATTTTATTTTCATTAAATTTATCATCTTCAATTGAATGATATCAAAATTTACCACCTGCAGAACATTCATATAATGAACTTCCAAAAAAAAGAAA
>FTWCV6JXV6B


AGCAGGAATACCCCGACGATATTCTGATTATCCTGATGTTTATACTTCATGAAATATTGCTTCTTCTTTAGGATCTTATATCTCTCTATTAGCAGTATTATTATTTTTAATTATTATTTGAGAATCTATAATTAGTCAACGAATAATTTTATTTTCATTAAATTTATCATCTTCAATTGAATGATATCAAAATTTACCACCTGCAGAACATTCATATAATGAACTTCCAAAAAAAAGAAA
>FTWCV4IRXDN


GGAATACCCCGACGATATTCTGATTATCCTGATGTTTATACTTCATGAAATATTGCTTCTTCTTTAGGATCTTATATCTCTCTATTAGCAGTATTATTATTTTTAATTATTATTTGAGAATCTATAATTAGTCAACGAATAATTTTATTTTCATTAAATTTATCATCTTCAATTGAATGATATCAAAATTTA
>FTWCV4IO6B6


ATACCCCGACGATATTCTGATTATCCTGATGTTTATACTTCATGAAATATTGCTTCTTCTTTAGGATCTTATATCTCTCTATTAGCAGTATTATTATTTTTATTATTATTTGAGAATCTATAATTAGTCAACGAATAATTTTATTTTCATTAAATTTATCATCTTCAATTGAATGATATCAAAATTTACCACCTGCAGAACATTCATATAATGAACTTCCAA
>FTWCV4IUCQ5


ATACCCCGACGATATTCTGATTATCCTGATGTTTATACTTCATGAAATATTGCTTCTTCTTTAGGATCTTATATCTCTCTATTAGCAGTATTATTATTTTTAATTATTATTTGAGAATCTATAATTAGTCAACGAATAATTTTATTTTCATTAAATTTATCATCTTCAATTGAATGATATCAAAATTTACCACCTGCAGAACATTCATATAATGAACTTCCAATTTTA
>FTWCV5JF6LR


CCCGACGATTATTTCTGATTATCCTGATGTTTATACTTCATGAAATATTGCTTCTTCTTTAGGATCTTATATCTCTCTATTAGCAGTATTATTATTTTTATATATTTGAGAATCTATAATTAGTCAACGAATAATTTTATTTTCATTAAATTTATCATCTTCAATTGAATGATATCAAAATTTACCACCTGCAGAACATTCATATAATGAACTTCCAATTTAGAAATT
>FTWCV6JQT6A


CCCGACGATATTCTGATTATCCTGATGTTTATACTTCATGAAATATTGCTTCTTCTTTAGGATCTTATATCTCTCTATTAGCAGTATTA
>FTWCV4ILLGH


CGACGATATTCAGATTATCCTGATGTCTATACTTCATGAATATTGCTTCTTCATTAGGATCTTATAT
>FTWCV6JWKCT


GACGATATTCTGATTATCCTGATTGTTATACTTCATGAAATATTGCTTCTTCTTAGGATCTTATATCTCTCTATTAGCAGTA
>FTWCV5JB59T


ATATTCAGATTATCCTGATGTCTATACTTCATGAAATATTGCTTCTTCATTAGGATCTTATATTTCTTTATTAGCTGTGATATTATTTCTAATTATTATTTGAGAATCAATAATTAGTCAACGAATAATTTTATTTTCATTAAATTTATCATCTTCTATTGAATGATATCAAAATTTACCACCTGCAGAACATTCATATAATGAACTTCCAATTTTAAGAAAT
>FTWCV3H36AL


TTCTGATTATCCTGATGTTTATACTTCATGAAATATTGCTTCTTCTTTAGGATCTTATATCTCTCTATTAGCAGTATTATTATTTTTAATTATTATTTGAGAATCTATAATTAGTCAACGAATAATTTTATTTTCATTAAATTTATCATCTTCAATTGAATGATATCAAAATTTACCACCTGCAGAACATTCATATAATGAACTTCCAA
>FTWCV5I8YRU


CTGATTATCCTGATGTTTATACTTCATGAATATTGCTTCTTCTTTAGGATCTTATATCTCTCTATTAGCAGTATTATTATTTTATTTAATTATTT
>FTWCV4IO4AO


GATTATCCTGATGTCTATACTTCATGAATATTGCTTCTTCATTAGGATCTTATATTTCTTTATTAGCTGTGATATTATTTCTAATTATTATTTGAGAATCAATAATTAGTCAACGAATAATTTTATTTTCATTAAATTTATCATCTTCTATTGAATGATATCAAAATTTACCACCTGCAGAACATTCATATAATGAACTTCCAATTTTAAGAAATT
>FTWCV5JENXI


TTATCCTGATGTATATACTTCATGAAATATTGCTTCTTCTTTAGGATCTTATATCTCTCTATTAGCAGTATTATTATTTTTAATTATTATTTGAGAATCTATAATTAGTCAACGAATAATTTTATTTTCATTAAATTTATCATCTTCAATTGAATGATATCAAAATTTACCACCTGCAGAACATTCATATAATGAACTTCCAATTTTA
>FTWCV5I9HVY


TCCTGATGTTTATACTTCATGAAATATTGCTTCTTCTTTAGGATCTTATATCTCTCTATTAGCAGTATTATTATTTTTAATTATTATTTGAGAATCTATAATTAGTCAACGAATAATTTTATTTTCATTAAATTTATCATCTTCAATTGAATGATATCAAAATTTACCACCTGCAGAACATTCATATAATGAACTTCCAATTTTAAGAAATT
>FTWCV6JRKRB


TCCTGATGTTTATACTTCATGAAATATTGCTTCTTCTTTAGGATCTTATATCTCTCTATTAGCAGTATTATTATTTTTTATTAATTATTTTGAGAATCTATAATTAGTCAACGAATAATTTTATTTTCATTAAATTTATCATCTTCAATTGAATGATATCAAAATTTACCACCTGCAGAACATTCATATAATGAACTTCCAATTTT
>FTWCV3H076L


TGATGTTTATACTTCATGAATATTGCTTCTTCTTTAGGATCTTATATCTCTCTATTAGCAGTATTATTATTTT
>FTWCV6JZN0T


TGATGTTTATACTTCATGAATATTGCTTCTTCTTTAGGATCTTATATCTCTCTATTAGCAGTATTATTATTT
>FTWCV5I7P2B


TGTTTATACTTCATGAAATATTGCTTCTTCTTTAGGATCTTATATCTCTCTATTAGCAGTATTATTATTTTAATTATTATTTGAGAATCTATAATTAGTCAACGAATAATTTTATTTTCATTAAATTTATCTATCTTCAATTGAATGATATCAAAATTTACCACCTGCAGAACATTCATATAATGAACTTCCAATTTTAAGAA
>FTWCV4IM4V9


TATACTTCATGAATATTGCTTCTTCATTAGGATCTTATA
>FTWCV6J0LY7


TACTTCATGAAATATTGCTTCTTCTTTAGGATCTTATATCTCTCTATTAGCAGTATTATTATTTTTAATTATTATTTGAGAATCTATAATTAGTCAACGAATAATTTTATTTTCATTAAATTTATCATCTTCAATTGAATGATATCAAAATTTACCACCTGCAGAACATTCATATAATGAACTTCCAATTTTA
>FTWCV2HBRHD


CATGAAATATTGCTTCTTCATTAGGATCTTATATTTCTTTATTAGCTGTGATATTATTTCTAATTATTATTTGAGAATCAATAATTAGTCAACGAATAATTTTATTTTCATTAAATTTATCATCTTCTATTGAATGATATCAAAATTTACCACCTGCAGAACATTCATATAATGAACTTCCAATTTTAAGAAA
>FTWCV5I6ID8


AATATTGCTTCTTCTTAGGATCTTATATCTCTCTATTAGCAGTATTATTATTT
>FTWCV2HLLHR


ATTGCTTCTTCTTTAGGATCTTATATCTCTCTATTAGCAGTATTATTATTTTTAATTATTATTTGAGAATCTATAATTAGTCAACGAATAATTTTATTTTCATAAATTTATCATCTTCAATTGAATGATATCAAAATTTACCACCTGCAGAACATTCATATAATGAACTTCCAATTTTA
>FTWCV2HMHFQ


GCTTCTTCTTAGGATCTTATATCTCTCTATTAGCAGTATTATTATT
>FTWCV6JVX2H


TCTTCTTTAGGATCTTATATCTCTCTATTAGCAGTATTATTATTT
>FTWCV3HXEP0


TCTTTAGGATCTTATATCTCTCTATTAGCAGTATTATTATTTTATTATTATTTGTAGAATCTATAATTAG
>FTWCV5JFNUL


TTAGGATCTTATATCTCTCTATTAGCAGTATTATTATTT
>FTWCV2HDYFV


ATATCTCCCTATTAGCAGTATTATTATTTTTAATTATTATTTGAGAATCTATAATTAGTCAACGAATAATTTTATTTTCATTAAATTTATCATCTTCAATTGAATGATATCAAAATTTACCACCTGCAGAACATTCATATAATGAACTTCCAATTTTAAGAAA
>FTWCV5JFCFU


TCTATTAGCAGTATTATTATTTTAATTATTATTTGAGAATCTATAATTAGTCAACGAATAATTTTATTTTCATTAAATTTATCATCTTCAATTGAGTGATATCAAAATTTACCACCTGCAGAACATTCATATAATGAACTTCCAATTTTAAGAAATT
>FTWCV2HD0DX


CGAATAATTTTATTTCTATAAATTTATCATCTTCAATTGAATGATATCAAA


>FTWCV4IISQ


AATGGCAACATGATCTAATTTTAACTTACAAAACGGAGCATCTCCACTTATAGAACAAATTATTTTTTTCCATGATCATACTTTAATTATTTTAATTATAACTACTATTTTAGTAGGATATTTAATATTAAGTTTATTTTTTAATAAATATATTAATCGATTTTTATTAGAAGGTCAAATAATTGAGTTAATTTGAACAATTTTACCAGCTATTACTTTAATTTTTATTGCTTTACCTTCATTACGTTTACTTTATTTATTAG
>FTWCV2HLZ47


AATGGCAACATGATCTAATTTTATTCAAAAACGGAGCATCTCCACTTATAGAACAAATTATTTTTTTCCATGATCATACTTTAATTATTTTAATTATAACTACTATTTTAGTAGGATATTTAATATTAAGTTTATTTTTTAATAAATATATTAATCGATTTTTATTAGAAGGTCAAATAATTGAGTTAATTTGAACAATTTTACCAGCTATTACTTTAATTTTTATTGCTTTACCTTCATTACGTTTACTTTATTTATTAGATGAACTTAATAATCCATTAATTACTTTAAAATCTATTGGCCATCAATGATATTGAAGATACGAATATTCAGATTTTAATAATATTGAATTTGATTCATATATACCCCTATG
>FTWCV5JDQ5T


AATGGCAACATGATCTAATTTTAACTTACAAAACGGAGCATCTCCACTTATAGAACAAATTATTTTT
>FTWCV3H7H93


ATGGCAACATGATCTAATTTTAACTTACAAAACGGAGCATCTCCACTTATAGACAAATTTATTTTTTTCATGATCATACTTTAATTATTTTAATTATAACTACTATTTTAGTAGGATATTTAATATTAAGTTTATTTTTTAATAAATATATTAATCGATTTTTTATTAGAAGGTCAAATAATTGAGTTAATTTGAACAATTTTACCAGCTATTACTTTATTTTTATTGCTTTACCTTCATTACGTTTACTTTATTTATTAGATGAACTTAATAATCCATTAATTACTTTAAAAATCTATTGGTCATCAATGATATTGAAGATACGAATATTCAGATTTTAATAATATTGAATTTGATTCATATATAACCCCTATGAATGAAATAAATAATAATAATTTCGATTATTAGATGTTGAT
>FTWCV2HJLAN


ATGGCAACATGATCTTAATTTTTAACTTACAAAACGGAGCATCTCCACTTATAGAACAAATTATTTTTTCATGATCATACTTTAATTATTTTAATTATTAACTACTATTTTAGTAGGATATTTAATATTAAGTTTATTTTTTTATAAATATATTAATCGATTTTTATTAGAAGGTCAAATAATTGAGTTAATTTAACATTTTACCTAGCTATTACTTTAATTTTT
>FTWCV3H4A0U


ATGGCAACATGATCTAATTTACTACAAACGGAGCATCTCCACTTATAG
>FTWCV4IONEN


ATGGCAACATGATCTAATTTAACTTACAAACGGAGCATCTCCACTTATAGAACAAATTATTTT
>FTWCV6J285W


ATGGCAACATGATCTAATTTTAACTTACAAAACGGAGCATCTCCACTTATAGAACAAATTATTTTTTTCCATGATCATACTTTAATTATTTTAATTATAACTACTATTTTAGTAGGATATTTAATATTAAGTTTATTTTTTAATAAATATATTAATCGATTTTTATTAGAAGGTCAAATAATTGAGTTAATTTGAACAATTTTACCAGCTATTACTTTAATTTTATTGCTTTACCTTCATTACGTTTACTTTATTTATTAGATGAACTTAATAATCCATTAATTACTTTAAAATCTATTGGCCATCAATGATATTGAAGATACGAATATTCAGATTTTATAATATTGAATTTGATTCATATATACCCCTATGAATGAAATAAATATAATAATTTTCGATTATTAGATGTTGATAATCGAAT
>FTWCV5JCGQD


ATGGCAACATGATCTAATTTTAACTTACAAAACGGAGCATCTCCACTTATAGAACAAATTATTTTTTTCCATGATCATACTTTAATTATTTTAATTATAACTACTATTTTAGTAGGATATTTAATATTAAGTTTATTTTTTAATAAGTATATTAATCGATTTTTATTAGAAGGTCAAATAATTGAGTTAATTTGAACAATTTTACCAGCTATTACTTTAATTTTTATTGCTTTACCTTCATTACGTTTACTTTATTTATTAGATGAACTTAATAATCCATTAATTACTTTAAAAATCTATTGGCCATCAAGTNATATTGAAGATACGAATATTCAGATTTTAATAATATTGAATTTGGTTCATATATAACCCCTATGAATGAAATAAATAATAATAATTTTCGATTATTAGATGTTGATAATCGAATTGTTTTACCGATGGGGAATCAAATTCGAATTATAGTAACTGCTACAGATGTTATTCACTCATGAACTATCCCATCTTTAGGTGTAAAAGTAGATGCTAATCCAGGACG
>FTWCV5JCELU


ATGGCAACATGATCTAATTTTAACTTACAAAACGGAGCATCTCCACTTATAGAACAAATTATTTTTTTCC
>FTWCV5JC459


ATGGCAACATGATCTAATTTTACTTACAAAAACGGAGCATCTCCACTTATAGAACAAATTATTTTTTTCCATGATCATACTTTAATTATTTTAATTATAACTACTATTTTAGTAGGATATTTAATATTAAGTTTATTTTTTAATAAATATATTAATCGATTTTTATTAGAAGGTCAAATAATTGAGTTAATTTGAACAATTTTACCAGCTATTACTTTAATTTTTATTGCTTTACCTTCATTACGTTTACTTTATTTATTAGATGAACTTAATAATCCATTAATTACTTTAAAATCTATTGGCCATCAATGATATTGAAGATACGAATATTCAGATTTTAATAATATTGAATTTGATTCATATATAACCCCTATGAATGAAATAAATAATAATAATTTTCGATTATTAGATGTTGATAATCGAATTGTTTTACCGA
>FTWCV4ILL2T


ATGGCAACATGATCTAATTTAACTTACAAACGGAGCATCTCCACTTATAGAACAA
>FTWCV5I66ZL


ATGGCAACATGATCTAATTTTAACTTACAAAACGGAGCATCTCCACTTATAGAACAAATTATTTTTTTCCATGATCATACTTTAATTATTTTAATTATAACTACTATTTTAGTAGGATATTTAATATTAAGTTTATTTTTAATAAATATATTAATCGATTTTTATTAGAAGGTCAAATAATTGAGTTAATTTGAACAATTTTACCAGCTATTACTTTAATTTTATTGCTTTACCTTCATTACGTTTACTTTATTTATTAGATGAACTTAATAATCCATTAATTACTTTAAAAATCTATTGGCCATCAATGATATTGAAGATACGAATATTCAGATTTTAATAATATTGAATTTGATTCATATATAACCCCTATGAATGAAATAAATAATAATAATTTTCGATTATTAGATGTTGATAATCG
>FTWCV5I86L


ATGGCAACATGATCTAATTTTAACTTACAAAACGGAGCATCTCCACTTATAGAACAAATTATTTTTTTCCATGATCATACTTTAATTATTTTAATTATAACTACTATTTTAGTAGGATATTTATATTAAGTTTATTTTTTAATAAATATATTAATCGATTTTTATTAGAAGGTCAAATATTGAGTATTTGAACAATTTTACCAGCTATTACTTTATTTTTATGCTTTACCTTCATTACGTTTACTTTATTTATTAGACGAACTTAATAATCCATTAATTACTTTAAAAATCTATTGGCCATCAATG
>FTWCV5JAZLP


ATGGCAACATGATCTAATTTTTAACTTACAAAACGGAGCATCTCCACTTATAGAACAAATATTTTTTTCCATGATCATACTTTAATTATTTTAATTATAACTACTATTTTAGTAGGATATTTAATATTAAGTTTATTTTTTAATAAATATATTAATCGATTTTTATTAGAAGGTCAAATAATTGAGTTAATTTGAACAATTTTACCAGCTATTACTTTAATTTTATTGCTTTACCTTCATTACGTTTACTTTATTTATTAGATGAACTTAATAATCCATTAATTACTTTAAAATCTATTGGCCATCAATGATATTGAAGATACGA
>FTWCV3HZ3WJ


ATGGCAACATGATCTAATTTTAACTTACAAAACGGAGCATCTCCACTTATAGAACAAATTATTTTTTTCCATGATCATACTTTAATTATTTTAATTATAACTACTATTTTAGTAGGATATTTATATTAAGTTTATTTTTTAATAAATATATTAATCGATTTTTATTAGAAGGTCAAATAATTGAGTTAATTTGAACAATTTTACCAGCTATTACTTTAATTTTATTGCTTTACCTTCATTACGTTTACTTTATTTATTAGATGAACTTAATAATCCATTAATTACTTTAAAATCTATTGGCCATCAATGATATTGAAGATACGAATATTCAGATTTATAATATTGAATTTGATTCATATATAACCCCTATGAATGAAATAAATAAT
>FTWCV6JS3KC


ATGGCAACATGATCTAATTTTAACTTACAAAACGGAGCATCTCCACTTATAGAACAAATTATTTTTTTCCATGATCATACTTTAATTATTTTAATTATAACTACTATTTTAGTAGGATATTTAATATAGTTTATTTTTATAAATATATTAATCGATTTTTATTTAGAAGGTCAAATAAATTGAGTTAATTTAAAATTTTACCAGCTATTACTTTAATTTTTATTGCTTTACCTTCATTACGTTTACTTTATTTATTAGATGAACTTAATAATCCATTAATTACTTTAAAATCTATTGG
>FTWCV5JEHV2


ATGGCAACATGATCTAATTTTAACTTACAAAACGGAGCATCTCCACTTATAGAACAAATTATTTTTTTCATGATCATACTTTAATTATTTTAATTATAACTACTATTTTAGTAGGATATTTAATATTAAGTTTATTTTTATAAATATATTAATCGATTTTTATTAGAAGGTCAAATAATTGAGTTAATTTGAACAATTTTACCAGCTATTACTTTAATTTTTATTGCTTTACCTTCATTACGTTTACTTTATTTATTAGATGAACTTAATAATCCATTAATTACTTTAAAATCTATTGGTCATCAATGATATTGAAGATACGAATATTCAGATTTTAATAATATTGAATTTGATTCATATATAACCCCTATGAATG
>FTWCV2HERSK


ATGGCAACATGATCTAATTTTAACTTACAAAACGGAGCATCTCCACTTATAGAACAAATTATTTTTTTCCATGATCATACTTTAATATTTTAATTATAACTACTATTTTAGTTAGGATATTTAATATTAAGTTTATTTTTAATTAAATATATTAATCGATTTTTATTTAGAAGGTCAAATAATTGAGTTAATTTGAACAATTTTACCTAGCTATTACTTTAATTTTTATTTGCTTTACCTCATTACGTTTACTTTATTTATAGATGACTTAATAATCCATTTTCTTTTAAAATCTATTGGCCATCAATGATATTGAAGACACGAATATTCAGATTTTA
>FTWCV6JR92K


ATGGCAACATGATCTAATTTTAACTTACAAAACGGAGCATCTCCACTTATAGAACAAATTATTTTTTTCCATGATCATACTTTAATTATTTTAATTATAACTACTATTTTAGTAGGATATTTAATATTAAGTTTATTTTTATAAATATATTAATCGATTTTTATTAGAAGGTCAAATATTTGAGTTAATTTGAACAATTTTACCAGCTATTACTTTAATTTTTATGCTTTACCTTCATTACGTTTACTTTATTTATTAGATGAACTTAATAATCCATTAATTACTTTAAAATCTATTGGCCATCAATGATATTGAAGATACGAATATTCAGATTTTAATAATATTGAATTTGATTCATATATAACCCCTATGAATG
>FTWCV5I7L6C


ATGGCAACATGATCTAATTTTAACTTACAAAACGGAGCATCTCCACTTATAGAACAAAATATTTTTTTCCCTGATCATACTTTAATTATTTTAATTATAACTACTATTTTAGTAGGATATTTAATATTAAGTTTATTTTTTAATAAATATATTAATCGATTTTTATTAGAAGGTCAAATAATTGAGTTAATTTGAACAATTTTACCAGCTATTACTTTAATTTTTATTGCTTTACCTTCATTACGTTTACTTTATTTATTAGATGAACTTAATAATCCATTAATTACTTTAAAATCTATTGGCCATCAATGATATTGAAGATACGAATATTCAGATTTTAATAATATTGAATTTGATTCATATATAACCC
>FTWCV3HXAKH


ATGGCAACTATTGATCTAATTTTAACTTACAAAACGGAGCATCTCCACTTATAGAACAAATTATTTTTTTCCATGATCGTACTTTAATTATTTTAATTATAACTACTATTTTAGTAGGATATTTAATATTAAGTTTATTTTTTAATAAATATATTAATCGATTTTTATTAGAAGGTCAAATAATTGAGTTAATTTGAAAATTTTACCAGCTATTACTTTTATTTTTATGCTTTACTCATTTAGTTTACTTTATTTATTAGATGAACTTAATAATCCATTAATTACTTTAAAATCTATTGGCCATCAATGATATTGAAGATACGAATATTCAGATTTTATAATATTGAATTTGATTCATATATACCCTATGAATGAAATAAATAATAATAATTT
>FTWCV6J0CTM


ATGGCAACATGATCTAATTTTAACTTACAAAACGGAGCATCTCCACTTATAGAACAAATATTTTTTTCCATGATCATACTTTAATTATTTTAATTATAACTACTATTTTAGTAGGATATTTAATATTAAGTTTATTTTTTTATAAATATATTAATCGATTTTTATTAGAAGGTCAAATAATTGAGTTAATTTGAACAATTTTACCAGCTATTACTTTAATTTTTATTGCTTTACCTTCATTACGTTTACTTTATTTATTAGATGAACTTAATAATCCATTAATTACTTTAAAATCTATTGGCCATCAATGATATTGAAGATACGAATATTCAGATTTTAATAATATTGAATTTGATTCATATATAACCCCTATGAATGAAATAAATAATAATAATTTTCGATTATTAGATGTTGATAATCGAATTGTTTTACCGATGGGGAATC
>FTWCV5JCNZT


ATGGCAACATGATCTAATTTTAACTTACAAAACGGAGCATCTCCACTTATAGAACAAATTATTTTTTTTCATGATCATACTTTAATTATTTTAATTATAACTACTATTTTAGTAGGATATTTAATATTAAGTTTATTTTTTAATAAATATATTAATCGATTTTATTAGAAGGTCAAATATTGAGTTAATTTGAACAATTTTACCAGCTATTGCTTTAATTTTTGCTTTACCTTCATAGTTTATTTATTTATTAGATGAACTTAATAATCCATTAATTACTTTAAAATCTATTGGCCATCAATGATATTGAAGATACGAATATTCAGATTTTAATAATATTGAATTTGATTCATATAT
>FTWCV5JE74A


ATGGCAACATGATCTAATTTTAACCTACAAAACGGAGCATCTCCACTTATAGAACAAAATATTTTTTCATGATCATACTTTAATTATTTTAATTATAACTACTATTTTAGTAGGATATTTAATATTAAGTTTATTTTTTAATAAATATATTAATCGATTTTTTTTAGAAGGTCAAATAATTGAGTTAATTTGAACAATTTTACCAGCTGTTACTTTAATTTTTATTGCTTTACCTTCATTACGTTTACTTTATTTATTAGATGAACTTAATATCCCATATACTTTAAAAATCTATTGGCCATCAATGATATTGAAGATACGAATATTCAGATTTAATAATATTGAATTTGATTCATATATAACCCCTATGAATGAAATAAATAAT
>FTWCV3H5VCL


ATGGCAACATTGATCTAATTTTAACTTACAAAACGGAGCATCTCCACTTATAGAACAAATATTTTTTTCCATGATCATACTTTAATTATTTTAATTATAACTACTATTTTAGTAGGATATTTAATTATTAAGTTTATTTTTAATAAATATATTAATCGATTTTTATTAGAAGGTCAAATAATTGAGTTAATTTGAACAATTTTACCAGCTATTACTTTAATTTTATTGCTTTACCTTCATTACGTTTACTTTATTTATAGATGAACTTAATAATCCCATATACTTTAAAAATCTATGCCATCAATGATATTGAAGATACGAATATTCAGATTTTAATAATATTGAATTTGATTCATATATAACCCCTATGAAT
>FTWCV5I8IT6


ATGGCAACATGATCTAATTTTAACTTACAAAATGGAGCATCTCCTACTTATAGACTAAATATTTTTTTCCATGATCATACTTTAATTATTTTAATTATAATTACTGTATTAGTAGGATATTTAATATAGATTTATTTTTTATAAATATATTAATCGATTTTTTATTAGAAGGTCAAATAATTGAATTAATTTGAACTATTTTACCAGCTATTACTTTAATTTTTTATTGCTCTACCCTCTTTACGTTTACTTTATTTATTAGATGAACTTAATAACCCATTAATTACCTTAAAATCTATTGGACATCAATGATATTGAAGATATGAGTATTCAGATTTTACAATATTGAATTTGATTCATATATACCCCCTGTAAAATGAAATGAATAACAATAGTTTCCGATTATTAGATGTTGATAATCGAATTGTTTTACCAATGGGTAATCAAATTCGAATTATAGTAACTGCTACAGATGTTATCCATTCATGAAC
>FTWCV2HLRHI


ATGGCAACATGATCTAATTTTAACTTACAAAACGGAGCATCTCCACTTATAGAACAAATTATTTTTTCCATGATCATACTTTAATTATTTTAATTATAACTACTATTTTAGTAGGATATTTAATATTAAGTTTATTTTTTAATAAATATATTAATCGATTTTTATTAGAAGGTCAAATAATTGAGTTAATTTGAACAATTTTACCAGCTATTACTTTAATTTTTATTGCTTTACCTTCATTACGTTTACTTTATTTATTAGATGAACTTAATAATCCATTAATTACTTTAAAATCTATTGGCCATCAATGATATTGAAGATACGAATATTCAGATTTTAATAATATTGAATTTGATTCATATATAACCCCTATGAATGAAATAAATAATAATAATTTTCGATTATTAGATGTTGATAATCGAATTGTTTTACCGATGGGGATCAAATTCGAATTATAGTAACTGCTACAGATGTTATTCACTCATGAACTATCCCATCTTTAGGTGTAAAAGTAGATGCTAATCCAGGACGATTAAATCAAACAAATTTCTTT
>FTWCV3HYXG2


ATGGCAACATGATCTAATTTTAACTTACAAAACGGAGCATCTCCACTTATAGAACAAATTATTTTTTTCCATGATCATACTTTAATTATTTTAATTATAACTACTATTTTAGTAGGATATTTAATATTAAGTTTATTTTTTAATAAATATATTAATCGATTTTTATAGAAGGTCAAATAATTGAGTTAATTTGAACAATTTTACCAGCTATTACTTTAATTTTTATGCTTTACCTTCATTACGTTTACTTTATTTATTAGATGAACTTAATAATCCAT
>FTWCV3HXW9G


ATGGCAACTATCTAATTTTAACTTACAAAACGGAGCATCTCCACTTATAGAACAAATTATTTTTTCCATGATCATACTTTAATTATTTTAATTATAACTACTATTTTAGTAGGATATTTAATATTAAGTTTATTTTTTAATAAATATATTAATCGATTTTTATTAGAAGGTCAAATAATTGAGTTAATTTGAACAATTTTACCAGCTATTACTTTAATTTTTTTGCTTTACTTCATTTACGTTTACTTTATTTATTAGATGAACTTAATAATCCATTAATTACTTTAAAATCTATTGGCCATCAATGATATTGAAGATACGAATATTCAGATTTTAATAATATTGAATTTGATTCATATATAACCCCTATG
>FTWCV6JUBMY


ATGGCAACATGATCTAATTTTAACTTACAAAACGGAGCATCTCCACTTATAGAACAAATTATTTTTTTCCATGATCATACTTTAATTATTTTAATTATAACTACTATTTTAGTAGGATATTTAATATTAAGTTTATTTTTTAATAAATATATTAATCGATTTTTATTAGAAGGTCAAATAATTGAGTTAATTTGAACAATTTTACCAGCTATTACTTTAATTTTTATTGCTTTACCTTCATTACGTTTACTTTATTTATTAGATGAACTTAATAATCCATTAATTACTTTAAAAATCTATTGGCCATCAATGATATTGAAGATACGAATAATTCAGATTTTAATAATATTGAATTTGATTCATATATAACCCCTATGAATGAAATAAATAATAATAATTTTCGAT
>FTWCV2HEXWJ


ATGGCAACATGATCTAATTTTAACTTACAAAACGAAGCATCTCCACTTATAGAACAAATTATTTTTTTCCATGATCATACTTTAATTATTTTAATTATAACTACTATTTTAGTAGGATATTTAATATTAAGTTTATTTTTTAATAAATATATTAATCGATTTTTATTAGAAGGTCAAATAATTGAGTTAATTTGAACAATTTTACCAGCTATTACTTTAATTTTTAATACGCTTTACCTTCATTACGTTTACTTTATTTATTAGATGAACTTAATAATCCATTAATTACTTTAAAATCTATTGGCCATCAATGATATTGAAGATACGAATATTCAGGTTTTAATAATATTGAATTTGATTCATATATACCCCCTATGAATGAAATAAATAATAATATTTTCGATTATTAGATGTTGATAATCGAATTGTTTTACCAATGGGGAAGTCAAATTCGAATTATAGTAACTGCTACAGATGTTATTCACTCATGAACTATCCCATCTTTAG
>FTWCV5JDGFY


ATGGCAACATGATCTAATTTTAACTTACAAAACGGAGCATCTCCACTTATAGAACAAATTATTTTTTTCCATGATCATACTTTAATTATTTTAATTATAACTACTATTTTAGTAGGATATTTAATATTAAGTTTATTTTTTAATAAATATATTAATCGATTTTTATTAGAAGGTCAAATAATTGAGTTAATTTGAACAATTTTACCAGCTATTACTTTAATTTTTATTGCTTTACCTTCATTACGTTTACTTTATTTATTAGATGAACTTAATAATCCATTAATTACTTTAAAATCTATTGGCCATCAATGATATTGAAGATACGAATATTCAGATTTTAATAATATTGAATTTGATTCATATATAACCCCTATGAATGAAATAAATATAATAATTTTCGATTATTAGATGTTGATAATCGAATTGTTTTACCGATGGG
>FTWCV5JBR5


ATGGCAACATGATCTAATTTTAACTTACAAAACGGAGCATCTCCACTTATAGAACAAATTATTTTTTTCCATGATCATACTTTAATTATTTTAATTATAACTACTATTTTAGTAGGATATTTAATATTAAGTTTATTTTTTAATAAATATATTAATCGATTTTTATTAGAAGGTCAAATAATTGAGTTAATTTGAACAATTTTACCAGCTATTACTTTAATTTTTACTGCTTTACCTTCATTACGTTTTACTTTATTTATAGATGAACTTAATAATCCATTAATTACTTTAAAATCTATTGGCCATCAATGATATTGAAGATACGAATATACAGATTTTAATAATATTGAATTTGATTCATATATAACCCCTATGAATGAAATAAATAATAATAATTTTCGATTATTAGATGTTGATAATCGAATTGTTTACCGATGGG
>FTWCV5I4H6S


ATGGCAACATGATCTAATTTTAACTTACAAAACGGAGCATCTCCACTTATAGAACAAAATATTTTTTTTCCATGATCATACTTTAATTATTTTAATTATAACTACTATTTTTAGTAGGATATTTTATATTAAGTTTATTTTTTAATAAATATATTAATCGATTTTTATAGAAGGTCAAATAATTGAGTTAATTTGAACAATTTTACCAGCTATTACTTTAATTTTTATGCTTTACCTTCATTACGTTTACTTTATTTATTAGATGAACTATAATCCATTAATACTTTAAAAATCTATTGGCCATCAATGATATTGAAGATACGAATATTCAGATTTTAATAATATTGAATTTGATTCATATATAACCCCTATGAATGAAATAAA
>FTWCV3HWXV4


ATGGCAACATGATCTAATTTTAACTTACAAAACGGAGCATCTCCACTTATAGAACAAATTATTTTTTTCCATGATCATACTTTAATTATTTTAATTATAACTACTATTTTAGTAGGATATTTAATATTAAGTTTATTTTTTATAAATATATTAATCGATTTTTATAGAAGGTCAAATAATTGAGTTAATTTGAACAATTTTACCAGCTATTACTTTAATTTTTATGCTTTTATTCATTACGTTTACTTTATTTATTAGATGAACTTAATAATCCATTAATTACTTTAAAAATCTATTGGCCATCAATGATATTGAAGATACGAATATT
>FTWCV3H7WXK


ATGGCAACATGATCTAATTTTAACTTACAAAACGGAGCATCTCCACTTATAGAACAAATTATTTTTTCCATGATCATACTTTATATTTTAATTATAACTACTATTTTAGTAGGATATTTAATATAGTTTATTTTTAATAAATATATTAATCGATTTTTATAGAAGGTCAAATAATTGAGTTAATTTGAACAATTTTACCAGCTATTACTTTAATTTTTATGCTTTACCTTCATTACGTTTACTTTATTTATTAGATGAACTATAATCCATTAATTACTTTAAAATCTATTGGCCATCAATGATATTGAAGATACGAATATTCAGATTTTAATAATATTGAATTTGATTCATATATAACCCCTATGAATGAAATA
>FTWCV3HZNRZ


ATGGCAACATGATCTAATTTTAACTTACAAACGGAGCATCTCCACTTATAGAACAATTATTTT
>FTWCV5I6SJX


ATGGCAACATGATCTAATTTTAACTTACAAAACGGAGCATCTCCACTTATAGAACAAATTATTTTTTTCCATGATCATACTTTAATTATTTTAATTATAACTACTATTTTAGTAGGATATTTAATATTAAGTTTATTTTTTAATAAATATATTAATCGATTTTTATTAGAAGGTCAAATAATTGAGTTAATTTGAACAATTTTACCAGCTATTACTTTAATTTTTATTGCTTTACCTTCATTACGTTTACTTTATTTATTAGATGAACTTAATAATCCATTAATTACTTTAAAATCTATTGGCCATCAACGATATTGAAGATACGAATATTCAGATTTTAATAATATTGAATTTGATCATATATAACCCCTATGAATGAAATAAATAATAATAATTTTCGATTAT
>FTWCV6JWKU4


ATGGCAACATGATCAATTTTTACTTACAAAACGGAGCATCTCCACTTATAGAACAAATTATTTTTTTCCATGATCATACTTTAATTATTTTAATTATAACTACTAATCTTAGTAGGATATTTAATATTAAGTTTATTTTTAATAAATATATTAATCGATTTTTATAGAAGGTCAAATAATTGAGTTAATTTGAACAATTTTACCAGCTATTACTTTAATTTTATGCTTTACCTTCATTACGTTTACTTTATTTATTAGATGAACTTAATAATCCATTAATTACTTTAAAATCTATTGGCCATCAATGATATTGAAGATACGAATATTCAGATTTTAATAATATTGAACTTTGATTCATATATAACCCCTATGAATGAAATAAATAATAATATTTTCGATTATTAGATGTTGATAATCG
>FTWCV6JUXTC


ATGGCAACATGATCTAATTTTAACTTACAAAACGGAGCATCTCCACTTATAGAACAAATTATTTTTTTCCATGATCATACTTTAATTATTTTAATTAATAACTACTATTTTAGTAGGATATTTAATATTAAGTTTATTTTTTAATAAATATATTAATCGATTTTTATTAGAAGGTCAAATAATTGAGTTAATTTGAACAATTTTACCAGCTATTACTTTAATTTTTAT
>FTWCV2HI7T4


ATGGCAACATGATCTAATTTTAACTTACAAAACGGAGCATCTCCACTTATAGAACAAATTACTTTTTTCCATGATCATACTTTAATTATTTTAATTATAACTACTATTTTAGTAGGATATTTAATATTAAGTTTATTTTTAATAAATATATTAATCGATTTTTATTAGAAGGTCAAATAATTGAGTTAATTTGAACAATTTTACCAGCTATTACTTTAATTTTTATGCTTTACCTTCATTACGTTTACTTTATTTATTAGATGAACTTAATAATCCATTAATTACTTTAAAAATCTATTGGCCATCAATGATATTGAAGATACGAATATTCAGATTTTAATAATATTGAATTTGATTCATATATAACCCCTATGAATGAAATAAATAATAATAATTTTCGATTATTAGATGTT
>FTWCV4IMJFP


ATGGCAACATGATCTAATTTTAACTTACAAAATGGAGCATCTCCACTTATAGAACAAATTATTTTTTTCCTATGATCATACTTT
>FTWCV3H0IZ


ATGGCAACATGATCTAATTTTAACTTACAAAACGGAGCATCTCCACTTATAGAACAAATTATTTTTTTCCATGATCATACTTTAATTATTTTAATTATAACTACTATTTTAGTAGGATATTTAATATTAAGTTTATTTTTATAAATATATTAATCGATTTTTATTAGAAGGTCAAATAATTGAGTTAATTTGAACAATTTTACCAGCTATTACTTTAATTTTTATTGCTTTACCTTCATTACGTTTACTTTATTTATTAGATGAACTTAATAATCCATTAATTACTTTAAAATCTATTGGCCATCAATGATATTGAAGATACGAATATTCAGATTTTAATAATATTGAATTTGATTCATATATAACCCCTATGAATGAAATAAATAATAATAATTTTCGATTATTAGATGTTGATA
>FTWCV5JAVLN


ATGGCAACATGATCTAATTTTAACTTACAAAACGGAGCATCTCCACTTATAGAACAAATATTTTTTTTCCATGATCATACTTTAATTATTTTAATTATAACTACTATTTTTAGTAGGTATATTTTAATATAAGTTTATTTTTTAATAAATATATTAATCGATTTTTATTAGAAGGTCAAATAATTGAGTTAATTTGAACAATTTTACCAGCTATACTATTTTTATTGCTTTACCTTCATTACGTTTACTTTATTTATTAGATGAACTTAATAATCCATTAATTACTTTAAAATCTATTGGCCATCAATGATATTGAAGATACGAATATTCAGATTTTAATAATATTGAATTGATTCATATATACCCCTATGAATGAAATA
>FTWCV6J0FQP


ATGGCAACATGATCTAATTTTAACTTACAAAACGGAGCATCTCCACTTATAGAACAAATTATTTTTTTCCATGATCATACTTTAATTATTTTAATTATAACTACTATTTTGGTAGGATATTTAATATTAAGTTTATTTTTTAATAAATATATTAATCGATTTTTATTAGAAGGTCAAATAATTGAGTTAATTTGAACAATTTTACCAGCTATTACTTTAATTTTTATGCTTTACCTTCATTACGTTTACTTTATTTATTAGATGAACTTAATAATCCATTAATTACTTTAAAATCTATTGGCCATCAATGATATTGAAGATACGAATATTCAGATTTTAATAATATTGAATTTGATTCATATATAACCCCTATGAATGAAATAAATAATAATAATTTTCGATTATTAGATGTTGATAATCGAATTGTTTTACCGATGGGAAATCAAATTCGAATTATAGTAACTGCTACAGATGTTATTCACTCATGAACTATCCCATCTTTAGGT
>FTWCV5JD470


ATGGCAACATGATCTAATTTTAACTTACAAAACGGAGCATCTCCACTTATAAGAACAAAATTATTTTTTCATGATCATACTTTAATTATTTTAATTATAACTACTATTTTAGTAGGATATTTAATATTAAGTTTATTTTTTATAAATATATTAATCGATTTTTATTAGAAGGTCAAATAATTGAGTTAATTTGAACAATTTTACCAGCTATTACTTTAATTTTTATTGCTTTACCTTCATTACGTTTACTTTATTTATTAGATGAACTTAATAATCCATTAATTACTTTAAAATCTATTGGCCAT
>FTWCV6JR2Q0


ATGGCAACATGATCTAATTTTAACTTACAAAACGGAGCATCTCCACTTATAGAACAAATTATTTTTTTCCATGATCATACTTTAATTATTTTAATTATAACTACTATTTTAGTAGGATATTTAATATTAAGTTTATTTTTTAATAAATATATTAATCGATTTTTATTAGAAGGTCAAATAATTGAGTTAATTTGAACAATTTTTACCAGCTATTACTTTAATTTTTATGCTTTACCTTCATTACGTTTACTTTATTTATTAGATGAACTTAATAATCCATATACTTTAAAAATCTATTTGCCATCAATGATATTTGAAGATACGAATATTCAGATTTTAATAATATTGAATTTGATTCATATATAACCCCTTGAATAGAAATAAAATATAATAATTTTCGATTATTAG
>FTWCV4IT0PD


ATGGCAACATGATCTAATTTTAACTTACAAAACGGAGCATCTCCACTTATAGAACAAATATTTTTTTCCATGATCATACTTTAATTATTTTAATTATAACTACTATTTTAGTAGGATATTTAATATTAAGTTTATTTTTTAATAAATATATTAATCGATTTTTATTAGAAGGTCAAATAATTGAGTTAATTTGAACAATTTTACCAGCTATTACTTTAATTTTTATTGCTTTACCTTCATTACGTTTACTTTATTTATTAGATGAACTTAATAATCCATTAATTACTTTAAAATCTATTGGCCATCAATGATATTGAAGATACGAATATTCAGAT
>FTWCV2HG57I


ATGGCAACATGATCTAATTTTAACTTACAAAACGGAGCATCTCCACTTATAGAACAAATTATTTTTTTCCATGATCATACTTTAATTATTTTAATTATAACTACTATTTTAGTAGGATATTTAATATTAAGTTTATTTTTTAATAAATATATTAATCGATTTTTATTAGAAGGTCAAATAATTGAGTTAATTTGAACAATTTTACCAGCTATTACTTTAATTTTTATTGCTTTACCTTCATTACGTTTACTTTATTTATTAGATGAACTTAATAATCCATTATTCTTTTAAAAATCTATGCCATCAATGATATTGAAGATACGAATATTCAGATTTTAATAATATTGAATTTGATTCATATATAACCCCTATGAATGAAATAAATAATAATAATTTTCGATTATTAGATGTTGATAATCGAATTGTTTTACCGATGGGGAATCAAATTCGAATTATAGTAACTGCTACAGATGTT
>FTWCV5I84NU


ATGGCAACTATTGATCTAATTATAACTTACAAAACGGAGCATCTCCACTTATAGAACAAATTATTTTTTTCCATGATCATACTTTATATTTTAATTATAACTACTATTTTAGTAGGATATTTAATATTAAGTTTATTTTTTAATAAATATATTAATCGATTTTTATTAGAAGGTCAAATAATTGAGTTAATTTGAACAATTTTACCAGCTATTACTTTAATTTTTATTGCTTTACCCTTCATTACGTTTACTTTATTTATAGATGAACTTAATAATCCATATTACTTTAAAATCTATTGGCCATCAATGATATTGAAGATACCAATATTCAGATTTTAATAATATTGAATTTGATTCATATATAACCCCT
>FTWCV4IN8FH


ATGGCAACATGATCTAATTTTAACTTACAAAACGGAGCATCTCCACTTATAGAACAAATTATTTTTTTCCTACTGATCATACTTTATTTATTTTAATATACTACTATTTTAGTTAGGATATTTAA
>FTWCV2HLOS4


ATGGCAACATGATCTAATTTTAACTTACAAAACGGAGCATCTCCACTTATAGAACAAATATTTTTTTTCCATGATCATACTTTAATTATTTTAATTATAACTACTATTTTAGTAGGATATTTAATATTAAGTTTATTTTTTAATAAATATATTAATCGATTTTTATTAGAAGGTCAAATAATTGAGTTAATTTGAACAATTTTACCAGCTATTACTTTAATTTTTATTGCTTTACCTTCATTACGTTTACTTTATTTATTAGATGAACTTAATAATCCATTAATTACTTTAAAATCTATTGGCCATCAATGATATTGAAGATACGAATATTCAGATTTTAATAATATTGA
>FTWCV2HA9HK


ATGGCAACATGATCTAATTTTAACTTACAAACGGAGCATCTCCACTTATAGAACAAATTATTTT
>FTWCV5I7DE0


ATGGCAACATGATCTAATTTTAACTTACAAAACGGAGCATCTCCACTTATAGAACAAATTATTTTTTTCTATGATCATACTTTATATTTTATTACTACTATTTTAGTTAGGATATTTAAT
>FTWCV5JB6SW


ATGGCAACATGATCTAATTTTAACTTACAAAACGGAGCATCTACCACTATAGAACAAATTATTTTTTTCCATGATCATACTTTAATTATTTTAATTATAACTACTATTTTAGTAGGATATTTAATATTAGTTTATTTTTTAATAAATATATTAATCGATTTTTATTAGAAGGTCAAATAATTGAGTTAATTTGAACAATTTTACCAGCTATTACTTTAATTTTTA
>FTWCV4ITKI9


ATGGCAACATGATCTAATTTTAACTTACAAAACGGAGCATCTCCACTTATAGAACAAATTATTTTTTT
>FTWCV2HIQC7


ATGGCAACATGATCTAATTTTAACTTACAAAACGGAGCATCTCCACTTATAGAACAAATTATTTTTTCCATGATCATACTTTAATTATTTTAATTATAACTACTATTTTAGTAGGATATTTAATATTAAGTTTATTTTTAATAAATATATTAATCGATTTTTATTAGAAGGTCAAATAATTGAGTTAATTTGAACAATTTTTACCAGCTATTACTTTAATTTTTATTGCTTTACCTTCATTACGTTTACTTTATTTATTAGATGAACTTAATAATCCATATTACTTTTAAAAATCTATTGGGCATCAATGATATTGAAGATACGAATATTCAGATTTTAAT
>FTWCV2HI487


ATGGCAACATGATCTAATTTTAACTTACAAAACGGAGCATCTCCACTTATAGAACAAATATTTTTTCCATGATCATACTTTTATATTTTAATTATAACTACTATTTTAGTTAGGATATTTATATTAAGTTTATTTTTAATTAAATATATTAATCGATTTTTATTTAGAAGGT
>FTWCV4II7UJ


ATGGCAACATGATCTAATTTTTAACTTACAAATGGAGCATCTCCACTTATAGAACAAATTTATTTTTTTTCCATGATCATTCTTTATTTTTTAATTATAATTACTGTATTAGTAGGATATTTAATATTAAGATTTATTTTTTATAAATATATTAATCGATTTTTTATTAGAAGGTCAAATAATTGAATTAATTTGAACTATTTTACCAGCTATTACTTTAATTTTTATTGCTCTACCCTCTTTACGTTTACTTTATTTATTAGATGAACTTAATAACCCATTAATTACCTTAAAATCTATTGGACATCAATGATATTGAAGATATGAGTATTCAGACTTTAACAATATTGAATTTGATTCATATATAACCCCTGTAAATGAAAATGAATAACAATAGTTTCCGATTATTAGATGTTGATAATCGAA
>FTWCV6J4C0


ATGGCAACATGATCTAATTTTACTTACAAAAACGGAGCATCTCCACTTATAGAACAAATTATTTTTTTCCATGATCATACTTTAATTATTTTAATTATAACTACTATTTTAGTAGGATATTTAATATTAAGTTTATTTTTTATAAATATATTAATCGATTTTTATTAGAAGGTCAAATAATTGAGTTAATTTGAACAATTTTACCAGCTATTACTTTAATTTTTATTGCTTTGCCTTCATTACGTTTACTTTATTTATTAGATGAACTTAATAATCCATTAATTACTTTAAAATCTATTGGCCATCAATGATATTGAAGATACGAATATTCAGATTTTAATAATATTGAATTTGATTCATATATACCCCTTGAATGAAATAAATAATAATAATTTTCGATTATTAGATGTTGATAATCGAATT
>FTWCV2HLYTO


ATGGCAACATGATCTAATTTTAACTTACAAAACGGAGCATCTCCACTTATAGAACAAATTATTTTTTTCCATGATCATACTTTAATTATTTTAATTATAACTACTATTTTAGTAGGATATTTAATATTAAGTTTATTTTTTATAAATATATTAATCGATTTTTATTAGAAGGTCAAATAATTGAGTTAATTTGAACAATTTTACCAGCTATTACTTTAATTTTTATTGCTTTACCTTCATTACGTTTACTTTATTTATTAGATGAACTTAATAATCCATTAATTACTTTAAAATCTATTGGCCATCAATGATATTGAAGATACGAATATTCAGATTTTAATAATATTGATTTGATTCATATATAGCCCCTATGAATGAAATATAATAATAATTTTCGATTATTAGATGTTGATAATCGAATTGTTTTAC
>FTWCV5I5CDD


ATGGCAACATGATCTAATTTTAACTTACAAAACGGAGCATCTCCACTTATAGAACAAATTATTTTTTCCATGATCATACTTTAATTATTTTAATTATAACTACTATTTTAGTAGGATATTTAATATTAAGTTTATTTTTAATAAATAAATTAATCGATTTTTATTAGAAGGTCAAATAATTGAGTTAATTTGAACAATTTTACCAGCTATTACTTTAATTTTTATTGCTTTACCTTCATTACGTTTACTTTATTTATTAGATGAACTTAATAATCCATTAATTACTTTAAAATCTATTGGCCATCAATGATATTGAAGATACGAATATTCAGATTTTAATAATATTGAATTTGATTCATATATAACCCCTATGAATGAAATAAA
>FTWCV5JAB74


ATGGCAACATGATCTAATTTTAACTTACAAAACGGAGCATCTCCACTTATAGAACAAATTTATTTTTTTCCATGATCATACTTTAATTATTTTAATTATAACTACTATTTTAGTAGGATATTTAATATTAAGTTTATTTTTTAATAAATATATTAATCGATTTTTATTAGAAGGTCAAATAATTGAGTTAATTTGAACAATTTTACCAGCTATTACTTTAATTTTTATTGCTTTACCTTCATTACGTTTACTTTATTTATTAGATGAACTTAATAATCCATTAATTACTTTAAAATCTATTGGCCATCAATGATATTGAAGATACGAATATTCAGATTTTAATAATATTGAATTTGATTCATATATAACCCCTATGAATGAAATAAATAATAATAATTTTCGATTATTAGA
>FTWCV5JEEIU


ATGGCAACATGATCTAATTTTAACTTACAAAACGGAGCATCTCCACTTATAGAACAAATATTTTTTCCATGATCATACTTTAATTATTTTAATTATAACTACTATTTTAGTAGGATATTTAATATTAAGTTTATTTTTTAATAAATATATTAATCGATTTTTATTAGAAGGTCAAATAATTGAGTTAATTTGAACAATTTTACCAGCTATTACTTTAATTTTTATTGCTTTACCTTCATTACGTTTACTTTATTTATTAGATGAACTTAATAATCCATTAATTACTTTTAAAATCTATTGGCCATCAATGATATTGAAGATACGAATATTCAGATTTTAATAATATTGAATTTGATTCATATATAACCCCTATGAAT
>FTWCV4II7I


ATGGCAACATGATCTAATTTTAACTTACAAAACGGAGCATCTCCACTTATAGAACAAATTTATTTTTTTCCATGATCATACTTTAATTATTTTAATTATAACTACTACTTTAGTAGGATATTTAATATTAAGTTTATTTTTAATAAATATATTAATCGTATTTTTATTAGAAGGTCAAATAATTGAGTTAATTTGAACAATTTTACCAGCTATTACTTTAATTTTATTGCTTTACCTTCATTACGTTTACTTTATTTATTAGATGAACTTAATAATCCATTAATTACTTTAAAATCTATTGGCCATCAATGATATT
>FTWCV6JW9MB


ATGGCAACATGATCTAATTTTACTTACAAAACGGAGCATCTCCACTTATAGAACAAATTATTTTTTTTCCATGATCATACTTTAATTATTTTAATTATAACTACTATTTTAGTAGGATATTTAATATTAAGTTTATTTTTTAATAAATATATTAATCGATTTTTATTAGAAGGTCAAATAATTGAGTTAATTTGAACAATTTTACCAGCTATTACTTTAATTTTTATTGCTTTACCTTCATTACGTTTACTTTATTTATTAGATGAACTTAATAATCCATTAATTACTTTAAAATCTATTGGCCATCAATGATATTGAAGATACGAATATTCAGATTTTAATAATATTGAATTTGATTCATATATACCCCTATGAATGAATAAATAATAATAATTTTCGATTATTAGATGTTGATA
>FTWCV5I7F58


ATGGCAACATGATCTAATTTTAACTTACAAAACGGAGCATCTCCACTTATAGAACAAATTATTTTTTCCATGATCATACTTTAATTATTTTAATTATAACTACTATTTTAGTAGGATATTTAATATTAAGTTTATTTTTAATAAATATATTAATCGATTTTTATTAGAAGGTCAAATAATTGAGTTAATTTGAACAATTTTACCAGCTATTACTTTAATTTTATTGCTTTACCTTCATTACGTTTACTTTATTTATTAGATGAACTTAATAATCCATATTACTTTAAAAATCTATTGGCCAATCAGTGATATTGAAGATACGAATATTCAGATTTTAATATATTGAATTTGATTCATATATAACCCCTATGAATGAAATAAATAATAATAATTTTCGATTATTAGATGTTGATAA
>FTWCV5JD53G


ATGGCAACATGATCTAATTTTAACTTACAAAACGGAGCATCTCCACTTATAGAACAAATTATTTTTTTCCATGATCATACTTTAATTATTTTAATTATAACTACTATTTTAGTAGGATATTTAATATTAAGTTTATTTTTTAATAAATATATTAATCGATTTTTATTAGAAGGTCAAATAATTGAGTTAATTTGAACAATTTTACCAGCTATTACTTTAATTTTTATTGCTTTACCTTCATTACGTTTACTTTATTTATTAGATGAACTTAATAATCCATTAATTACTTTAAAATCTATTGGCCATCAATGATATTGAAGATACGAATATTCAGATTTTA
>FTWCV5JD2I2


ATGGCAACATGATCTAATTTTACTACAAAACGGAGCATCTCCACTTATAGAACAAATATTTTTTTCCATGATCATACTTTATATTTTATTATAACTACTATTTTAGTAGGATATTTAATATTAAGTTTATTTTTTTATAAATATATATCGATTTTTTATTAGAAGGTCAAATAATTGAGTTAATTTGAACAATTTTACCAGCTATTACTTTAATTTTTATTGCTTTACCTTCATTACGTTTACTTTATTTATTAGATGAACTTAATAATCCATAAATTACTTTAAAATCTATTGGCCATCAATGATATTGAAGATACGAATATTCAGATTTTAATAATATTGAATTTGATTCATATATAACCCCTATGAATGAAATAAATAATAATAA
>FTWCV2HKPVV


ATGGCAACATGATCTAATTTTACTTACAAAACGGAGCATCTCCACTTATAGAACAAATATTTTTTTCCATGATCATACTTTAATTATTTTAATTATAACTACTATTTTAGTAGGATATTTAATATTAAGTTTATTTTTTAATAAATATATTAATCGATTTTTATTAGAAGGTCAAATAATTGAGTTAATTTGAACAATTTTACCAGCTATTACTTTAATTTTTATTGCTTTACCTTCATTACGTTTACTTTATTTATTAGATGAACTTAATAATCCATTAATTACTTTAAAATCTATTGGCCATCAATGATATTGAAGAATACGAATAT
>FTWCV4ILVXO


ATGGCAACATGATCTAATTTTAACTTACAAACGGAGCATCTCCACTTATAGAAC
>FTWCV5JAMMS


ATGGCAACATGATCTAATTTTAACTTACAAAACGGAGCATCTCCACTTATAGAACAAATATTTTTTTCCATGATCATACTTTAATTATTTTAATTATAACTACTATTTTAGTAGGATATTTAATATTAAGTTTATTTTTTATAAATATATTAATCGATTTTTATTAGAAGGTCAAATAATTGAGTTAATTTGAACAATTTTACCAGCTATTACTTTAATTTTTATTGCTTTACCTTCATTACGTTTACTTTATTTATTAGATGAACTTAATAATCCATTAATTACTTTAAAATCTATTGGCCATCAATGATATTGAAGATACGAATATTCAGATTTTAATAATATTGAATTTGATTCATATATAACCCCTAT
>FTWCV3H333X


ATGGCAACATGATCTAATTTTAACTTACAAAACGGAGCATCTCCACTTATAGAACAAATATTTTTTCATGATCATACTTTATTTTTTAATTATAACTACTATTTTAGTAGGATATTTAATATTAAGTTTATTTTTTAATAAATATATATCGATTTTTATTAGAAGGTCAAATAATTGAGTTAATTTGAACAATTTTACCAGCTATTACTAATTTTTATTGCTTTACCTTCATTACGTTTACTTTATTTATTAGATGAACTTAATAATCCATTAATTACTTTAAAATCTATTGGCCATCAATGATATTGAAGATACGAATATTCAGATTTTAATAATATTGAATTTGATTCATATATAACCCTATGAATGAAA
>FTWCV5I5YC8


ATGGCAACATGATCTAATTTTAACTTACAAAACGGAGCATCTCCACTTATAGAACAAATTATTTTTTTCCATGATCATACTTTAATTATTTTAATTATAACTACTATTTTAGTTAGGATATTTAATATTAAGTTTATTTTTAATAAATATATTAATCGATTTTTA
>FTWCV6JR3SC


ATGGCAACATGATCTAATTTTAACTTACAAAACGGAGCATCTCCACTTATAGAACAAATTATTTTTTTCCATGATCATACTTTAATTATTTTAATTATAACTACTATTTTAGTAGGATATTTAATATTAAGTTTATTTTTTAATAAATATATTAATCGATTTTTATTAGAAGGTCAAATAATTGAGTTAATTTGAACAATTTTACCAGCTATTACTTTAATTTTTATTGCTTTACCTTCATTACGTTTACTTTATTTATTAGATGAACTTAATAATCCATTAATTACTTTAAAAATCTATTGGCCATCAATGATATTGAAGATACGAATATTCAGATTTTAATAATATTGAATTTGATTCATATATAACCCCTATGAATGAAAT
>FTWCV3H8UPK


ATGGCAACATGATCTAATTTTTAACTTAAAAACGGAGCATCTCCACTTATAGAACAAATATTTTTTTCCATGATCATACTTTAATATTTTTAATTATAACTACTATTTTTAGTAGGATATTTAATATTAAGTTTATTTTTTATAAATATATTAATCGATTTTTTATTAGAAGGTCAAATAACTGAGTTAATTTGAACAATTTTACCAGCTATTACTTTAATTTTTATTGCTTTACTTTCATTACGTTTACTTTATTTATTAGATGAACTTAATAATCCATTAATTACTTTTAAAATCTATTGGCCATCAATGATATTGAAGATACGAATATTCAGATTTTAATAATATTGAATTTGATTCATATATAACCCCTATGAATGAAATAAATAATAATAATTTTCGATTATTAGATGTTGATAATCGAAT
>FTWCV5JA79S


ATGGCAACATGATCTAATTTTAACTTACAAAATGGAGCAATCTCCACTTATAGAACAAATTATTTTTTCCATGATCATACTTTAATTATTTTAATTATAATTACTGTATTAGTAGGATATTTAATATTAAGATTATTTTTTAATAAATATATTAATCGATTTTTATTAGAAGGTCAAATAATTGAATTAATTTGAACAATTTTACCAGCTATTACTTTAATTTTTATTGCTTTACCTTCATTACGTTTACTTTATTTATTAGATGAACTTAATAATCCATTAATTACTTTAAAAATCTATTGGCCATCAATGATATTGAAGATACGAATATTCAGATTTTATAATATTGAATTTGATTCATATATAACCCCTATGAATGAAATAAATATAATAATTTTCGAGTATTAGATGTTGATAATCGAATTGTTTTACCGATGGGGAATCAAATTCGAATTATAGTAACTGCTACAGATGTTATTCGCTCATGAACTATCCCATCTTTAGGT
>FTWCV2HNCCN


ATGGCAACATGATCTAATTTTAACTTACAAAATGGAGCATCTCCACTTATAGAACAAATTATTTTTTTCCATGATCATACTTTAATTATTTTAATTATAATTACTGTATTAGTAGGATATTTAATATTAAGATTATTTTTTAATAAATATATTAATCGATTTTTATTAGAAGGTCAAATAATTGAATTAATTTGAACTATTTTACCAGCTATTACTTTAATTTTTATTGCTCTACCCTCTTTACGTTTACTTTATTTATTAGATGAACTTAATAACCCATTAATTACCTTAAAATCTATTGGACATCAATGATATTGAAGATATGAGTATTCAGATTTTAACAATATTGAATTTGAT
>FTWCV4IR9Z8


ATGGCAACATGATCTAATTTTAACTTACAAAACGGAGCATCTCCACTTATAGAACAAATTTATTTTTTCCATGATCATACTTTAATTATTTTAATTATAACTACTATTTTAGTAGGATATTTAATATTAAGTTTATTTTTAATAAATATATTAATCGATTTTTATTAGAAGGTCAAATAATTGAGTTAATTTGAACAATTTTACCAGCTATTACTTTAATTTTATTGCTTTACCTTCATTACGTT
>FTWCV5I8FVQ


ATGGCAACATTGATCTAATTTTAACTTACAAAACGGAGCATCTCCACTTATAGAACAAATTATTTTTTCCATGATCATACTTTAATTATTTTAATTATAACTACTATTTTAGTAGGATATTTAAATATTTAGTTTTATTTTTTATAAATATATTAATCGATTTTTATAGAAGGTCAAATAATTGAGTTAATTTGAACAATTTTACCAGCTATTACTTTAATTTTTATGCTTTACCTTCATTACGTTTACTTTATTTATTAGATGAACTTAATAATCCATTAATTACTTTAAAATCTATTGGCCATCAATGATATTGAAGATACGAATATTCAGATTTTAATAATATTGAATTTGATTCATATATAACCCCTATGAATGAAATAAATAATAAATAAATTTTCGATTATTAGATGTTGATAATCGAATTGTTTACCGATGGG
>FTWCV2HDB9W


ATGGCAACATGATCTAATTTTAACTTACAAAACGGAGCATCTCCACTTATAGAACAAATTATTTTTTTCCATGATCATACTTTAATTATTTTAATTATAACTACTATTTTAGTAGGATATTTTATATAGTTTATTTTTTTATAAAATATATTAATCGATTTTTATTAGAAGGTCAAATAATTGAGTTAATTTGAACAATTTTACCAGCTATTACTTTAATTTTTATTGCTTTACCTTCATACGTTTACTTTATTTATTAGATGAACTTAAATAAATCCATTAATTACTTTAAAATC
>FTWCV5I34NP


ATGGCAACATGATCTAATTTTAACTTACAAAACGGAGCATCTCCACTTATAGAACAAATTATTTTTTCCATGATCATACTTTAATTATTTTAATTATAACTACTATTTTAGTAGGATATTTAATATTAAGTTTATTTTTAATAAATATATTAATCGATTTTATTAGAAGGTCAAATAATTGAGTTAATTTGAACAATTTTACCAGCTATTACTTTAATTTTTATTGCTTTACCTTCATTACGTTTACTTTATTTATTAGATGAACTTAATAATCCATTAATTACTTT
>FTWCV5I7AQ7


ATGGCAACATGATCTAATTTTAACTTACAAAACGGAGCATCTCCACTTATAGAACAAATTATTTTTTTCCATGATCATACTTTAATTATTTTAATTATAACTACTATTTTAGTAGGATATTTAATATTAAGTTTATTTTTTAATAAATATATTAATCGATTTTTATTAGAAGGTCAAATAATTGAGTTAATTTGAACAATTTTACCAGCTATTACTTTAATTTTTATTGCTTTACCTTCATTACGTTTACTTTATTTATTAGATGAACTTAAT
>FTWCV5I5QCV


ATGGCAACATGATCTAATTTTAACTTACAAAACGGAGCATCTCCACTTATAGAACAAATTATTTTTTTCCATGATCATACTTTAATTATTTTAATTATAACTACTATTTTAGTAGGATATTTAATATTAAGTTTATTTTTTAATAAATATATTAATCGATTTTTATTAGAAGGTCAAATAATTGAGTTAATTTGAACATTTTACCAGCTATTACTTTAATTTTTATGCTTTACCTTCATTACGTTTACTTTATTTATTAGATGAACTTAATAATCCATTAATTACTTTAAAATCTATTGGCCATCAATGATATTGAAGATACGAATATTCAGATTTTAATAATATTGAATTTGATTCATATATAACCCCTATGAATGAAATAAATAATAAAATTTTCGATTATTAGATGTTGATAATCGAATTGTTTTA
>FTWCV5JEQAN


ATGGCAACATGATCTAATTTTACTTACAAAACGGAGCATCTCCACTTATAGAACAAATTATTTTTTTCCATGATCATACTTTAATTATTTTAATTATAACTACTATTTTAGTAGGATATTTAATATTAAGTTTATTTTTTAATAAATATATTAATCGATTTTTATTAGAAGGTCAAATAATTGAGTTAATTTGAACAATTTTACCAGCTATTACCTTTAATTTTTTGCTTTACCTTCATTACGTTTACTTTATTTATTAGATGAACTTAATAATCCATTAATTACTTTAAAATCTATTGGCCATCAATGATATTGAAGATACGAATATTCAGATTTT
>FTWCV2HJ9O6


ATGGCAACATGATCTAATTTTAACTTACAAAACGGAGCATCTCCACTTATAGAACAAATTATTTTTTCATGATCATACTTTAATTATTTTAATTATAACTACTATTTTAGTAGGATATTTAATATTAAGTTTATTTTTTATAAATATATTAATCGATTTTTATTAGAAGGTCAAATAATTGAGTTAATTTGAACAATTTTACCAGCTATTACTTTAATTTTTATTGCTTTACCTTCATTACGTTTACTTTATTTATTAGATGAACTTAATAATCCATTAATTACTTTAAAAATCTATTGGCCATCAATGATATTGAAGATAC
>FTWCV5I783K


ATGGCAACATGATCTAATTTTAACTTACAAAACGGAGCATCTCCACTTATAGAACAAATTATTTTTTCCATGATCATACTTTAATTATTTTAATTATAACTACTATTTTAGTAGGATATTTAATATTAAGTTTATTTTTTAATAAATATATTAATCGATTTTTATTAGAAGGTCAAATAATTGAGTTAATTTGAACAATTTTACCAGCTATTACTTTAATTTTTATGCTTTACCTTCATTACGTTTACTTTATTTATTAGATGAACTTAATAATCCATTAATTACTTTAAAAATCTATTGGCCATCAACGATATTGAAGATACGAATATTCAGATTTTAATAATATTGAATTTGATTCATATATAACCCCTATGAATGAAATAAATAATAATAATTTTCGATTATTAGATGTTGATAATCATTGTTTTACCGATGGGGAATCAAATTCGAATTATAGTAACTGCTACAGATGTTATTCACTCATGAACTATCCCATCTTTAGGTGTAAAAGTAGATGCTAATCCAGGACGATTAAATCAAACAAATTTCTTT
>FTWCV4IKA8H


ATGGCAACATGATCTAATTTTAACTTACAAAACGGAGCATCTCCACTTATAGAACAAATATTTTTTTCCATGATCATACTTTAATTATTTTAATTATAACTACTATTTTAGTAGGATATTTAATATTAAGTTTATTTTTTAATAAATATATTAATCGATTTTTATTAGAAGGTCAAATAATTGAGTTAATTTGAACAATTTTACCAGCTATTACTTTAATTTTATTGCTTTACCTTCATTACGTTTACTTTATTTATTAGATGAACTTAATAATCCATTAATTACTTTAAAATCTATTGGCCATCAATGATATTGAAGATACGAATATTCAGATTTTAATAATATTGAATTTGATTCATATATAAC
>FTWCV4IMKH0


ATGGCAACATGATCTAATTCTAACTTACAAAACGGAGCATCTCCACTTATAGAACAAATATTTTTTTCCATGATCATACTTTAATTATTTTAATTATAACTACTATTTTAGTAGGATATTTAATATTAAGTTTATTTTTTAATAAATATATTAATCGATTTTTATTAGAAGGTCAAATAATTGAGTTAATTTGAACAATTTTACCAGCTATTACTTTAATTTTTATTGCTTTACCTTCATTACGTTTACTTTATTTATTAGATGAACTCAATAATCCATTAATTACTTTAAAATCTATTGGCCATCAA
>FTWCV5I9IO4


ATGGCAACATGATCTAATTTTAACTTACAAAACGGAGCATCTCCACTTATAGAACAAATTATTTTTTTCCATGATCATACTTTAATTATTTTAATTATAACTACTATTTTAGTAGGATATTTATATTATTTATTTTTTTAATAAATATATTAATCGATTTTTATTAGAAGGTCAAATAATTGAGTTAATTTGAACAATTTTACCAGCTATTACTTTATTTTTATTGCTTTACCTTCATTACGTTTACTTTATTTATTAGATGAACTTAATAATCCATTAATTACTTTAAAATCTATTGGCCATCAATGATATTGAAGATACGAATATTCAGATTTTAATAATATTGAATTTGATTC
>FTWCV2HILPU


ATGGCAACATGATCTAATTTTAACTTACAAAACGGAGCATCTCCACTTATAGAACAAATTATTTTTTTCCATGATCATACTTTAATTATTTTAATTATAACTACTATTTTAGTAGGATATTTAATATTAAGTTTATTTTTTAATAAATATATTAATCGATTTTTATTAGAAGGTCAAAATAATTGAGTTAATTTGAACAATTTTACCAGCTATTACTTTAATTTTTATTGCTTTACCTTCATTACGTTTACTTTATTTATTAGATGAACTTAATAATCCATTAATTACTTTAAAAATCTATTGGCCATCAATGATATTGAAGATACGAATATTCAGATTTTAATAATATTGAATTTGATTCATATATAACCCCTATGAATGAAATAAATAATAATAATTTTCGATTATTAGATG
>FTWCV5I5TBG


ATGGCAACATGATCTAATTTTAACTTACAAAACGGAGCATCTCCACTTATAGAACAAATTATTTTTTTCCATGATCATACTTTAATTATTTTAATTATAACTACTATTTTAGTAGGATATTTAATATTAAGTTTATTTTTAATAAATATATTAATCGATTTTTATAGAAGGTCAAATAATTGAGTTAATTTGAACAATTTTACCAGCTATTACTTTAATTTTTATTGCTTTACCTTCATTACGTTTACTTTATTTATTAGATGAACTTAATAATCCGTTAATTACTTTAAAATCTATTGGCCATCAATGATATTGAAGATACGAATA
>FTWCV4IKWP


ATGGCAACATGATCTAATTTTAACTTACAAAACGGAGCATCTCCACTTATAGAACTAAATTTATTTTTTTCCATGATCATACTTTAATTATTTTAATTATAACTACTATTTTAGTAGGATATTTAATATTAAGTTTATTTTTTAATAAATATATTAATCGATTTTTATTAGAAGGTCAAATAATTGAGTTAATTTGAACAATTTTACCAGCTATTACTTTAATTTTTATTGCTTTACCTTCATTACGTTTACTTTATTTATTAGATGAACTTAATAATCCATTAATTACTTTAAAATCTATTGGCCATCAATGATATTGAAGATACGAATATTCAGATTTTAATAATATTGAATTTGATTCATATATAACCCCTATGAATGAAA
>FTWCV4IM6PQ


ATGGCAACATGATCTAATTTTAACTTACAAAACGGAGCATCTCCACTTATAGAACAAATTATTTTT
>FTWCV5I8LF5


ATGGCAACATGATCTAATTTTAACTTACAAAACGGAGCATCTCCACTTATAGAACAAATATTTTTTTTCCATGATCATACTTTAATTATTTTAATTATAACTACTATTTTAGTAGGATATTTAATATTAAGTTTATTTTTTAATAAATATATTAATCGATTTTTTATTAGAAGGTCAAATAATTGAGTTAATTTGAACAATTTTACCAGCTATTACTTTAATTTTTATTGCTTTACCTTCATTACGTTTACTTTATTTATTAGATGAACTTAATAATCCATTAATTACTTTAAAATCTATTGGCCATCAATGATATTGAAGATACGAATATTCAGATTTTAATAATATTGAATTTGATTCATATATAACCCCTATGAATGAAATAAATAATAATAATTTTCGATTATTAGATGTTGATAATCGAATTGTTTTACCGATGGGGAATCA
>FTWCV4ILXIJ


ATGGCAACATGATCTAATTTTAACTTACAAAACGGAGCATCTCCACTTATAGAACAAATTATTTT
>FTWCV4IPADM


ATGGCAACATGATCTAATTTTAACTACAAACGGAGCATCTCCACTTATAGA
>FTWCV4ILCDW


ATGGCAACATGATCTAATTTTAACTTACAAAACGGAGCATCTCCACTTATAGAACAAATATTTTTTCCATGATCATACTTAATTATTTAATTATAACTACTATTTAGTAGGATATTTAATATTAAGTTTATTTTAATAAATATATTAATCGTATTTTATTAGAAGGTCAAATAATTGAGTTAATTTGAACAATTTTACCAGCTATTACTTAATTTATTGCTTACCTTCATTACGTTACTTATTATTAGATGAACTTAATAATCCATTAATTACTAAAATCTATTGGCCATCAATGATATTGAAGATACGAATATTCAGATT
>FTWCV2HJYT2


ATGGCAACATGATCTAATTTTAACTTACAAAAACGGAGCATCTCCACTTATAGAACAAATTATTTTTTTCCATGATCATACTTTAATTATTTTAATTATAACTACTATTTTAGTAGGATATTTAATATTAAGTTTATTTTTTAATAAATATATTAATCGATTTTTATTAGAAGGTCAAATAATTGAGTTAATTTGAACAATTTTACCAGCTATTACTTTATTTTTATGCTTTACCTTCATTACGTTTACTTTATTTATTAGATGAACTTAATAATCCGTTAATTACTTTAAAATCTATTGGCCATCAATGATATTGAAGATACGAATATTCAGATTTTAATAATATTGAATTTGATTCATATATAACCCCTATGAATGAAATAAATAATAATAATTTTCGATTATTAGATGTTGATAATCGAATTGTTTTACCGATGGGGAATCAAATTCGAATTATAGTAACTGCTACAGATGTTATTCACTCATGAACTATCCCATCTTTAG
>FTWCV2HB8P3


ATGGCAACATGATCTAATTTTAACTTACAAAACGGAGCATCTCCACTTATAGAACAAATTATTTTTTTCCATGATCATACTTTAATTATTTTAATTATAACTACTATTTTAGTAGGATATTTAATATTAAGTTTATTTTTTTATAAATATATTAATCGATTTTTATTAGAAGGTCAAATAATTGAGTTAATTTGAACAATTTTACCAGCTATTACTTTAATTTTTATTGCTTTACCTTCATTACGTTTACTTTATTTATTAGATGAACTTAATAATCCATTAATTACTTTAAAATCTATTGGCCATCAATGATATTGAAGATACGAATATTCAGATTTTAATAATATTGAATTTGATTCATATATACCCCTATGAATGAAATAAATAATAATAATTTGATTATTAGATGTTGATAATCGAATTGTTTTACCGATGGGAAATCAAATTCGAATTATAGTAACTGCTACAGAT
>FTWCV4IQIHM


ATGGCAACATGATCTAATTTTAACTTACAAACGGAGCATCTCCACTTATAGAACAATTATTTTT
>FTWCV4IN74Q


ATGGCAACATGATCTAATTTTAACTTACAAAACGGAGCATCTCCACTTATAGAACAAATTTATTTTTTTCCATGATCATACTTTAATTATTTTAATTATAACTACTATTTTAGTAGGATATTTAATATTAAGTTTATTTTTTATAAATATATTAATCGATTTTTATTAGAAGGTCAAATAATTGAGTTAATTTGAACAATTTTACCAGCTATTACTTTAATTTTTATTGCTTTACCTTCATTACGTTTACTTTATTTATTAGATGAACTTAATAATCCATTAATTACTTTAAAATCTATTGGCCATCAATGATATTGAAGATACGAATATTCAGATTTTAATAATATTGAATTTGATTCATATATAACCCCTATGAATGAAATAAATAATAATAATTTTCGATTATTAGATGTTGATAATCGAAT
>FTWCV2HC08F


ATGGCAACATTGATCTAATTTTAACTTACAAAATGGAGCATCTCCACTTATAGAACAAATTATTTTTTTCCATGATCATACTTTAATTATTTTAATTATAATTACTGTATTAGTAGGATATTTAATATTAAGATTATTTTTTAATAAATATATTAATCGATTTTTATAGAAGGTCAAATAATTGAATTAATTTGAACTATTTTTACCAGCTATTACTTTAATTTTTATTGCTCTACCCTCTTTACGTTTACTTTATTTATTAGATGAACTTAATAACCCATTAATTAC
>FTWCV3HCDP


ATGGCAACATGATCTAATTTTAACTTACAAAACGGAGCATCTCCACTTATAGAACAAAATATTTTTTTCCATGATCATACTTTAATTATTTTAATTATAACTACTATTTTAGTAGGATATTTAATATTAAGTTTATTTTTAATAAATATATTAATCGATTTTTATAGAAGGTCAAATAATTGAGTTAATTTGAACAATTTTACCAGCTATTACTTTAATTTTTATTGCTTTACCTTCATTACGTTTACTTTATTTATTAGATGAACTTAATAATCCATTAATTACTTTAAAATCTATTGGCCATCAATGATATTGAAGATACGAATATTCAGATTTTAAT
>FTWCV6JZ7Q


ATGGCAACATGATCTAATTTTAACTTACAAAAGGAGCATCTCCACTTATAGAACAAATATTTTTTCCATGATCATACTTTAATTATTTTAATTATAACTACTATTTTAGTAGGATATTTAATATTAAGTTTATTTTTTAATAAATATATTAATCGATTTTTATTAGAAGGTCAAATAATTGAGTTAATTTGAACAATTTTACCAGCTATTACTTTAATTTTTATTGCTTTACCTTCATTACGTTTACTTTATTTATTAGATGAACTTAATAATCCATTAATTACTTTAAAATCTATTGGCCATCAATGATATTGAAGATACGAATATTCAGATTTTAATAATATTGAATTTGATTC
>FTWCV6JXGJ7


ATGGCAACATGATCTAATTTTAACTTACAAAACGGAGCATCTCCACTTATAGAACAAATATTTTTTTCCATGATCATACTTTAATTATTTTAATTATAACTACTATTTTAGTAGGATATTTAATATTAAGTTTATTTTTTAATAAATATATTAATCGATTTTTATTAGAAGGTCAAATAATTGAGTTAATTTGAACAATTTTACCAGCTATTACTTTAATTTTTATTGCTTTACCTTCATTACGTTTACTTTATTTATTAGATGAACTTAATAATCCATTAATTACTTTAAAATCTATTGGCCATCAATGATATTGAAGATACGAATATTCAGATTTTAAT
>FTWCV6JR2I2


ATGGCAACATGATCTAATTTTAACTTACAAAACGGAGCATCTCCACTTATAGAACAAATTATTTTTTTCCATGATCATACTTTAATTATTTTAATTATAACTACTATTTTAGTAGGATATTTAATATTAAGTTTATTTTTAATAAATATATTAATCGATTTTTATTAGAAGGTCAAATAATTGAGTTAATTTGAACAATTTTACCAGCTATTACTTTAATTTTTATTGCTTTACCTTCATTACGTTTACTTTATTTATTAGATGAACTTAATAACCCATTAATTACTTTAAAATCTATTGGCCATCAATGATATTGAAGATACGAATATTCAGATTTTAATAATATTGAATTTGATTCATATATAACCCCTATGAATGAAATAAATAATAATAATTTTCGATTATTAGATGTTGATAATCGAATTGTTTTACCGATGGGGAA
>FTWCV3H0VZ


ATGGCAACATGATCTAATTTTAACTTACAAAACGGAGCATCTCCACTTATAGACAAATATTTTTTTCCATGATCATACTTTAATTATTTTAATTATAACTACTTATTTTAGTAGGATATTTAATATTAAGTTTATTTTTTATAAATATATTAATCGATTTTTATTAGAAGGTCAAATAATTGAGTTAATTTGAACAATTTTACCAGCTATTACTTTAATTTTTATTGCTTTACCTTCATTACGTTTACTTTATTTATTAGATGAACTTAATAATCCATTAATTACTTTAAAAATCTATTGGCCATCAATGATATTGAAGATACGAATATTCAGATTTTAATAATATTGAATTTGATTCATATATAACCCCTATGAATGAAATAAATAATAATAATTTTCGATTATTAGATGTTGATAATCGAAT
>FTWCV3H0CAQ


ATGGCAACATGATCTAATTTTAACTTACAAAACGGAGCATCTCCACTTATAGAACAAATT
>FTWCV2HI3B


ATGGCAACATGATCTAATTTAACTTACAAACGGAGCATCTCCACTTATAG
>FTWCV6JZJZX


ATGGCAACATGATCTAATTTTAACTTACAAAACGGAGCATCTCCACTTATAGAACTAAATTTATTTTTTTCCATGATCATACTTTAATTATTTTAATTATAACTACTATTTTAGTAGGATATTTAATATTAAGTTTATTTTTTTATAAATATATTAATCGATTTTTATTAGAAGGTCAAATAATTGAGTTAATTTGAACAATTTTACCAGCTATTACTTTAATTTTTATTGCTTTACCTTCATTACGTTTACTTTATTTATTAGATGAACTTAATAATCCATTAATTACTTTAAAATCTATTGGCCATCAATGATATTGAAGATACGAATATTCAGATTTTAATAATATTGAATTTGATTCATATATAACCCCTATGAATGAAATAAAT
>FTWCV3HW7MQ


ATGGCAACATGATCTAATTTTAACTTACAAAACGGAGCATCTCCACTTATAGAACAAATTATTTTTTTCCATGATCATACTTTAATTATTTTAATTATAACTACTATTTTAGTAGGATATTTAATATTAAGTTTATTTTTAATAAATATATTAATCGATTTTTATTAGAAGGTCAAATAATTGAGTTAATTTGAACAATTTTACCAGCTATTACTTTAATTTTATTGCTTTACCTTCATTACGTTTACTTTATTTATTAGATGAACTTAATAATCCATTAATTACTTTAAAATCTATTGGCCATCAATGATATTGAAGATACGAATATTCAGATTTAATAATATTGAATTTGATTCATATATA
>FTWCV6JR6J8


ATGGCAACATGATCTAATTTTAACTTACAAAACGGAGCATCTCCACTTATAGAACAAATTATTTTTTTCCATGATCATACTTTAATTATTTTAATTATAACTACTATTTTAGTAGGATATTTAATATTAAGTTTATTTTTATAAATATATTAATCGATTTTTATTAGAAGGTCAAATAATTGAGTTAATTTGAACAATTTTACCAGCTATTACTTTAATTTTTATTGCTTTACCTTCATTACGTTTACTTTATTTATTAGATGAACTTAATATCCATTAATTACTTTAAAA
>FTWCV2HD2KG


ATGGCAACATGATCTAATTTTTAACTTACAAAACGGAGCATCTCCACTTATAGAACAAATATTTTTTTTCCATGATCATACTTTAATTATTTTTATTATAACTACTATTTTTAGTAGGATATTTAATATTAAGTTTATTTTTTTAATAAATATATTAATCGATTTTTTATTAGAAGGTCAAATAATTGAGTTAATTTGAACAATTTTACCAGCTATTACTTTAATTTTTATTGCTTTACCTTCATTACGTTTACTTTATTTATTAGATGAACTTAATAATCCATTAATTACTTTAAAATCTATTGGCCATCAATGATATTGAAGATACGAATATTCAGATTTTAATAATATTGAATTTGATTCATATATAACCCCTATGAATGAAATAAATAAT
>FTWCV3HXKFB


ATGGCAACATGATCTAATTTTAACTTACAAAACGGAGCATCTCCACTTATAGAACAAATTATTTTTTCCATGATCATACTTTAATTATTTTAATTATAACTACTATTTTAGTAGGATATTTAATATTAAGTTTATTTTTAATAAATATATTAATCGATTTTTATTAGAAGGTCAAATAATTGAGTTAATTTGAACAATTTTACCAGCTATTACTTTAATTTTTATTGCTTTACCTTCATTACGTTTACTTTATTTATTAGATGAACTTAATAATCCATTAATTACTTTAAAAATCTATTGGCCATCAATGATATTGAAGATACGAATATTCAGATTTTAATAAATATTGAATTTGATTCATATATAACCCCTATGAATGAAATAAATA
>FTWCV3H6QQ6


ATGGCAACATTGATCTAATTTTAACTTACAAAACGGAGCATCTCCACTTATAGAACAAATTATTTTTTCATGATCATACTTTAATTATTTTAATTATAACTACTATTTTAGTAGGATATTTAATATTAAGTTTATTTTTTAATAAATATATTAATCGATTTTTATTAGAAGGTCAAATAATTGAGTTAATTTGAACAATTTTACCAGCTATTACTTTAATTTTTTGCTTTACCTTCATTACGTTTACTTTATTTATTAGATGAACTTAATAATCCATTAATTACTTTAAAATCTATTGGCCATCAATGATATTGAAGATACGAATATTCAGATTTTAATAATATTGAATTTGATTCATATATAACCCCTATGAATGAAATAAATAATAATAATTTTCATTATTAGATGTTGATAATCGAATTGTTTTACCGATGGGAAATCAAATTCGAATTATAGTAACTGCTACAGATGTTATTCACTCATG
>FTWCV6JX2T2


ATGGCAACATGATCTAATTTTAACTTACAAAACGGAGCATCTCCACTTATAGAACAAATTATTTTTTTCCATGATCATACTTTAATTATTTTATAAACTACTATTTTAGTTAGGATATTTAAT
>FTWCV6JS32


ATGGCAACACGATCTAATTTTAACTTACAAAACGGAGCATCTCCACTTATAGAACAAA
>FTWCV6JSSM9


ATGGCAACATGATCTAATTTTAACTTACAAAACGGAGCATCTCCACTTATAGAACAAATTATTTTTTTCCATGATCATACTTTAATTATTTTAATTATAACTACTATTTTAGTAGGATATTTAATATTAAGTTTATTTTTATAAATATATTAATCGATTTTTATTAGAAGGTCAAATAATTGAGTTAATTTGAACAATTTTACCAGCTATTACTTTAATTTTTATTGCTTTACCTTCATTACGTTTACTTTATTTATTAGATGAACTTAATAATCCATTAATTACTTTAAAATCTATTGGCCATCAATGATATTGAAGATACGAATATTCAGATTTTAATAATATTGAATTTGATTCATATATAACCCCTATGAATGAAATAAACAATAATAATTTTCGATTATTAGATGTTGATAATCG
>FTWCV3H5YIF


ATGGCAACATGATCTAATTTTAACTTACAAAACGGAGCATCTCCACTTATAGAACAAATTATTTTTTTCCATGATCGTACTTTAATTATTTTAATTATAACTACTATTTTAGTAGGATATTTATATTAAGTTTATTTTTTAATAAATATATTAATCGATTTTTATTAGAAGGTCAAATAATTGAGTTAATTTGAACAATTTTACCAGCTATTACTTTAATTTTTATTGCTTTACCTTCATTACGTTTACTTTATTTATTAGATGAACTTAATAATCCATTAATTACTTTAAAATCTATTGGCCATCAATGATATTGAAGATACGAATATTCAGATTTTAATAATATTGAATTTGATTCATATATAACCCCTATGATGAAATAAATAATAAT
>FTWCV2HJEKL


ATGGCAACATGATCTAATTTTAACTTACAAAACGGAGCATCTCCACTTATAGAACAAATTATTTTTTTCCATGATCATACTTTAATTATTTTAATTATAACTACTATTTTAGTAGGATATTTAATATTAAGTTTATTTTTAATAAATATATTAATCGATTTTTATTAGAAGGTCAAATAATTGAGTTAATTTGAACAATTTTACCAGCTATTACTTTAATTTTTATTGCTTTACCTTCATTACGTTTACTTTATTTATTAGATGAACTTAATAATCCATTAATTACTTTAAAATCTATTGGCCATCAATGATATTGAAGATACGAATATTCAGATTTTAATAATATTGAATTTGATT
>FTWCV3HNWH


ATGGCAACATGATCTTAATTTTTAACTACAAAACGGAGCATCTCCACTTATAGAACAAATTATTTTTTCCATGATCATACTTTATTATTTTAATTATAACTACTATTTTAGTAGGATATTTAATATTAAGTTTATTTTTAATAAATATATTAATCGATTTTTATAGAAGTAAATAATTGAGTATTTGAACAATTTTACCAGCTATTACTTTAATTTT
>FTWCV6JV8XS


ATGGCAACATGATCTAATTTTAACTTACAAAACGGAGCATCTCCACTTATAGAACAAATTTATTTTTTTCCATGATCATACTTTAATTATTTTAATTATAACTACTATTTTAGTAGGATATTTAATATTAAGTTTATTTTTTATAAATATATTAATCGATTTTTATTAGAAGGTCAAATAATTGAGTTAATTTGAACAATTTTACCAGCTATTACTTTAATTTTTATTGCTTTACCTTCATTACGTTTACTTTATTTATTAGATGAACTTAATAATCCATTAATTACTTTAAAATCTATTGGCCATCAATGATATTGAAGATACGAATATTCAGATTTTAATAATATTGAATTTGATTCATATATAACCCCTATGAATGAAATAAATAATAATAATTTTCGATTATTAGATGTTGATAATCGAATT
>FTWCV3H25B2


ATGGCAACATGATCTAATTTTAACTTACAAAACGGAGCATCTCCACTTATAGAACAAATATTTTTTTCCATGATCATACTTTAATTATTTTAATTATAACTACTATTTTAGTAGGATATTTAATATTAAGTTTATTTTTTAATAAATATATTAATCGATTTTTATTAGAAGGTCAAATAATTGAGTTAATTTGAACAATTTTACCAGCTATTACTTTAATTTTTATTGCTTTACCTTCATTACGTTTACTTTATTTATTAGATGAACTTAATAATCCATTAATTACTTTAAAATCTATTGGCCATCAATGATATTGAAGATACGAATATTCAGATTTTAATAATATTGAATTTGATTCATATATAACCCCTATGAATGA
>FTWCV6JV3Q


ATGGCAACATGATCTAATTTTAACTTACAAAACGGAGCATCTCCACTTATAGAACAAATATTTTTTTCCATGATCATACTTTAATTATTTTAATTATAACTACTATTTTAGTAGGATATTTAATATTAAGTTTATTTTTTATAAATATATTAATCGATTTTTATTAGAAGGTCAAATAATTGAGTTAATTTGAACAATTTTACCAGCTATTACTTTAATTTTTATTGCTTTACCTTCATTACGTTTACTTTATTTATTAGATGAACCTAATAATCCATTAATTACTTTAAAATCTATTGGCCATCAATGATATTGAAGATACGAATATTCAGATTTTAATAATATT
>FTWCV6JSGCA


ATGGCAACATGATCTAATTTTAACTTACAAAACGGAGCATCTCCACTTATAGAACAAATATTTTTTTCCATGATCATACTTTAATTATTTTAATTATAACTACTATTTTAGTAGGATATTTAATATTAAGTTTATTTTTTATAAATATATTAATCGATTTTTATTAGAAGGGCAAATAATTGAGTTAATTTGAACAATTTTACCAGCTATTACTTTAATTTTTATTGCTTTACCTTCATTACGTTTACTTTATTTATTAGATGAACTTAATAATCCATTAATTACTTTAAAATCTATTGGCCATCAATGATATTGAAGATACGAATAT
>FTWCV2HE6Z0


ATGGCAACATGATCTAATTTTAACTTACAAAACGGAGCATCTCCACTTATAGACAAATTATTTTTTTCCATGATCATACTTTAATTATTTTAATTGTAACTACTATTTTAGTAGGATA
>FTWCV6JWZH8


ATGGCAACATGATCTAATTTTAACTTACAAAACGGAGCATCTCCACTTATAGAACAAATTATTTTTTTCCATGATCATACTTTAATTATTTTAATTATAACTACTATTTTAGTAGGATATTTAATATTAAGTTTATTTTTTAATAAATATATTAATCGATTTTTATTAGAAGGTCAAATAATTGAGTTAATTTGAACAATATTACCAGCTATTACTTTAATTTTATTGCTTTACCTTCATTACGTTTACTTTATTTATTAGATGAACTTAATAATCCATTAATTACTTTAAAAT
>FTWCV3H7XJT


ATGGCAACATGATCTAATTTTAACTTACAAAACGGAGCATC
>FTWCV6JQH3I


ATGGCAACATGATCTAATTTTAACTTACAAAACGGAGCATCTCCACTTATAGAACAAATTATTTTTTTCCATGATCATACTTTAATTATTTTAATTATAACTACTATTTTAGTTAGGATATTTAATATTAAGTTTATTTTTAATAAATATATTAATCGATTTTTATTTAGAAGGTCAAATAAATTGAGTTAATTTG
>FTWCV6JBE6


ATGGCAACATGATCTAATTTTAACTTACAAAATGGAGCATCTCCACTTATAGAACAAATTTATTTTTTTCCATGATCATACTTTAATTATTTTATATAATTACTGTATTAGTAGGATATTTAATATTAAGATTATTTTTATAAATATATTAATCGTATTTTTATTAGAAGGTCAAAT
>FTWCV6J3PDK


ATGGCAACATGATCTAATTCTAACTTACAAAACGGAGCATCTCCACTTATAGAACAAAATATTTTTTTCATGATCATACTTTAATTATTTTAATTATAACTACTATTTTAGTAGGATATTTAATATTAAGTTTATTTTTATAAATATATTAATCGATTTTTATTAGAAGGTCAAATAATTGAGTTAATTTGAACAATTTTACCAGCTATTACTTTAATTTTTATGCTTTACTCATTACGTTTACTTTATTTATTAGATGAACTTAATAATCCATTAATTACTTTAAAATCTATTGGCCATCAATGATATTGAAGATACGAATATTCAGATTTAATAATATTGATTTGATTCATATATACCCCTATGAATGAATAAATAATAATAATTTTCGATTATTAGATGTTGATAATC
>FTWCV2HH7IM


ATGGCAACATGATCTAATTTTAACTTACAAAACGGAGCATCTCCACTTATAGAACAAATTATTTTTTTCCATGATCATACTTTAATTATTTTAATTATAACTACTATTTTAGTAGGATATTTAATATTAAGTTTATTTTTTATAAATATATTAATCGATTTTTATAGAAGGTCAAATAATTGAGTTAATTTGAACAATTTTACCAGCTATTACTTTAATTTTTATTGCTTTACCTTCATTACGTTTACTTTATTTATTAGATGAACTTAATAATCCATTAATTACTTTAAAATCTATTGGCCATCAATGATATTG
>FTWCV3HXZZ


ATGGCAACATGATCTAATTTTAACTTACAAAACGGGGCATCTCCACTTATAGAACAAA
>FTWCV3H6Q79


ATGGCAACATGATCTAATTTTAACTTACAAAACGGAGCATCTCCACTTATAGAACAAATATTTTTTTCATGATCATACTTTAATTATTTTAATTATATCTACTATTTTAGTAGGATATTTAATATTAAGTTTATTTTTAATTAAATATATTAATCGATTTTTATAGAAGGTCAAATAATTGAGTTAATTTGAACAATTTTACCAGCTATTACTTTAATTTTATTGCTTTACCTTCATTACGTTTACTTTATTTATTAGATGAACTTAATAATCCATTAATACTTTAAAA
>FTWCV2HGS3O


ATGGCAACATGATCTAATTTTAACTTACAAAACGGAGCATCTCCACTTATAGAACAAATTATTTTT
>FTWCV3HBBQ


ATGGCAACATGATCTAATTTTAACTTACAAAACGGAGCATCTCCACTTATAGAACAAATATTTTTTTCCATGATCATACTTTAATATTTTAATTATAACTACTATTTTAGTAGGATATTTAATATTAAGTTTATTTTTTATAAATATATTAATCGATTTTTTATTAGAAGGTCAAATAATTGAGTTAATTTGAACAATTTTACCAGCTATTACTTTAATTTTTTATTGCTTTACCTTCATTACGTTTACTTTATTTATTAGATGAACTTAATAATCCATTAATTACTTTAAAATCTATTGGCCATCAATGATATTGAAGATACGAATATTCAGATTTTAATAATATTGAATTTGATTCATATATAACCCCTATGAATGAAATAAATAATAATAATTTTCGATTATTAGATGTTGATAATCGAATTGTTTTACCAATGGGGAAT
>FTWCV3HY45H


ATGGCAACATGATCTAATTTTAACTTACAAAACGGAGCATCTCCACTTATAGAACAAATTATTTTTTTCC
>FTWCV3H07TC


ATGGCAACATGATCTAATTTTAACTTACAAAACGGAGCATCTCCACTTATAGAACAAATTATTTTTTTCCATGATCATACTTTAATTATTTTAATTATAACTACTATTTTAGTAGGATATTTAATATTAAGTTTATTTTTATAAATATATTAATCGATTTTTATTAGAAGGTCAAATAATTGAGTTAATTTGAACAATTTTACCAGCTATTACTTTAATTTTTTTGCTTTACCTTCATTACGTTTACTTTATTTATTAGATGAACTTAATAATCCATTAATTACTTTAAAATCTATTGGCCATCAATGATATTGAAGATACGAATATTCAGATTTTATAATATTGAATTTGATTCATATATAACCCCTATGAATGAAATAAATAATAATAATTTTCGATTATTAGATGTTGATAATCGAATTGTTTTACCGATGGGGA
>FTWCV2HCK5E


ATGGCAACATGATCTAATTTTAACTTACAAAACGGAGCATCTCCACTTATAGAACAAATATTTTTTTCCATGATCATACTTTAATTATTTTAATTATAACTACTATTTTAGTAGGATATTTAATATTAAGTTTATTTTTTAATAAATATATTAATCGATTTTTATTAGAAGGTCAAATAATTGAGTTAATTTGAACAATTTTACCAGCTATTACTTTAATTTTATTGCTTTACCTTCATTACGTTTACTTTATTTATTAGATGAACTTAATAATCCATTAATTACTTTAAAATCTATTGGCCATCAATGATATTGAAGATACGAATATTCAGATTTTAATAATATTGAATT
>FTWCV3HWSJ


ATGGCAACATGATCTAATTTTAACTTACAAAATGGAGCATCTCCACTTATAGAACAAATATTTTTTTCATGATCATACTTTAATTATTTTAATTATAATTACTGTATTAGTAGGATATTTAATATTAAGATTATTTTTTAATAAATATATTAATCGATTTTTATTAGAAGGTCAAATAATTGAATTAATTTGAACTATTTTACCAGCTATTACTTTAATTTTTATTGCTCTACCCTCTTTACGTTTACTTTATTTATTAGATGAACTTAATAACCCATTAATTACCTTAAAATCTATTGGACATCAA
>FTWCV6JSYWS


ATGGCAACTATTGATCTAATTTTAACTTACAAAACGGAGCATCTCCACTTATAGAACAAATTATTTTTTTCCATGATCATACTTTAATTATTTTAATTATAACTACTATTTTAGTAGGATATTTAATATTTAAGTTTATTTTTTATAAATATATTAATCGATTTTTATTAGTAAGGTCAAATAATTGAGTTAATTTGACAATTTTACCAGCTATTACTTTAATTTTTATTGCTTTACCTTCATTACGTTTACTTTATTTATTAGATGAACTTAATAATCCATTAATTACTTTAAAATCTATTGGGCCATCAATGATATTGAAGATACGAATATTCAGATTTTTAATAAACTATTGAATTTGATTCAATATATAACCCCTATGAATGAAATAAAAAAATAATTTTCGGATTATAGATGTTGATAATCGAATTGTTTTACATGGGGATCAAATTCGAAT
>FTWCV6JQN47


ATGGCAACATGATCTAATTTTAACTTACAAAACGGAGCATCTCCACTTATAGAACAAATTATTTTTTTCCATGATCATACTTTAATTATTTTAATTATAACTACTATTTTAGTAGGATATTTAATATTAAGTTTATTTTTTAATAAATATATTAATCGATTTTTATTAGAAGGTCAAATAATTGAGTTAATTTGACAATTTTACCAGCTATTACTTTAATTTTTTGCTTTACCTTCATTACGTTTACTTTATTTATTAGATGAACTATAATCCATTAATTACTTTAAAATACTATTGGCCATCAATGATATTGAAGA
>FTWCV3HZ2UX


ATGGCAACATGATCTAATTTTAACTTACAAAACGGAGCATCTCCACTTATAGAACAAATTATTTTTTTCCATGATCATACTTTAATTATTTTAATTATAACTACTATTTTAGTAGGATATTTAATATAGTTTATTTTTTATAAAATATATTAATCGATTTTTATTAGAAGGTCAAATAATTGAGTTAATTTGACAATTTTACCAGCTATTACTTTAATTTTTATTGCTTTACCTTCATTACGTTTACTTTATTTATTAGATGAAC
>FTWCV2HI8B5


ATGGCAACATGATCTAATTTTAACTTACAAAATGGAGCATCTCCACTTATAGAACAAATTATTTTTCTCCATGATCATACTTTAATTATTTTAATTATAGTTACTGTATTAGTAGGATATTTAATATTAAGATTATTTTTTAATAAATATATTAATCGATTTTTATTAGAAGGTCAAATAATTGAATTAATTTGAACTATTTTACCAGCTATTACTTTAATTTTTATTGCTCTACCCTCTTTACGTTTACTTTATTTATTACATGAACTTAATAACCCATTAATTACCTTAAAATCTATTGGACATCAATGATATTGAAGATATGAGTATTCAGATTTTAACAATATTGAATTTGATTCATATATAACCCCTGTAAATGAAATGAATAACAATAGTTTCCGATTATTAGATGTTGATAATCGAATTGTTTTACCAATGGGTAATCAAATTCGAATTATAGTAACTGCTACAGATGTTATCCATTCATGAACCATCCCATCCTTAGGAGTAAAAGTAGATG
>FTWCV3HYXT


ATGGCAACATGATCTAATTTTAACTTACAAAACGGAGCATCTCCACTTATAGAACAAATATTTTTTTCCATGATCATACTTTAATTATTTTAATTATAACTACTATTTTAGTAGGATATTTAATATTAAGTTTATTTTTTAATAAATATATTAATCGATTTTTATTAGAAGGTCAAATAATTGAGTTAATTTGAACAATTTTACCAGCTATTACTTTAATTTTTATTGCTTTACCTTCATTACGTTTACTTTATTTATTAGATGAACTTAATAATCCATTAATTACTTTAAAATCTATTGGCCATCAATGATATTGAAGATACGAATATTCAGATTTTA
>FTWCV6JZXRC


ATGGCAACATGATCTAATTTTAACTTACAAACGGAGCATCTCCACTTATAG
>FTWCV6JIS6


ATGGCAACATGATCTAATTTTAACTTACAAAACGGAGCATCTCCACTTATAGACAAATTTATTTTTTTCCATGATCATACTTTATTATTTTAATTATAACTACTATTTTAGTAGGATATTTATATTAAGTTTATTTTTATAAATATATTAATCGATTTTTATTAGAAGGTCAAATAATTGAGTTAATTTGAACAATTTTACCA
>FTWCV6JQSIE


ATGGCAACATGATCTAATTTTAACTTACAAAACGGAGCATCTCCACTTATAGAACAAATATTTTTTTCCATGATCATACTTTAATTATTTTAATTATAACTACTATTTTAGTAGGATATTTAATATTAAGTTTATTTTTTTAATAAATATATTAATCGATTTTTATTAGAAGGTCAAATAATTGAGTTAATTTGAACAATTTTACCAGCTATTACTTTAATTTTTATTGCTTTACCTTCATTACGTTTACTTTATTTATTAGATGAACTTAATAATCCATTATTACTTTAAAATCTATTGGCCATCAATGATATTGAAGATACGAATATTCAGATTTTAATAATATTGAATTTGATTCATATATAACCCCTATGAATGAAATAAATAATAATAATTTTCGATTATTAGA
>FTWCV3HZ0V3


ATGGCAACATGATCTAATTTAACTTACAAACGGAGCATCTCCACTTATAG
>FTWCV3H0PXH


ATGGCAACATGATCTAATTTTAACTTACAAAACGGAGCATCTCCACTTATAGAACAAATTATTTTTTTCCATGATCATACTTTAATTATTTTAATTATAACTACTATTTTAGTAGGATATTTAATATTAAGTTTATTTTTTATAAATATATTAATCGATTTTTATTAGAAGGTCAAATAATTGAGTTAATTTGAACAATTTTACCAGCTATTACTTTAATTTTTATTGCTTTACCTTCATTACGTTTACTTTATTTATTAGATGAACTTAATAATCCATTAATTACTTTAAAATCTATTGGCCATCAATGATATTGAAGATACGAATATTCAGATTTTATAATATTGAATTTGATTCATATATAACCCCTATGAATGAAATAAATAATAATAATTTTCGATTATTAGATGTTGATAATCGAATTGTTTTACCGATGGGGATCAAATTCGAATTATAGTAACTGCTACAGATGTTATTCA
>FTWCV3H3JIZ


ATGGCAACATGATCTAATTTTAACTTACAAAACGGAGCATCTCCACTTATAGAACAAATTATTTTTTCCATGATCATACTTTAATTATTTTAATTATAACTACTATTTTAGTAGGATATTTAATATTAAGTTTATTTTTATAAATATATTAATCGATTTTTATTAGAAGGTCAAATAATTGAGTTAATTTGAACAATTTTACCAGCTATTACTTTATTTTATGCTTTACCTTCATTACGTTTACTTTATTTATAGATGAACTTAATGATCCATT
>FTWCV6JVCMD


ATGGCAACATGATCTAATTTTAACTTACAAAACGGAGCATCTCCACTTATAGAACAAATTATTTTTTTCCATGATCATACTTTAATTATTTTAATTATAACTACTATTTTAGTAGGATATTTAATATTAAGTTTATTTTTTATAAATATATTAATCGATTTTTATTAGAAGGTCAAATAATTGAGTTAATTTGAACAATTTTACCAGCTATTACTTTAATTTTTATTGCTTTACCTTCATTACGTTTACTTTATTTATTAGATGAACTTAATAATCCATTAATTACTTTAAAATCTATTGGCCATCAATGATATTGAAGATACGAATATTCAGATTTTAATAATATTGAATTTGATTCATATATAACCCCTATGAATGAAATAAA
>FTWCV6JYPSU


ATGGCAACATGATCTAATTTTAACTTACAAAACGGAGCATCTCCACTTATAGAACAAATTATTTTTT
>FTWCV6JR4PB


ATGGCAACATGATCTAATTTTAACTTACAAAACGGAGCATCTCCACTTATAGAACAAATTATTTTTTTC
>FTWCV6J0F7C


ATGGCAACATGATCTAATTTTAACTTACAAAACGGAGCATCTCCACTTATAGAACAAATATTTTTTTCCATGATCATACTTTAATTATTTTAATTATAACTACTATTTTAGTAGGATATTTAATATTAAGTTTATTTTTTATAAATATATTAATCGATTTTTATTAGAAGGTCAAATAATTGAGTTAATTTGAACAATTTTACCAGCTATTACTTTAATTTTTATTGCTTTACCTTCATTACGTTTACTTTACTTATTAGATGAACTTAATAATCCATTAATTACTTTAAAATCTATTGGCCATCAATGATATTGAAGATACGAATATTCA
>FTWCV6JQ8HV


ATGGCAACATGATCTAATTTTAACTTACAAAACGGAGCATCTCCACTTATAGAACAAATTATTTTTTTCCATGATCATACTTTAATTATTTTAATTATAACTACTATTTTAGTAGGATATTTAATATTAAGTTTATTTTTTAATAAATATATTAATCGATTTTTATTAGAAGGTCAAATAATTGAGTTAATTTGAACAATTTTACCAGCTATTACTTTAATTTTTATGCTTTACCTTCATTACGTTTACTTTATTTATTAGATGAACTTAATAATCCATTAATTACTTTAAAAATCTATTGGCCATCAATGATATTGAAAATACGAATATTCAGATTTTAATAATATTGAATTTGATTCATATATACCCCTATGAATGAAATAAATAAATAAATTTTAGATATTAGATGTTGATAATCGAATTGTTTTACC
>FTWCV3H487A


ATGGCAACATGATCTAATTTTAACTTACAAAACGGAGCATCTCCACTTATAGAACAAATTATTTTTTCCATGATCATACTTTAATTATTTTAATTATAACTACTATTTTAGTAGGATATTTATATTAAGTTTATTTTTTAATAAATATATTAATCGATTTTTATTAGAAGGTCAAATAATTGAGTTAATTTGAACAATTTTACCAGCTATTACTTTAATTTTTATTGCTTTACCTTCATTACGTTTACTTTATTTATTAGATGAACTTAATGATCCATTAATTACTTTAAAATCTATTGGCCATCAATGATATTGAAGATACGAATATTCAGATTTTAATAATATTGAATTTG
>FTWCV3HW6QA


ATGGCAACATGATCTAATTTTAACTTACAAAACGGAGCATCTCCACTTATAGAACAAATTATTTTTTCCATGATCATACTTTAATTATTTTAATTATAACTACTATTTTAGTAGGATATTTAATATTAAGTTTATTTTTAATAAATATATTAATCGATTTTTATTAGAAGGTCAAATAATTGAGTTAATTTGAACAATTTTACCAGCTATTACTTTAATTTTTATTGCTTTACCTTCATTACGTTTACTTTATTTATTAGATGAACTTAATAATCCATTAATTACTTTAAAAATCTATTGGCCATCAATGATATTGAAGATACGAATATTCAGATTTTAATAATATTGAATTTGATTCATATATAACCCCTATGAATGAAATAAATAAATAAATATTTTCGATTATTAGATGTTGATAATCGAATTGTT
>FTWCV6JWYJV


ATGGCAACATGATCTAATTTTAACTTACAAAACGGAGCATCTCCACTTATAGAACAAATTATTTTTTTTCTACTGATCATACTTT
>FTWCV3H3PVE


ATGGCAACATGATCTAATTTTAACTTACAAAACGGAGCATCTCCACTTATAGAACAAATATTTTTTCCATGATCATACTAATATTTTAATTATACTACTATTTTATAGGGATATTTATATTAAGGTTTATTTTTTTAAATAAAATATATATCGATTTTTATTAGAAGGTCAAATAATTGAGTAATTTGAACAATTTTACCAGCTATTCTTAATTTTATTGCTTTACCTTCATAGTTTACTTTATTTATTAGATGAACTTAATAATCCATTAATTACTTTAAAATCTATTGGCCATCAATGATATTGAAGATACGAATATTCAGATTTTAATAATATTGAATTTGATTCATATATACCCCTATGAATG
>FTWCV3HXVR6


ATGGCAACATGATCTAATTTTAACTTACAAAACGGAGCATCTCCACTTATAGAACAAATATTTTTTCTACTGATCATACTTT
>FTWCV6J3MPW


ATGGCAACATGATCTAATTTTAACTTACAAAACGGAGCATCTCCACTTATAGAACAAATTTTTTTTTTCCATGATCATACTTTAATTATTTTAATTATAACTACTATTTTAGTTAGGATATTTAATATTAAGTTTATTTTTTAATTAAATATATTAATCGATTTTTATTTAGAAGGTCAAATAATTGAGTTAATTTGAACAATTTTACCTAGCTATTACTTTAATTTTTATTTGCTTTACCTT
>FTWCV6J23HK


ATGGCAACATGATCTAATTTTAACTTACAAAACGGAGCATCTCCACTTATAGAACAAATTATTTTTTTCCATGATCATACTTTAATTATTTTAATTATAACTACTATTTTAGTAGGATATTTAATATTAAGTTTATTTTTAATTAAATACATATCGATTTTATTTAGAAGGTCAAATAAATTGAGTTAATTTG
>FTWCV3H2MMG


ATGGCAACATGATCTAATTTTAACTTACAAAACGGAGCATCTCCACTTATAGAACAAATTATTTTTTTCCATGATCATACTTTAATTATTTTAATTATAACTACTATTTTAGTAGGATATTTAATATTAAGTTTATTTTTTAATAAATATATTAATCGATTTTTATTAGAAGGTCAAATAATTGAGTTAATTTGAACAATTTTACCAGCTATTACTTTAATTTTTATGCTTTACCTTCATTACGTTTACTTTATTTATTAGATGAACTTAATAATCCGTTAATTACTTTAAAATCTATTGGCCATCAATGATATTGAAGATACGAATATTCAGATTTTAATAATATGAATTTGATTCATATATACCCCTATGAATGAAATAAATAAT
>FTWCV6JV624


ATGGCAACATGATCTAATTTTAACTTACAAAACGGAGCATCTCCACTTATAGACTAAATTTTTTTTTCCATGATCATACTTTAATTATTTTAATTATAACTACTATTTTAGTAGGATATTTAATATTAAGTTTATTTTTTATAAATATATTAATCGATTTTTATTAGAAGGTCAAATAATTGAGTTAATTTGAACAATTTTACCAGCTATTACTTTAATTTTTATTGCTTTACCTTCATTACGTTTACTTTATTTATTAGATGAACTTAATAATCCATTAATTACTTTAAAATCTATTGGCCATCAATGATATTGAAGATACGAATATTCAGATTTTAATAATATTGAATTTGATTCATATA
>FTWCV6JWDNQ


ATGGCAACATGATCTAATTTTAACTTACAAAACGGAGCATCTCCACTTATAGAACAAATTATTTTT
>FTWCV2HESJB


ATGGCAACATGATCTAATTTTAACTTACAAAACGGAGCATCTCCACTTATAGAACAAATATTTTTTTCCATGATCATACTTTAATTATTTTATTATAACTACTATTTTAGTAGGATATTTAATATTAAGTTTATTTTTTATAAATATATTAATCGATTTTTATTAGAAGGTCAAATAATTGAGTTAATTTGAACAATTTTACCAGCTATTACTTTAATTTTTATTGCTTTACCTTCATTACGTTTACTTTATTTATTAGATGAACTTAATAATCCATTAATTACTTTAAAATCTATTGGCCATCAATGATATTGAAGATACGAATATTCAGATTTTAATAATATTGAATTTGATTCATATATAACCCCTATGAATGAAA
>FTWCV6JYLK3


ATGGCAACATGATCTAATTTTAACTTACAAAACGGAGCATCTCCACTTATAGAACAAA
>FTWCV6JUTFB


ATGGCAATATGATCTAATTTTAACTTACAAAACGGAGCATCTCCACTTATAGAACAAATTATTTTT
>FTWCV6JXJV


ATGGCAACATGATCTAATTTTAACTTACAAAACGGAGCATCTCCACTTATAGAACAAATATTTTTTTCCATGATCATACTTTAATTATTTTAATTATAACTACTATTTTAGTAGGATATTTAATATTAAGTTTATTTTTTAATAAATATATTAATCGATTTTTATTAGAAGGTCAAATAATTGAGTTAATTTGAACAATTTTACCAGCTATTACTTTAATTTTTATTGCTTTACCTTCATTACGTTTACTTTATTTATTAGATGAACTTAATAATCCATTAATTACTTTAAAATCTATTGGCCATCAATGATATTGAAGATACGAATATTCAGATTTTAATAATATTGAATTTGATTCATATATAACCCCTATGAATGAA
>FTWCV6JUVGQ


ATGGCAACATGATCTAATTTTAACTTACAAAACGGAGCATCTCCACTTATAGAACAAATTATTTTTTCCATGATCATACTTTAATTATTTTAATTATAACTACTATTTTAGTAGGATATTTAATATTAAGTTTTTTTTATAAATATATTAATCGATTTTTATTAGAAGGTCAAATAATTGAGTTAATTTGAACAATTTTACCAGCTATTACTTTAATTTTTATTGCTTTACCTTCATTACGTTTACTTTATTTATTAGATGAACTTAATAATCCATTAATTACTTTAAAAATCTATTGGCCATCAATGATATTGAAGATACGAATATTCAGATTTTAATAATATTGAATTTGATTCATATATAACCCCTATGAATGAAA
>FTWCV3H4ER6


ATGGCAACATGATCTAATTTTAACTTACAAAACGGAGCATCTCCACTTATAGAACAAATATTTTTTTCCATGATCATACTTAATTATTTTAATTATAACTACTATTTTTAGTAGGATATTTTATATAGTTTATTTTTTTAATAAATATATATCGATTTTTATTAGAAGGTCAAATAATTGAGTTAATTTGAACAATTTTACCAGCTATTACTTTATTTTTATTGCTTTACCTTCATTACGTTTACTTTATTTATTAGATGAACTTAATAATCCATATTACTTTTAAAAATCTATTGGCCATCAATGATATTGAAGATACGAATATTCAGATTTTAATAATATTGAATTTGATTCATATATACCCCTATGAATGAAATAAATAATAATA
>FTWCV2HHTIS


ATGGCAACATGATCTAATTTTTACTTACAAAACGGAGCATCTCCACTTATAGAACAAATATTTTTTTTCCATGATCATACTTTTAATATTTTAATATAACTACTATTTTAGTAGGATATTTAATATTAAGTTTATTTTTTAATTAAATATATTAAT
>FTWCV2HJEV5


ATGGCAACATGATCTAATTTTAACTTACAAAACGGAGCATCTCCACTTATAGAACAAATTATTTTTTCCATGATCATACTTTAATTATTTTAATTATAACTACTATTTTAGTAGGATATTTAATATTAAGTTTATTTTTTAATAAATATATTAATCGATTTTTATTAGAAGGTCAAATAATTGAGTTAATTTGAACAATTTTACCAGCTATTACTTTAATTTTATTGCTTTACCTTCATTACGTTTACTTTATTTATTAGATGAACTTAATAATCCATTAATTACTTTAAAATCTATTGGCCATCAATGATATTGAAGATACGAATATTCAGATTTTAATAATATTGAATTTGATTCATATATACCCCTATGAATGAAATAAATAATAATAATTTTCGATTATTAGATGTTGATAATCGAATTGTTTACCGATGGGGATCAAATTCGAATTATAGTAACTGCTACAGATGTTATTCACTCATGAACTATCCCAACTTTAGGTGTAAAAGTAGATGCTAATCCAGGACGATTAAATCAAACAAAATTTCTTTATT
>FTWCV3HZ54I


ATGGCAACATGATCTAATTTTACTTACAAACGGAGCATCTCCACTTATAG
>FTWCV2HBINY


ATGGCAACATGATCTAATTTTAACTTACAAAACGGAGCATCTCCACTTATAGAACAAATTATTTTTTTCCATGATCATACTTTATTTATTTTAATATAACTACTATTTTAGTTAGGATATTT
>FTWCV2HIMF9


ATGGCAACATGATCTAATTTTAACTTACAAAACGGAGCATCTCCACTTATAGAACAAATATTTTTTTCCATGATCATACTTTAATTATTTTAATTATAACTACTATTTTTAGTAGGATATTTAATATTAAGTTTATTTTTTATAAATATATTAATCGATTTTTATTAGAAGGTCAAATAATTGAGTTAATTTGAACAATTTTACCAGCTATTACTTTAATTTTATTGCTTTACCTTCATTACGTTTACTTTATTTATTAGATGAACTTAATAATCCATTAATTACTTTAAAATCTATTGGCCATCAATGATATTGAAGATACGAATATTCAG
>FTWCV5I40QJ


ATGGCAACTATTGATCTAATTTTAACTTACAAAACGGAGCATCTCCACTTATAGAACAAATTATTTTTTTCCATGATCATACTTTAATTATTTTAATTATAACTACTATTTTAGTAGGATATTTAATATTAAGTTTATTTTTTAATAAATATATTAATCGATTTTTATTAGAAGGTCAAATAATTGAGTTAATTTGAACAATTTTACCAGCTATTACTTTAATTTTTATTGCTTTTACCTCATTACGTTTACTTTATTTATTAGATGAACTTAATAATCCATATTACTTTAAAAATCTATTGGCCATCAATGATATTGAAGATACGAATATTCAGATTTTAATAATATTGAATTTGATTCATATATAACCCCTATGAATGAAAT
>FTWCV3H3RGL


ATGGCAACATGATCTAATTTTAACTTACAAAACGGAGCATCTCCACTTATAGAACAAATTATTTTTTTCCATGATCATACTTTAATTATTTTAATTATAACTACTATTTTAGTAGGATATTTAATATTAAGTTTTATTTTTTAATAAATATATTAATCGATTTTTTATTAGAAGGTCAAATAATTGAGTTAATTTGAACAATTTTACCAGCTATTACTTTAATTTTTATGCTTTACCTCATTACGTTTACTTTATTTATTAGATGAACTTAATAATCCATTAATTACTTTAAAATCTATTGGCCATCAATGATATTGAAGATACGAATATTCAGATTTTAATAATATTGAATTTGATTCATATATAACCCCTATGAATGAAATAAATAATAATAATTTTCGATTATTAGATGTTGATAATCGAATTGTTTTACCG
>FTWCV3H26UV


ATGGCAACATGATCTAATTTTAACTTACAAAACGGAGCATCTCCACTTATAGAACAAATTATTTTTTTCCATGATCATACTTTAATTATTTTAATTATAACTACTATTTTAGTAGGATATTTAATATTAAGTTTATTTTTTATAAATATATTAATCGATTTTTATTAGAAGGTCAAATAATTGAGTTAATTTGAACAATTTTACCAGCTATTACTTTAATTTTTATGCTTTACCTTCATTACGTTTACTTTATTTATTAGATGAACTTAATAATCCATATACTTTAAAAATCTATTGGCCATCAATGATATTGAAGATACGAATATTCGGATTTTAAT
>FTWCV3H6I3P


ATGGCAACATGATCTAATTTTAACTTACAAAACGGAGCATCTCCACTTATAGAACAAA
>FTWCV5I92S


ATGGCAACATGATCTAATTTTAACTTACAAAACGGAGCATCTCCACTTATAGAACAAATTATTTTTTTCCATGATCATACTTTAATTATTTTAATTATAACCACTATTTTAGTAGGATATTTAATATTAAGTTTATTTTTTAATAAATATATTAATCGATTTTTATAGAAGGTCAAATAATTGAGTTAATTTGAACAATTTTACCAGCTATTACTTTAATTTTTATGCTTTACCTTCATTACGTTTACTTTATTTATTAGATGA
>FTWCV6JWEJZ


ATGGCAACATGATCTAATTTTAACTTACAAAACGGAGCATCTCCACTTATAGAACAAATTATTTTTTTCCATGATCATACTTTAATTATTTTAATTATAACTACTATTTTAGTAGGATATTTAATATTAAGTTTATTTTTTAATAAATATATTAATCGATTTTTATTAGAAGGTCAAATAATTGAGTTAATTTGAACAATTTTACCAGCTATTACTTTAATTTTTATGCTTTACCTTCATTACGTTTACTTTATTTATTAGATGAACTTAATAATCCATTAATTACTTTAAAATCTATTGGCCATCAATGATATTGAAGATACGAATATTCAGATTTTAATAATATTGAATTTGATTCATATATAACCCCTATGAATGAAATAAATAATAATAATTTTCGATTATTAGATGTTGATAATCGAATTGTTTTACCGATGGGAAATCAAATTCGAATT
>FTWCV5JEIK9


ATGGCAACATGATCTAATTTTAACTTACAAAACGGAGCATCTCCACTTATAGAACAAATTATTTTTTTCCATGATCATACTTTAATTATTTTAATTATAACTACTATTTTAGTAGGATATTTAATATTAAGTTTATTTTTTAATAAATATATTAATCGATTTTTATAGAAGGTCAAATAATTGAGTTAATTTGAACAATTTTACCAGCTATTACTTTAATTTTTATGCTTTACCTTCATTACGTTTACTTTATTTATTAGATGACTTAATAATCCATTAATTACTTTAAAAATCTATTGGCCATCAATGATATTGAAGATCGAATATTCAGATTTTAATAATATTGAATTTGATTCATATATAACCCCTATGAATGAAATAAATATAAATTTTACGATTATTAGATGTTGATAATCG
>FTWCV5I5QCR


ATGGCAACATGATCTAATTTTAACTTACAAAACGGAGCATCTCCACTTATAGAACAAATTATTTTTTTCCATGATCATACTTTAATTATTTTAATTATGACTACTATTTTAGTAGGATATTTAATATTAAGTTTATTTTTTAATAAATATATTAATCGATTTTTATTAGAAGGTCAAATAATTGAGTTAATTTGAACAATTTTACCAGCTATTACTTTAATTTTTATTGCTTTACCTTCATTACGTTTACTTTATTTATAGATGAACTTAATAATCCATTAATTACTTTAAAAATCTATTGGCCATCAATGATATTGAAGATACGAATATTCAGATTTTAATAATATTGAATTTGATTCATATAT
>FTWCV3H04Z6


ATGGCAACATGATCTAATTTTAACTTACAAAACGGAGCATCTCCACTTATAGAACAAATTATTTTTT
>FTWCV3H0F2Y


ATGGCAACATGATCTAATTTTAACTACAAAACGGAGCATCTCCACTTATAGAACAAATTATTTTTTCCATGATCATAACTTTATATTTTAATTATAACTACTATTTTAGTAGGATATTTAATATTAAGTTTATTTTTTAATAAATATATTAATCGATTTTTATAGAAGGTCAAATAATTGAGTTAATTTGAACAATTTTACCAGCTATTACTTTATTTTATTGCTTTACCTTCATTACGTTTACTTTATTTATAGATGAACTTAATAATCCATTAATTACTTTAAAATCTATTGGCCATCAATGATATTGAAGATACGAATATTCAGATTTTAATAATATTGAATTTGATTCATATATAACCCCTATGAATGAAATAAATAATAATAATCTCGATATTAGATGTTGATAATCGAATTGTTTACCAATGGGATCAAATTCGAATTATAGTAACTGCTACAGATGTTATTCACTCATGAACTATCCCATC
>FTWCV3HZ83X


ATGGCAACATGATCTAATTTTAACTTACAAAACGGAGCATCCCCACTTATAGAACAAATTATTTTTTTCCATGATCATACTTTAATTATTTTAATTATAACTACTATTTTAGTAGGATATTTAATATTAAGTTTATTTTTTAATAAATATATTAATCGATTTTTATTAGAAGGTCAAATAATTGAGTTAATTTGAACAATTTTACCAGCTATTACTTTAATTTTTATTGCTTTACCTTCATTACGTTTACTTTATTTATTAGATGAACTTAATAATCCATTAATTACTTTAAAATCTATTGGCCATCAATGATATTGAAGATACGAATATTCAGATTTTAATAATATTGAATTTGATTCATATATAACCCCTATGAATGAAATAAATAATAATAATTTTCGATTATTAGATGTTGATAATCG
>FTWCV5I6RMB


ATGGCAACATGATCTAATTTTAACTTACAAAACGGAGCATCTCCACTTATAGAACAAATTTATTTTTTTCCATGATCATACTTTAATTATTTTAATTATAACTACTATTTTAGTAGGATATTTAATATTAAGTTTATTTTTAATAAATATATTAATCGATTTTTATTAGAAGGTCAAATATTGAGTATTTGAACAATTTTACCAGCTATTACTTTAATTTTTATTGCTTTACCTTCATTACGTTTACTTTATTTATTAGATGAACTTAATAATCCATTAATTACTTTAAAATCTATTGGCCATCAATGATATTGAAGATACGAATATTCAGATTTTA
>FTWCV3H79WD


ATGGCAACATGATCTAATTTTAACTTACAAAACGGAGCATCTCCACTTATAGAACAAATTATTTTTTTCCATGATCATACTTTAATTATTTTAATTATAACTACTATTTTAGTAGGATATTTAATATTAAGTTTATTTTTTAATTAAATATATTAATCGATTTTTATAGAAGGTCAAATATTGAGTTATTTAACAATTTTACCTAGCTATTACTTTAATTTTTATTGCTTTACCTTCATTACGTTTACTTTATTTATTAGATGAACTTAATAATCCATTAATTACTTT
>FTWCV5I8F33


ATGGCAACATGATCTAATTTTTACTTACAAAACGGAGCATCTCCACTTATAGAACAAATTATTTTTTTCCATGATCATACTTTAATTATTTTAATTATAACTACTATTTTAGTAGGATATTTAATATTAAGTTTATTTTTTAATAAATATATTAATCGATTTTTATTAGAAGGTCAAATAATTGAGTTAATTTGAACAATTTTACCAGCTATTACTTTAATTTTTATTGCTTTACCTTCATTACGTTTACTTTATTTATTAGATGAACTCAATAATCCATTAATTACTTTAAAAATCTATTGGCCATCAATGATATTGAAGATACGAATATT
>FTWCV3H8MPC


ATGGCAACATGATCTAATTTTAACTGCAAAACGGCATCTCCACTTATAGAACAAATTATTTTTTTTCATGATCATACTTTAATTATTTTAATTATAACTACTATTTTAGTAGGATATTTATATTAAGTTTATTTTTTAATAAATATATTAATCGATTTTTATTAG
>FTWCV5I6A2P


ATGGCAACATGATCTAATTTTAACTTACAAAACGGAGCATCTCCACTTATAGAAC
>FTWCV3H545U


ATGGCAACATGATCTAATTTTAACTTACAAAACGGAGCATCTCCACTTATAGAACAAATTATTTTTT
>FTWCV3H0ZD4


ATGGCAACATGATCTAATTTTACTTTACAAAACGGAGCATCTCCACTTATAGAACAAATATTTTTTTCCATGATCATACTTTAATTATTTTAATTATAACTACTATTTTAGTAGGATATTTAATATTAAGTTTATTTTTTAATAAATATATTAATCGATTTTTATTAGAAGGTCAAATAATTGAGTTAATTTGAACAATTTTACCAGCTATTACTTTAATTTTATTGCTTTACCTTCATTACGTTTACTTTATTTATTAGATGAACTTAATAATCCATTAATTACTTTAAAATCTATTGGCCATCAATGATATTGAAGATACGAATATTCAGATTT
>FTWCV3H8BOU


ATGGCAACATGATCTAATTTTAACTTACAAAACGGAGCATCTCCACTTATAGAACAAATATTTTTTCATGATCATACTTTAATTATTTTAATTATAACTACTATTTTAGTAGGATATTTAATATTAAGTTTATTTTTTATAAATATATTAATCGATTTTTATTAGAAGGTCAAATAATTGAGTTAATTTGAACAATTTTACCAGCTATTACTTTAATTTTTATTGCTTTACCTTCATTACGTTTACTTTATTTATTAGATGAACTTAATAATCCATTAATTACTTTAAAATCTATTGGCCATCAATGATATTGAAGATACGAATATTCAGATTTTAATAATATTGAATTTGATTCATATATAACCCCTATGAATGAATAATAATAATAATTTTCGATTATTAGATGTTGATAATCGAATTGTTTT
>FTWCV6JY7G8


ATGGCAACATGATCTAATTTTAACTTACAAAACGGAGCATCTCCACTTATAGAACAAATTAATTTTTTCCATGATCATACTTTAATTATTTTAATTATAACTACTATTTTAGTAGGATATTTAATATTAAGTTTATTTTTTAATAAATATATTAATCGATTTTTATTAGAAGGTCAAATAATTGAGTTAATTTGAACAATTTTACCAGCTATTACTTTAATTTTTATTGCTTTACCTTCATTACGTTTACTTTATTTATTAGATGAACTTAATAATCCATTAATTACTTTAAAATCTATTGGCCATCAATGATATTGAAGATACGAATATTCAGATTTTTATAATATTGAATTTGATTCA
>FTWCV2HMCD2


ATGGCAACATGATCTAATTTTAACTTACAAAACGGAGCATCTCCACTTATAGAACAAATTATTTTTTCCATGATCATACTTTAATTATTTTAATTATAACTACTATTTTAGTAGGATATTTAATATTAAGTTTATTTTTATAAATATATTAATCGATTTTTATTAGAAGGTCAAATAATTGAGTTAATTTGAACAATTTTACCAGCTATTACTTTAATTTTATTGCTTTACCTTCATTACGTTTACTTTATTTATTAGATGAACTTAATAATCCATTAATTA
>FTWCV6JQOS7


ATGGCAACATGATCTAATTTTAACTTACAAAACGGAGCATCTCCACTTATAGAACAAATTTATTTTTTCCATGATCATACTTTAATTATTTTAATTATAACTACTATTTTAGTAGGATATTTAATATTAAGTTTATTTTTAATAAATATATTAATCGATTTTATTAGAAGGTCAAATAATTGAGTTAATTTGAACAATTTTACCAGCTATTA
>FTWCV6JZ8EX


ATGGCAACATGATCTAATTTTAACTTACAAAACGGAGCATCTCCACTTATAGAACAAATATTTTTTTCCATGATCATACTTTAATTATTTTAATTATAACTACTATTTTAGTAGGATATTTAATATTAAGTTTATTTTTTAATAAATATATTAATCGATTTTTATTAGAAGGTCAAATAATTGAGTTAATTTGAACAATTTTACCAGCTATTACTTTAATTTTTATTGCTTTACCTTCATTACGTTTACTTTATTTATTAGATGAACTTAATAATCCATTAATTACTTTAAAATCTATTGGCCATCAATGATATTGAAGATACGAATATTCAGATTTTAATAATATTGAATTTGATTCATATATAACCCCTATGAAT
>FTWCV6JUBM9


ATGGCAACATGATCTAATTTTAACTTACAAAACGGAGCATCTCCACTTATAGAACAAATTATTTTTTTCCATGATCATACTTTAATTATTTTAATTATAACTACTATTTTAGTAGGATATTTAATATTAAGTTTATTTTTTAATAAATATATTAATCGATTTTTATTAGAAGGTCAAATAATTGAGTTAATTTGAACAATTTTACCAGCTATTACTTTAATTTTTATTGCTTTACCTTCATTACGTTTACTTTATTTATTAGATGAACTATAATCCATTAATTACTTTAAAAATCTATTGGCCATCAATGATATTGAAGATACGAATATTCAGATTTTATAATATTGAATTTGATTCATATATAACCCCTATGAATGAAATAAATAATAATATTTTCGAT
>FTWCV6JXSJD


ATGGCAACATGATCTAATTTTAACTTACAAAACGGAGCATCTCCACTTATAGAACAAATTATTTTTTTCCTACTGATCAT
>FTWCV6JRWYT


ATGGCAACATGATCTAATTTTAACTTACAAAACGGAGCATCTCCACTTATAGAACTAAATTTATTTTTTTTCCATGATCATTACTTTAATATTTTAATTATAACTACTATTTTAGTAGGATATTTAATATTAAGTTTATTTTTTAATAAATATATTAATCGATTTTTATTAGAAGGTCAAATAATTGAGTTAATTTGAACAATTTTACCAGCTATTACTTTAATTTTTATTGCTTTACCTTCATTACGTTTACTTTATTTATTAGATGAACTTAATAATCCATTAATTACTTTAAAATCTATTGGCCATCAATGATATTGAAGATACGAATATTCAGATTTTAATAATATTGAATTTGATTCATATATAACCCCTATGAATGAAATAAATAATAATAATT
>FTWCV3H2534


ATGGCAACATGATCTAATTTTAACTTACAAAACGGAGCATCTACACTTATAGAACAAATTATTTTTTCCATGATCATACTTTAATTATTTTAATTATAACTACTATTTTAGTAGGATATTTAATATTAAGTTTATTTTTTAATAAATATATTAATCGATTTTTATTAGAAGGTCAAATAATTGAGTTAATTTGAACAATTTTACCAGCTATT
>FTWCV3H36AW


ATGGCAACATGATCTAATTTTAACTTACAAAACGGAAGCATCTCCACTTATAGAACAAA
>FTWCV6JVVT2


ATGGCAACATGATCTAATTTTAACTTACAAAACGGAGCATCTCCACTTATAGAACAAATTTATTTTTTTCCATGATCATACTTTAATTATTTTAATTATAACTACTATTTTAGTAGGATATTTATATTAAGTTTATTTTTTAATAAATATATTAATCGATTTTTATTAGAAGGTCAAATAATTGAGTTAATTTGAACAATTTTACCAGCTATTACTTTAATTTTTATTGCTTTACCTTCATTACGTTTACTTTATTTATTAGATGAACTTAATAATCCATTAATTACTTTAAAAATCTATTGGCCATCAATGATATTGAAGATACGAATATTCAGATTTTAATAATATTGAATTTGATTCATATATAACCCCTATGAATGAAATAAATAATAATAATTTTCGATTATTAGATGT
>FTWCV3H28II


ATGGCAACATGATCTAATTTTAACTTACAAAACGGAGCATCTCCACTTATAGAACAAATATTTTTTCATGATCATACTTTAATTATTTTAATTATAACTACTATTTTAGTAGGATATTTAATATTAAGTTTATTTTTTAATAAATATATTAATCGATTTTTATTAGAAGGTCAAATAATTGAGTTAATTTGAACAATTTTACCAGCTATTACTTTATTTTATTGCTTTACCTTCATTACGTTTACTTTATTTATTAGATGAACTTAATAATCCATTAATTACTTTAAAATCTATTGGCCATCAATGATATTGAAGATACGAATATTCAGATTTTAATAATATTGAATTTGATTCATATATA
>FTWCV3H7K4B


ATGGCAACATGATCTAATTTTAACTACAAAAACGAGCATCTCCACTTATAGAACAAATTATTTTTTCCATGATCATACTTTAATATTTTATTATAACTACTATTTTAGTAGGATATTTAATATTAAGTTTATTTTTTAATAAATATATTAATCGATTTTTATTAGAAGGTCAAATAATTGAGTTAA
>FTWCV6JYJDK


ATGGCAACATGATCTAATTTTAACTTACAAAACGAGCATCTCCACTTATAGAACAAA
>FTWCV6JVNYC


ATGGCAACATGATCTAATTTTAACTTACAAAACGGAGCATCTCCACTTATAGAACAAATTATTTTTTTCATGATCATACTTTAATTATTTTAATTATAACTACTATTTTATTAGGATATTTATATATTTTTTTATAAATATATTAATCGATTTTTATTTAGAAGGTCAAATAAATTGAGTTAATTTGAACAATTTTACCTAGCTATTACTTTAATTTTATGCTTTACCTTCATTACGTTTACTTTATTTATTAGATGAACTTAATAATCC
>FTWCV6JRLS


ATGGCAACATGATCTAATTTTAACTTACAAAACGGAGCATCTCCACTTATAGAACAAATTATTTTT
>FTWCV3H0TXY


ATGGCAACATGATCTAATTTTAACTTACAAAATGGAGCATCTCCACTTATAGAACAAATTATTTTTT
>FTWCV3H638B


ATGGCAACATGATCTAATTTTAACTTACAAAACGGAGCATCTCCACTTATAGAACAAATATTTTTTCCATGATCATACTTTAATTATTTTAATTATAACTACTATTTTAGTAGGATATTTAATATTAGTTTATTTTTTTATAAATATATTAATCGATTTTTATTAGAAGGTCAAATAATTGAGTTAATTTGAACAATTTTACCAGCTATTACTATTTTATTGCTTTACCTTCATTACGTACTATTTATTAGATGAACTTAATAATCCATTAATTACTTTAAAATCTATTGGCCATCAATGATATTGAAGATACGAATATTCAGATTTTATAATATTGAATTTGATTCATATATAACCCCTATGAATGAAATAAATAATA
>FTWCV6JVFOQ


ATGGCAACATGATCTAATTTTAACTTACAAAACGGAGCATCTCCACTTATAGAACAAATTATTTTT
>FTWCV3HYEST


ATGGCAACATGATCTAATTTTAACTACAAAACGGAGCATCTCCACTTATAGAACAAATTATTTTTTCCATGATCATACTTTAATTATTTTAATTATAACTACTATTTTAGTAGGATATTTAATATTAAGTTTATTTTTTAATAAATATATTAATCGATTTTTATAGAAGGTCAAATATTGAGTTAATTTGAACAATTTTACCAGCTATTACTTTAATTTTATTGCTTTACCTTCATTACGTTTACTTTATTTATTAGATTGAACTTAATAATCCATTAATTACTTTAAAATCTATTGGCCATCAATGATATTGAAGATACGAATATTCAGATTTTAATAATATTGAATTTGATTCATGTATAACCCCTATGAATGAAAATATAATATTTTCGATTATTAGATGTTGATAATCGAATTGTTTTACCGATGGGGAATCAAATTCGAAATTATAGTACTGCTACAGATGT
>FTWCV6JYCX4


ATGGCAACATGATCTAATTTTAACTTACAAAACGGAGCATCTCCACTTATAGAACAAATTTATTTTTTTCCATGATCATACTTTAATTATTTTAATTATAACTACTATTTTAGTAGGATATTTAATATTAAGTTTATTTTTTAATAAATATATTAATCGATTTTTATTAGAAGGTCAAATAATTGAGTTAATTTGAACAATTTTACCAGCTATTACTTTAATTTTTATTGCTTTACCTTCATTACGTTTACTTTATTTATTAGATGAACTTAATAATCCATTAATTACTTTAAAATCTATTGGCCATCAATGATATTGAAGATACGAATATTCAGATTTTAATAATATTGAATTTGATTCATATATAACCC
>FTWCV6J00XC


ATGGCAACATGATCTAATTTTAACTTACAAAACGGAGCATCTCCACTTATAGAACAAATATTTTTTTCCATGATCATACTTTAATTATTTTAATTATAACTACTATTTTAGTAGGATATTTAATATTAAGTTTATTTTTTTATAAATATATTAATCGATTTTTATTAGAAGGGCAAATAATTGAGTTAATTTGAACAATTTTACCAGCTATTACTTTAATTTTTATTGCTTTACCTTCATTACGTTTACTTTATTTATTAGATGAACTTAATAATCCATTAATTACTTTAAAATCTATTGGCCATCAATGATATTGAAGATACGAATAT
>FTWCV6JVFLA


ATGGCAACATGATCTAATTTTAACTTACAAAACGGAGCATCTCCACTTTATAGAACTAAATATTTTTTTCCATGATCATACTTTAATATTTTAATTATAACTACTATTTTAGTAGGATATTTAATATTAAGTTTATTTTTTATAAATATATTAATCGATTTTTATTAGAAGGTCAAATAATTGAGTCAATTTGAACAATTTTACCAGCTATTACTTTAATTTTATTGCTTTACCTTCATTACGTTTACTTTATTTATTAGATGAACTTAATAATCCATTAATTACTTTAAAATCTATTGGCTATCAATGATATTGAAGATACGGATATTCAGATTTTAATATATTGAATTTGATTCATATATACCCTATAGAATGAAATAAATAA
>FTWCV6J2J7J


ATGGCAACATGATCTAATTTTAACTTACAAAATAGAGCATCTCCACTTATAGAACAAATTATTTTT
>FTWCV3H3RKO


ATGGCAACATGATCTAATTTTAACTTACAAAACGGAGCATCTCCACTTATAGAACAAATTATTTTTTCCATGATCATACTTTAATTATTTTAATTATAACTACTATTTTAGTAGGATATTTAATATTAAGTTTATTTTTAATAAATATATTAATCGATTTTTATAGAAGGTCAAATAATTGAGTTAATTTGAACAATTTTACCAGCTATTACTTTAATTTTTTTGCTTTACCTTCATTACGTTTACTTTATTTATTAGATGACTTAATAATCCATTAATTACTTTAAAATCTATTGGCCATCAATGATATTGAAGATACGAATATTC
>FTWCV3H732F


ATGGCAACATGATCTAATTTTAACTTACAAAACGGAGCATCTCCACTTATAGAACAAATTATTTTTTCCATGATCATACTTTAATTATTTTAATTATAACTACTATTTTAGTAGGATATTTAATATTAAGTTTATTTTTTAATAAATATATTAATCGATTTTTATTAGAAGGTCAAATAATTGAGTTAATTTGAACAATTTTACCAGCTATTACTTTAATTTTTATTGCTTTACCTTCATTACGTTTACTTTATTTATTAGATGAACTTAATAATCCATTAATTACTTTAAAATCTATTGGCCATCAATGATATTGAAGATACGAATATTCAGATTTTAATAATATTGAATTTGATTCATATATA
>FTWCV6JWBJ


ATGGCAACATGATCTAATTTTAACTTACAAAACGGAGCATCTCCACTTATAGAACAAATTATTTTTT
>FTWCV3H387I


ATGGCAACATGATCTAATTTTAACTTACAAAATGGAGCATCTCCACTTATAGAACAAATTATTTTTTTCCATGATCATACTTTAATTATTTTAATTATAATTACTGTATTAGTAGGATATTTAATATTAAGATTATTTTTTTATAAATATATTAATCGATTTTTATTAGAAGGTCAAATAATTGAATTAATTTGAACTATTTTACCAGCTATTACTTTAATTTTTATTGCTCTACCCTCTTTACGTTTACTTTATTTATTAGATGA
>FTWCV6JZS7U


ATGGCAACATGATCTAATTTTAACTTACAAACGGAGCATCTCCACTTATAGAACAAATTA
>FTWCV3H8WF9


ATGGCAACATGAATACTAAATTTTAAACTTACAAAAACGGAGCATCTCCACTTATAGAACAAATTATTTTTTTCATGATCATACTTTAATTATTTTAATTATAACTACTATTTTAGTAGGATATTTAATATTAAGTTTATTTTTTAATAAATATATTAATCGATTTTTATTAGAAGGTCAAATAATTGAGTTAATTTGAACAATTTTACCAGCTATTACTTTAATTTTTATTGCTTTACCTTCATTACGTTTTACTTTATTTATAGATGACTTAATAATCCATTAATTACTTTAAAATCTATTGGCCATCAATGATATTGAAGATACGAATATTCAGATTTTAATAATATTGAATTTGATTCATATATAACCCCTATGAATGA
>FTWCV6JW7PL


ATGGCAACATGATCTAATTTTAACTTACAAAACGGAGCATCTCCACTTATAGAACAAA
>FTWCV6JXFHJ
[truncated: 1,964,511 more chars]
